# Supplementary material for: Mycorrhizal fungi mediate the direction and strength of plant–soil feedbacks differently between arbuscular mycorrhizal and ectomycorrhizal communities
Source: Commun Biol. 2018 Nov 20;1:196. doi: 10.1038/s42003-018-0201-9 (PMC6244237; doi:10.1038/s42003-018-0201-9)
Supplement: Supplementary file 3 — Supplementary Data 1 [file 42003_2018_201_MOESM3_ESM.xlsx]

## Sheet: Seedling_Growth.csv
ID	seedheightRGR	seedleafW	seedstemW	seedrootW	survival	seeddiam	seedname	resident	Lint	Block
A3_1_1	2.37615	NA	NA	NA	1	4.4	AM Celtis	Con Con	653	A3
A3_2_1	NA	NA	NA	NA	NA	NA	AM Prunus	Con Con	750	A3
A3_3_1	NA	NA	NA	NA	NA	NA	AM Prunus	Con Con	459	A3
A3_4_1	1.33333	0.493	0.615	0.868	1	3.1	AM Acer	Con Con	571	A3
A3_5_1	4.27586	2.862	4.454	3.259	1	5.3	AM Prunus	Con Con	691	A3
A3_6_1	2.13793	0.327	0.277	0.386	1	2.2	AM Acer	Con Con	500	A3
A3_7_1	NA	NA	NA	NA	0	NA	AM Prunus	Con Con	491	A3
A3_8_1	NA	NA	NA	NA	0	NA	AM Acer	Con Con	569	A3
A3_9_1	NA	0.148	0.173	0.286	0	NA	AM Prunus	Con Con	682	A3
A3_10_1	0.486486	NA	NA	NA	1	1.8	AM Acer	Con Con	595	A3
A3_11_1	1.67974	0.464	1.701	1.618	1	4.3	AM Prunus	Con Con	755	A3
A3_12_1	0.330357	0.591	0.522	0.766	1	4	AM Camellia	Con Con	590	A3
A3_13_1	0.491935	1.634	0.527	1.238	1	3	AM Camellia	Con Con	722	A3
A3_14_1	0.471264	0.438	0.286	0.639	1	2.4	AM Camellia	Con Con	726	A3
A3_15_1	NA	NA	NA	NA	NA	NA	AM Prunus	Con Con	623	A3
A3_16_1	2.03488	0.536	0.618	1.225	1	3.4	AM Acer	Con Con	747	A3
A4_1_1	0.7	0.622	0.372	1.479	1	3.5	EcM Castanopsis	Con Con	640	A4
A4_2_1	2.05357	0.51	0.231	0.281	1	1.8	EcM Quercus	Con Con	664	A4
A4_3_1	2.57353	1.029	0.42	0.721	1	1.8	EcM Castanopsis	Con Con	660	A4
A4_4_1	1.07692	0.134	0.057	0.108	1	1.4	EcM Quercus	Con Con	742	A4
A4_5_1	1.09524	0.824	0.374	0.927	1	1.2	EcM Quercus	Con Con	693	A4
A4_6_1	0.268293	0.84	0.46	1.758	1	1.6	EcM Quercus	Con Con	663	A4
A4_7_1	0.82199	1.669	1.436	4.361	1	5.4	EcM Quercus	Con Con	666	A4
A4_8_1	0.758621	0.436	0.316	0.389	1	2.4	EcM Pinus	Con Con	693	A4
A4_9_1	2	1.459	0.747	2.237	1	2.8	EcM Quercus	Con Con	665	A4
A4_10_1	4.55556	0.367	0.284	0.371	1	2.2	EcM Carpinus	Con Con	661	A4
A4_11_1	2.33333	0.36	0.122	0.228	1	1.4	EcM Castanopsis	Con Con	707	A4
A4_12_1	0.047619	0.006	0.013	0.023	0	NA	EcM Carpinus	Con Con	744	A4
A4_13_1	0.717391	0.029	0.032	0.038	1	1.1	EcM Carpinus	Con Con	854	A4
A4_14_1	2.5873	0.578	0.31	0.325	1	2	EcM Castanopsis	Con Con	801	A4
A4_15_1	0.397059	1.658	0.462	0.67	1	3	EcM Pinus	Con Con	735	A4
A4_16_1	0.176471	NA	NA	NA	0	0.9	EcM Carpinus	Con Con	774	A4
A5_1_1	0.630872	1.608	1.289	5.848	1	4.9	EcM Quercus	AM Acer	704	A5
A5_2_1	NA	NA	NA	NA	0	NA	EcM Pinus	AM Cinnamonum	647	A5
A5_3_1	0.555556	NA	NA	NA	1	1.8	EcM Castanopsis	AM Camellia	541	A5
A5_4_1	NA	NA	NA	NA	0	NA	EcM Pinus	AM Prunus	717	A5
A5_5_1	1.02703	0.124	0.033	0.058	1	1	EcM Pinus	AM Prunus	2900	A5
A5_6_1	0.492537	0.122	0.072	0.136	1	1.2	EcM Pinus	AM Camellia	709	A5
A5_7_1	0.75	NA	NA	NA	1	1.6	EcM Pinus	AM Acer	747	A5
A5_8_1	0.0181818	NA	0.119	0.579	1	1.5	EcM Quercus	AM Cinnamonum	395	A5
A5_9_1	0.138614	NA	NA	NA	1	2	EcM Quercus	AM Cinnamonum	1150	A5
A5_10_1	0.1	NA	NA	NA	1	2	EcM Quercus	AM Acer	772	A5
A5_11_1	0.0363636	0.025	0.056	NA	1	1.2	EcM Carpinus	AM Prunus	614	A5
A5_12_1	1.44186	0.255	0.151	0.184	1	1.2	EcM Castanopsis	AM Camellia	719	A5
A5_13_1	3.46	0.009	0.013	0.012	1	6.9	EcM Carpinus	AM Camellia	1090	A5
A5_14_1	0.112	0.211	0.223	1.088	1	2.5	EcM Quercus	AM Prunus	1034	A5
A5_15_1	0.34375	NA	NA	NA	0	3	EcM Quercus	AM Cinnamonum	908	A5
A5_16_1	3.36134	NA	NA	NA	1	5	EcM Quercus	AM Acer	641	A5
A6_1_1	NA	NA	NA	NA	NA	NA	AM Prunus	EcM Carpinus	494	A6
A6_2_1	NA	NA	NA	NA	NA	NA	AM Prunus	EcM Pinus	680	A6
A6_3_1	0.125	NA	NA	NA	1	2.8	AM Camellia	EcM Quercus	502	A6
A6_4_1	NA	NA	NA	NA	1	NA	AM Prunus	EcM Castanopsis	552	A6
A6_5_1	0.166667	NA	0.033	0.063	0	NA	AM Celtis	EcM Castanopsis	1260	A6
A6_6_1	0.207792	0.018	0.059	0.088	1	1.2	AM Prunus	EcM Quercus	506	A6
A6_7_1	0.0810811	0.91	0.326	1.708	1	2.7	AM Camellia	EcM Carpinus	421	A6
A6_8_1	0.0689655	NA	NA	NA	1	2	AM Acer	EcM Pinus	505	A6
A6_9_1	-0.237288	0	0.017	0.033	0	1	AM Acer	EcM Pinus	498	A6
A6_10_1	0.028169	NA	NA	NA	0	1.3	AM Acer	EcM Carpinus	431	A6
A6_11_1	NA	NA	NA	NA	NA	NA	AM Celtis	EcM Castanopsis	719	A6
A6_12_1	0.190909	NA	NA	NA	1	2.4	AM Camellia	EcM Quercus	466	A6
A6_13_1	0.0765306	0.938	0.738	0.965	1	3.4	AM Camellia	EcM Quercus	498	A6
A6_14_1	NA	NA	NA	NA	NA	NA	AM Prunus	EcM Castanopsis	431	A6
A6_15_1	0.118421	0.009	0.079	0.139	1	1.8	AM Acer	EcM Pinus	719	A6
A6_16_1	0.059322	NA	NA	NA	1	1.6	AM Celtis	EcM Carpinus	498	A6
A8_1_1	NA	NA	NA	NA	0	NA	EcM Carpinus	EcM Carpinus	670	A8
A8_2_1	NA	NA	NA	NA	0	NA	EcM Carpinus	EcM Pinus	568	A8
A8_3_1	1.43697	1.031	0.767	2.98	1	4.1	EcM Quercus	EcM Quercus	273	A8
A8_4_1	1.56098	0.137	0.153	0.339	1	1	EcM Carpinus	EcM Castanopsis	427	A8
A8_5_1	NA	NA	NA	NA	0	NA	EcM Pinus	EcM Castanopsis	600	A8
A8_6_1	NA	NA	NA	NA	0	NA	EcM Carpinus	EcM Quercus	438	A8
A8_7_1	0.591837	0.035	0.05	0.059	1	1.9	EcM Carpinus	EcM Carpinus	380	A8
A8_8_1	1.11111	0.233	0.131	0.221	1	1.3	EcM Castanopsis	EcM Pinus	609	A8
A8_9_1	1.34483	0.233	0.049	0.154	1	1.4	EcM Castanopsis	EcM Pinus	701	A8
A8_10_1	NA	NA	NA	NA	0	NA	EcM Carpinus	EcM Carpinus	443	A8
A8_11_1	2.21429	0.385	0.174	0.273	1	1.4	EcM Castanopsis	EcM Castanopsis	589	A8
A8_12_1	1.25397	0.214	0.188	0.239	1	1.5	EcM Carpinus	EcM Quercus	608	A8
A8_13_1	0.215686	0.126	0.059	0.148	1	1	EcM Castanopsis	EcM Quercus	648	A8
A8_14_1	NA	NA	NA	NA	NA	NA	EcM Carpinus	EcM Castanopsis	457	A8
A8_15_1	0.763158	0.704	0.328	0.345	1	2.4	EcM Pinus	EcM Pinus	607	A8
A8_16_1	0.909091	0.507	0.325	0.438	1	2.2	EcM Pinus	EcM Carpinus	473	A8
A9_1_1	NA	NA	NA	NA	NA	NA	AM Prunus	AM Acer	170	A9
A9_2_1	0.307229	0.711	0.411	0.622	1	2.9	AM Camellia	AM Cinnamonum	615	A9
A9_3_1	0.225806	0.158	0.182	0.289	1	1.9	AM Acer	AM Camellia	500	A9
A9_4_1	0.371622	0.813	0.499	0.589	1	2.9	AM Camellia	AM Prunus	680	A9
A9_5_1	0.417476	0.163	0.179	0.23	1	2	AM Celtis	AM Prunus	579	A9
A9_6_1	0.0606061	0.023	0.116	0.141	1	2	AM Acer	AM Camellia	531	A9
A9_7_1	0.206897	0.93	0.383	0.871	1	3.3	AM Camellia	AM Acer	601	A9
A9_8_1	0.490741	0.198	0.227	0.289	1	2.4	AM Celtis	AM Cinnamonum	503	A9
A9_9_1	NA	NA	NA	NA	0	NA	AM Celtis	AM Cinnamonum	450	A9
A9_10_1	0.588235	0.154	0.127	0.21	1	1.4	AM Acer	AM Acer	565	A9
A9_11_1	-0.047619	0.049	0.06	0.177	1	1.7	AM Acer	AM Prunus	641	A9
A9_12_1	NA	NA	NA	NA	0	NA	AM Celtis	AM Camellia	373	A9
A9_13_1	0.4375	0.008	0.056	0.087	1	1.5	AM Celtis	AM Camellia	389	A9
A9_14_1	NA	NA	NA	NA	NA	NA	AM Prunus	AM Prunus	551	A9
A9_15_1	NA	NA	NA	NA	NA	NA	AM Prunus	AM Cinnamonum	428	A9
A9_16_1	NA	NA	NA	NA	NA	NA	AM Prunus	AM Acer	645	A9
B3_1_1	0.718447	0.217	0.366	0.405	1	2.9	AM Acer	EcM Carpinus	569	B3
B3_2_1	NA	NA	NA	NA	0	NA	AM Celtis	EcM Pinus	627	B3
B3_3_1	0.0157895	0.895	0.536	1.038	1	3.8	AM Camellia	EcM Quercus	583	B3
B3_4_1	NA	NA	NA	NA	0	NA	AM Celtis	EcM Castanopsis	581	B3
B3_5_1	0.222222	1.168	0.52	1.163	1	4.2	AM Camellia	EcM Castanopsis	540	B3
B3_6_1	0	0.12	0.165	0.182	1	2	AM Celtis	EcM Quercus	332	B3
B3_7_1	NA	NA	NA	NA	0	NA	AM Acer	EcM Carpinus	334	B3
B3_8_1	-0.0283019	0.003	0.054	0.059	0	NA	AM Celtis	EcM Pinus	284	B3
B3_9_1	0	NA	0.159	0.151	1	1.4	AM Celtis	EcM Pinus	381	B3
B3_10_1	0.0765306	1.007	0.576	0.942	1	2.9	AM Camellia	EcM Carpinus	317	B3
B3_11_1	0.0961538	0.002	0.043	0.038	1	1.4	AM Celtis	EcM Castanopsis	457	B3
B3_12_1	0.0805369	0.362	0.276	0.589	1	2.4	AM Camellia	EcM Quercus	473	B3
B3_13_1	0.0344828	0.747	0.422	0.65	1	2.7	AM Camellia	EcM Quercus	428	B3
B3_14_1	NA	NA	NA	NA	NA	NA	AM Prunus	EcM Castanopsis	452	B3
B3_15_1	0.268657	0.169	0.164	0.216	1	1.7	AM Acer	EcM Pinus	440	B3
B3_16_1	0.0116959	0.56	0.44	0.554	1	3.6	AM Camellia	EcM Carpinus	321	B3
B4_1_1	0.46	NA	NA	NA	0	1.5	EcM Pinus	EcM Carpinus	1100	B4
B4_2_1	NA	NA	NA	NA	0	NA	EcM Pinus	EcM Pinus	1030	B4
B4_3_1	-0.0315789	0.166	0.179	0.133	0	1.6	EcM Quercus	EcM Quercus	652	B4
B4_4_1	NA	NA	NA	NA	0	NA	EcM Pinus	EcM Castanopsis	1350	B4
B4_5_1	NA	NA	NA	NA	0	NA	EcM Pinus	EcM Castanopsis	1061	B4
B4_6_1	NA	NA	NA	NA	0	NA	EcM Carpinus	EcM Quercus	826	B4
B4_7_1	1.09091	0.19	0.129	0.126	1	2.3	EcM Castanopsis	EcM Carpinus	897	B4
B4_8_1	0.0416667	NA	0.131	0.164	0	2	EcM Quercus	EcM Pinus	738	B4
B4_9_1	0.972973	0.144	0.126	0.188	1	1	EcM Castanopsis	EcM Pinus	635	B4
B4_10_1	4.03125	0.318	0.22	0.338	1	1	EcM Carpinus	EcM Carpinus	917	B4
B4_11_1	0.0382514	0.022	0.23	0.303	1	1.2	EcM Quercus	EcM Castanopsis	795	B4
B4_12_1	0.0247934	0.001	0.082	0.053	0	0.6	EcM Quercus	EcM Quercus	619	B4
B4_13_1	NA	NA	NA	NA	0	NA	EcM Carpinus	EcM Quercus	578	B4
B4_14_1	NA	NA	NA	NA	0	NA	EcM Pinus	EcM Castanopsis	899	B4
B4_15_1	NA	NA	NA	NA	0	NA	EcM Carpinus	EcM Pinus	656	B4
B4_16_1	0.105769	0.125	0.212	0.197	1	1	EcM Quercus	EcM Carpinus	672	B4
B5_1_1	NA	NA	NA	NA	1	NA	AM Celtis	Con Con	632	B5
B5_2_1	0.336283	0.22	0.38	0.423	1	2.2	AM Acer	Con Con	680	B5
B5_3_1	0.232558	1.107	0.699	0.766	1	3.6	AM Camellia	Con Con	570	B5
B5_4_1	NA	NA	NA	NA	NA	1.5	AM Prunus	Con Con	565	B5
B5_5_1	0.128492	0.923	0.502	1.037	1	3	AM Camellia	Con Con	656	B5
B5_6_1	NA	0.245	0.259	0.377	1	3.1	AM Prunus	Con Con	633	B5
B5_7_1	0.253012	0.13	0.155	0.158	1	2.1	AM Acer	Con Con	384	B5
B5_8_1	1.01923	0.503	0.485	0.808	1	3.1	AM Prunus	Con Con	549	B5
B5_9_1	0.254777	0.446	0.596	1.182	1	2.3	AM Camellia	Con Con	681	B5
B5_10_1	0.294118	0.283	0.329	0.462	1	1.9	AM Camellia	Con Con	709	B5
B5_11_1	0.971154	0.541	0.52	0.663	1	3	AM Celtis	Con Con	495	B5
B5_12_1	1.85075	0.386	1.146	0.797	1	2	AM Prunus	Con Con	541	B5
B5_13_1	NA	NA	NA	NA	0	NA	AM Celtis	Con Con	730	B5
B5_14_1	-0.0144928	NA	NA	NA	0	0.5	AM Celtis	Con Con	648	B5
B5_15_1	NA	NA	NA	NA	0	NA	AM Celtis	Con Con	604	B5
B5_16_1	2.6875	0.254	0.251	0.282	1	1	AM Acer	Con Con	718	B5
B7_1_1	NA	NA	NA	NA	0	NA	EcM Pinus	AM Acer	2100	B7
B7_2_1	0.142857	0.005	0.122	0.135	1	1	EcM Carpinus	AM Cinnamonum	758	B7
B7_3_1	0.764706	1.099	0.548	2.058	1	3	EcM Quercus	AM Camellia	813	B7
B7_4_1	0.70073	1.142	0.737	3.363	1	3.7	EcM Quercus	AM Prunus	914	B7
B7_5_1	0.17284	NA	0.193	0.283	0	1.8	EcM Quercus	AM Prunus	987	B7
B7_6_1	1	0.207	0.132	0.172	1	2.6	EcM Pinus	AM Camellia	520	B7
B7_7_1	1.07895	0.127	0.021	0.156	1	1.6	EcM Carpinus	AM Acer	610	B7
B7_8_1	0.272727	0.331	0.138	0.208	1	2.7	EcM Pinus	AM Cinnamonum	794	B7
B7_9_1	NA	NA	NA	NA	0	NA	EcM Carpinus	AM Cinnamonum	435	B7
B7_10_1	0	0.14	0.027	0.019	1	0.9	EcM Carpinus	AM Acer	542	B7
B7_11_1	0.129032	0.277	0.194	0.333	1	0.9	EcM Quercus	AM Prunus	720	B7
B7_12_1	0.144578	0.68	0.461	1.613	1	2.4	EcM Quercus	AM Camellia	800	B7
B7_13_1	0.105769	0.346	0.231	0.545	1	1.4	EcM Quercus	AM Camellia	388	B7
B7_14_1	0.243902	0.222	0.029	0.2	1	0.1	EcM Castanopsis	AM Prunus	538	B7
B7_15_1	1.3913	0.062	0.024	0.201	1	0.3	EcM Castanopsis	AM Cinnamonum	409	B7
B7_16_1	-0.057554	0	0.255	0.269	0	1.6	EcM Quercus	AM Acer	564	B7
B8_1_1	0.265487	0.128	0.125	0.12	1	1.4	AM Celtis	AM Acer	984	B8
B8_2_1	0.134146	0.143	0.18	0.185	1	2	AM Acer	AM Cinnamonum	673	B8
B8_3_1	-0.467153	0.017	0.013	0.031	1	2.7	AM Celtis	AM Camellia	422	B8
B8_4_1	0.00735294	0.127	0.164	0.178	1	1.9	AM Celtis	AM Prunus	483	B8
B8_5_1	0.3125	0.33	0.456	0.56	1	2.5	AM Prunus	AM Prunus	681	B8
B8_6_1	0.847134	0.397	0.424	0.43	1	2.8	AM Celtis	AM Camellia	535	B8
B8_7_1	0.0241935	NA	0.22	0.252	1	2	AM Prunus	AM Acer	562	B8
B8_8_1	0.150442	0.923	0.569	1.748	1	3.3	AM Camellia	AM Cinnamonum	360	B8
B8_9_1	0.166667	1.333	0.527	0.824	1	2	AM Camellia	AM Cinnamonum	604	B8
B8_10_1	0.0326087	0.588	0.412	0.616	1	2	AM Camellia	AM Acer	862	B8
B8_11_1	0.118881	0.174	0.223	0.185	1	1.2	AM Celtis	AM Prunus	559	B8
B8_12_1	NA	NA	NA	NA	0	NA	AM Celtis	AM Camellia	618	B8
B8_13_1	0.234375	0.015	0.04	0.049	1	1.9	AM Acer	AM Camellia	529	B8
B8_14_1	0.641791	0.367	0.319	0.414	1	1.7	AM Celtis	AM Prunus	862	B8
B8_15_1	0.235294	1.176	0.752	1.351	1	1.6	AM Camellia	AM Cinnamonum	794	B8
B8_16_1	0.357724	1.36	0.549	1.186	1	2	AM Camellia	AM Acer	652	B8
B9_1_1	7.18182	1.168	0.407	0.553	1	2.6	EcM Castanopsis	Con Con	770	B9
B9_2_1	2.125	0.359	0.189	0.261	1	2.2	EcM Pinus	Con Con	633	B9
B9_3_1	1.94872	0.541	0.302	0.424	1	2.5	EcM Pinus	Con Con	671	B9
B9_4_1	2.92308	0.403	0.211	0.242	1	1.8	EcM Castanopsis	Con Con	772	B9
B9_5_1	1.2619	0.398	0.173	0.197	1	1.9	EcM Pinus	Con Con	736	B9
B9_6_1	0.456954	2.337	1.381	3.175	1	4.4	EcM Quercus	Con Con	674	B9
B9_7_1	0.445205	0.769	0.529	1.485	1	1.4	EcM Quercus	Con Con	744	B9
B9_8_1	1.25806	0.233	0.158	0.189	1	1.9	EcM Pinus	Con Con	814	B9
B9_9_1	0.740331	1.999	1.141	3.341	1	3.2	EcM Quercus	Con Con	742	B9
B9_10_1	1.11765	0.172	0.158	0.18	1	0.4	EcM Carpinus	Con Con	743	B9
B9_11_1	0.545455	1.785	0.867	2.567	1	2.4	EcM Quercus	Con Con	731	B9
B9_12_1	1.85714	0.723	0.326	0.633	1	0.6	EcM Castanopsis	Con Con	841	B9
B9_13_1	3.31034	0.433	0.283	0.434	1	1	EcM Carpinus	Con Con	850	B9
B9_14_1	0.756098	1.112	0.313	0.511	1	1.4	EcM Pinus	Con Con	846	B9
B9_15_1	7.33333	1.584	0.635	0.845	1	1.9	EcM Castanopsis	Con Con	830	B9
B9_16_1	0.747126	0.997	0.591	2.02	1	2.3	EcM Quercus	Con Con	826	B9
C1_1_1	3.25532	1.03	0.484	0.589	1	2.5	EcM Castanopsis	EcM Carpinus	240	C1
C1_2_1	0.0196078	0.198	0.299	0.388	1	1.6	EcM Quercus	EcM Pinus	502	C1
C1_3_1	1.5641	NA	NA	NA	0	NA	EcM Pinus	EcM Quercus	255	C1
C1_4_1	NA	NA	NA	NA	NA	NA	EcM Castanopsis	EcM Castanopsis	702	C1
C1_5_1	-0.148936	NA	NA	NA	0	NA	EcM Pinus	EcM Castanopsis	780	C1
C1_6_1	NA	NA	NA	NA	0	NA	EcM Carpinus	EcM Quercus	370	C1
C1_7_1	0.236111	0.532	0.383	1.118	1	2.5	EcM Quercus	EcM Carpinus	335	C1
C1_8_1	0.358025	0.906	0.584	2.21	1	2.9	EcM Quercus	EcM Pinus	600	C1
C1_9_1	0.0561798	NA	0.185	0.198	0	1.5	EcM Quercus	EcM Pinus	632	C1
C1_10_1	NA	NA	NA	NA	0	NA	EcM Castanopsis	EcM Carpinus	477	C1
C1_11_1	0	0.533	0.482	0.916	1	2.3	EcM Quercus	EcM Castanopsis	747	C1
C1_12_1	NA	NA	NA	NA	0	NA	EcM Castanopsis	EcM Quercus	502	C1
C1_13_1	0.153061	0.399	0.256	1.373	1	1.7	EcM Quercus	EcM Quercus	625	C1
C1_14_1	NA	0.522	0.316	1.841	1	2	EcM Quercus	EcM Castanopsis	650	C1
C1_15_1	0.291667	0.131	0.011	0.154	1	1.1	EcM Carpinus	EcM Pinus	628	C1
C1_16_1	NA	NA	NA	NA	0	NA	EcM Castanopsis	EcM Carpinus	353	C1
C2_1_1	0.277778	1.093	0.585	1.167	1	2.4	AM Camellia	EcM Carpinus	740	C2
C2_2_1	NA	NA	NA	NA	NA	NA	AM Prunus	EcM Pinus	513	C2
C2_3_1	NA	NA	NA	NA	0	NA	AM Celtis	EcM Quercus	524	C2
C2_4_1	-0.148936	0.141	0.153	0.156	1	1.1	AM Celtis	EcM Castanopsis	219	C2
C2_5_1	0.20339	NA	NA	NA	0	1.3	AM Acer	EcM Castanopsis	576	C2
C2_6_1	0.0208333	0.733	0.424	0.678	1	2.3	AM Camellia	EcM Quercus	359	C2
C2_7_1	7.33333	0.146	0.227	0.151	1	1.4	AM Prunus	EcM Carpinus	480	C2
C2_8_1	NA	NA	NA	NA	0	NA	AM Acer	EcM Pinus	548	C2
C2_9_1	0.168539	NA	0.212	0.196	1	1.8	AM Prunus	EcM Pinus	710	C2
C2_10_1	-0.246377	NA	0.124	NA	0	NA	AM Celtis	EcM Carpinus	492	C2
C2_11_1	NA	NA	NA	NA	0	NA	AM Celtis	EcM Castanopsis	649	C2
C2_12_1	0	0.004	0.134	0.138	1	1	AM Celtis	EcM Quercus	366	C2
C2_13_1	0.28	0.167	0.167	NA	1	1.4	AM Acer	EcM Quercus	517	C2
C2_14_1	0.23741	0.814	0.671	1.418	1	3	AM Camellia	EcM Castanopsis	562	C2
C2_15_1	NA	NA	NA	NA	1	NA	AM Prunus	EcM Pinus	740	C2
C2_16_1	-0.455882	NA	0.142	0.125	0	1.2	AM Acer	EcM Carpinus	625	C2
C4_1_1	0.204082	0.286	0.353	0.945	1	1.8	EcM Quercus	AM Acer	1852	C4
C4_2_1	0.0444444	0.196	0.133	0.237	1	1.5	EcM Castanopsis	AM Cinnamonum	432	C4
C4_3_1	0.0540541	0.315	0.342	1.072	1	2.5	EcM Quercus	AM Camellia	473	C4
C4_4_1	0.0636943	NA	NA	NA	1	1.9	EcM Carpinus	AM Prunus	621	C4
C4_5_1	0.273381	0.235	0.328	1.288	1	1.3	EcM Quercus	AM Prunus	634	C4
C4_6_1	NA	NA	NA	NA	0	NA	EcM Pinus	AM Camellia	402	C4
C4_7_1	-0.121212	0.179	0.308	0.855	1	1.8	EcM Quercus	AM Acer	621	C4
C4_8_1	0.142857	0.137	0.139	0.13	1	0.8	EcM Pinus	AM Cinnamonum	410	C4
C4_9_1	NA	0.18	0.122	0.206	1	1.3	EcM Castanopsis	AM Cinnamonum	482	C4
C4_10_1	0.181818	0.125	0.135	0.14	1	1	EcM Carpinus	AM Acer	509	C4
C4_11_1	0.483871	0.111	0.034	0.184	1	1	EcM Castanopsis	AM Prunus	656	C4
C4_12_1	0.220779	0.412	0.36	1.812	0	2	EcM Quercus	AM Camellia	571	C4
C4_13_1	NA	NA	NA	NA	0	NA	EcM Pinus	AM Camellia	464	C4
C4_14_1	0.202381	0.137	0.148	0.183	1	0.9	EcM Quercus	AM Prunus	643	C4
C4_15_1	0.327869	0.015	0.023	0.03	1	0.7	EcM Carpinus	AM Cinnamonum	535	C4
C4_16_1	0.00826446	0.159	0.191	0.704	1	1.4	EcM Quercus	AM Acer	882	C4
C5_1_1	NA	NA	NA	NA	NA	NA	AM Prunus	AM Acer	469	C5
C5_2_1	0.273684	0.148	0.209	0.22	1	2	AM Acer	AM Cinnamonum	501	C5
C5_3_1	0.175	0.347	0.37	0.606	1	2.6	AM Camellia	AM Camellia	392	C5
C5_4_1	NA	NA	NA	NA	NA	NA	AM Prunus	AM Prunus	481	C5
C5_5_1	NA	NA	NA	NA	0	NA	AM Acer	AM Prunus	658	C5
C5_6_1	NA	NA	NA	NA	0	NA	AM Camellia	AM Camellia	402	C5
C5_7_1	NA	NA	NA	NA	1	2.3	AM Camellia	AM Acer	450	C5
C5_8_1	0.507463	0.151	0.175	0.209	1	1.8	AM Acer	AM Cinnamonum	486	C5
C5_9_1	-0.167883	0.741	0.469	0.48	1	3.4	AM Camellia	AM Cinnamonum	525	C5
C5_10_1	NA	NA	NA	NA	0	NA	AM Prunus	AM Acer	488	C5
C5_11_1	0.291262	0.167	0.239	0.215	1	2.3	AM Prunus	AM Prunus	487	C5
C5_12_1	NA	NA	NA	NA	0	NA	AM Prunus	AM Camellia	657	C5
C5_13_1	NA	NA	NA	NA	NA	NA	AM Prunus	AM Camellia	610	C5
C5_14_1	NA	NA	NA	NA	0	NA	AM Acer	AM Prunus	631	C5
C5_15_1	NA	NA	NA	NA	NA	NA	AM Prunus	AM Cinnamonum	584	C5
C5_16_1	NA	0.021	0.177	0.227	0	1.5	AM Acer	AM Acer	651	C5
C6_1_1	0.144231	0.261	0.188	0.432	1	1.8	EcM Quercus	Con Con	554	C6
C6_2_1	0.267241	0.338	0.248	0.379	1	2.1	EcM Quercus	Con Con	588	C6
C6_3_1	-0.0725806	NA	0.204	0.163	1	1.8	EcM Quercus	Con Con	628	C6
C6_4_1	NA	NA	NA	NA	0	NA	EcM Pinus	Con Con	682	C6
C6_5_1	1.23684	0.224	0.154	0.341	1	1.7	EcM Quercus	Con Con	577	C6
C6_6_1	0.0335196	0.232	0.237	0.571	1	1.9	EcM Carpinus	Con Con	610	C6
C6_7_1	NA	NA	NA	NA	1	2	EcM Quercus	Con Con	794	C6
C6_8_1	0.123377	0.459	0.499	1.216	1	3.2	EcM Pinus	Con Con	681	C6
C6_9_1	NA	NA	NA	NA	0	NA	EcM Pinus	Con Con	628	C6
C6_10_1	0.204082	0.013	0.129	0.145	1	0.8	EcM Carpinus	Con Con	673	C6
C6_11_1	0.2	0.173	0.043	0.145	1	1	EcM Pinus	Con Con	723	C6
C6_12_1	NA	NA	NA	NA	0	NA	EcM Carpinus	Con Con	716	C6
C6_13_1	NA	NA	NA	NA	0	NA	EcM Quercus	Con Con	641	C6
C6_14_1	0.0273973	NA	NA	NA	0	0.9	EcM Carpinus	Con Con	666	C6
C6_15_1	0.125	0.252	0.159	0.265	1	1.4	EcM Quercus	Con Con	701	C6
C6_16_1	NA	NA	NA	NA	0	NA	EcM Carpinus	Con Con	756	C6
C7_1_1	NA	NA	NA	NA	NA	NA	AM Prunus	Con Con	728	C7
C7_2_1	-0.622642	0.151	0.145	0.189	1	1.4	AM Celtis	Con Con	704	C7
C7_3_1	0.768519	0.592	0.45	0.938	1	3	AM Celtis	Con Con	713	C7
C7_4_1	0.0684932	0.01	0.156	0.133	1	1.6	AM Acer	Con Con	636	C7
C7_5_1	1.5045	0.476	0.669	0.766	1	3.2	AM Celtis	Con Con	815	C7
C7_6_1	4.93407	1.83	2.332	2.596	1	3.6	AM Prunus	Con Con	629	C7
C7_7_1	NA	NA	NA	NA	0	NA	AM Acer	Con Con	705	C7
C7_8_1	NA	NA	NA	NA	0	NA	AM Celtis	Con Con	724	C7
C7_9_1	0.537037	NA	0.209	0.29	0	2.2	AM Acer	Con Con	793	C7
C7_10_1	0.566929	0.263	0.305	0.415	1	2.5	AM Celtis	Con Con	804	C7
C7_11_1	1.19469	0.821	0.687	0.876	1	3.2	AM Celtis	Con Con	832	C7
C7_12_1	0.264286	1.633	0.72	1.054	1	3.1	AM Camellia	Con Con	796	C7
C7_13_1	NA	NA	NA	NA	NA	NA	AM Prunus	Con Con	839	C7
C7_14_1	0.318182	0.182	0.268	0.303	1	2.4	AM Acer	Con Con	810	C7
C7_15_1	NA	NA	NA	NA	NA	NA	AM Prunus	Con Con	843	C7
C7_16_1	NA	NA	NA	NA	NA	NA	AM Prunus	Con Con	847	C7
D3_1_1	NA	NA	NA	NA	0	NA	EcM Pinus	AM Acer	600	D3
D3_2_1	NA	NA	NA	NA	0	NA	EcM Carpinus	AM Cinnamonum	763	D3
D3_3_1	0.148936	0.028	0.025	0.024	1	1	EcM Carpinus	AM Camellia	544	D3
D3_4_1	0	0.002	0.015	0.012	0	1	EcM Carpinus	AM Prunus	961	D3
D3_5_1	NA	NA	NA	NA	0	NA	EcM Carpinus	AM Prunus	702	D3
D3_6_1	2.08824	0.306	0.155	0.205	1	1.2	EcM Castanopsis	AM Camellia	680	D3
D3_7_1	NA	NA	NA	NA	0	NA	EcM Carpinus	AM Acer	457	D3
D3_8_1	NA	NA	0.11	NA	0	NA	EcM Carpinus	AM Cinnamonum	618	D3
D3_9_1	0.333333	0.024	0.026	0.021	1	0.8	EcM Carpinus	AM Cinnamonum	527	D3
D3_10_1	0.125	0.009	0.024	0.02	1	1.2	EcM Carpinus	AM Acer	580	D3
D3_11_1	NA	NA	NA	0.103	0	NA	EcM Pinus	AM Prunus	538	D3
D3_12_1	0.25	NA	NA	NA	1	1.8	EcM Castanopsis	AM Camellia	493	D3
D3_13_1	0.176923	0.438	0.361	0.972	1	2	EcM Quercus	AM Camellia	600	D3
D3_14_1	0.216216	0.077	0.044	0.14	1	1.3	EcM Castanopsis	AM Prunus	624	D3
D3_15_1	0.125	0.061	0.03	0.026	1	1	EcM Pinus	AM Cinnamonum	598	D3
D3_16_1	0.0497512	0.327	0.382	0.86	1	2	EcM Quercus	AM Acer	607	D3
D4_1_1	1.4026	2.598	1.195	1.351	1	4	EcM Pinus	EcM Carpinus	547	D4
D4_2_1	1.10256	NA	NA	NA	1	1	EcM Castanopsis	EcM Pinus	932	D4
D4_3_1	0.666667	0.044	0.037	0.059	1	1.2	EcM Carpinus	EcM Quercus	652	D4
D4_4_1	0.0327869	0.494	0.339	1.721	1	1.9	EcM Quercus	EcM Castanopsis	691	D4
D4_5_1	0.268293	0.027	0.099	0.425	1	3	EcM Quercus	EcM Castanopsis	604	D4
D4_6_1	0.363636	0.027	0.032	0.04	1	1	EcM Carpinus	EcM Quercus	590	D4
D4_7_1	0.186441	0.023	0.032	0.035	1	1.2	EcM Carpinus	EcM Carpinus	390	D4
D4_8_1	0.87037	0.522	0.24	0.41	1	1.9	EcM Castanopsis	EcM Pinus	480	D4
D4_9_1	1.47761	0.81	0.56	0.442	1	3	EcM Pinus	EcM Pinus	630	D4
D4_10_1	0.210526	0.013	0.234	0.701	0	2.2	EcM Quercus	EcM Carpinus	462	D4
D4_11_1	2.06383	0.754	0.487	0.538	1	3	EcM Pinus	EcM Castanopsis	405	D4
D4_12_1	1.26923	0.479	0.173	0.319	1	1.5	EcM Castanopsis	EcM Quercus	363	D4
D4_13_1	0.438596	0.439	0.348	1.454	1	2.2	EcM Quercus	EcM Quercus	623	D4
D4_14_1	0.16129	NA	NA	NA	1	1.3	EcM Carpinus	EcM Castanopsis	412	D4
D4_15_1	0.488372	0.253	0.153	0.176	1	1.5	EcM Pinus	EcM Pinus	504	D4
D4_16_1	0.145631	NA	0.321	1.312	1	2.5	EcM Quercus	EcM Carpinus	483	D4
D5_1_1	0.52381	0.137	0.058	0.015	1	1.6	EcM Pinus	Con Con	570	D5
D5_2_1	NA	NA	NA	NA	0	NA	EcM Carpinus	Con Con	450	D5
D5_3_1	4.06154	1.081	0.539	0.31	1	2.2	EcM Castanopsis	Con Con	582	D5
D5_4_1	1.26923	0.55	0.282	0.333	1	2.4	EcM Castanopsis	Con Con	636	D5
D5_5_1	0.85	0.524	0.191	0.203	1	2.3	EcM Pinus	Con Con	540	D5
D5_6_1	1.97531	2.921	2.155	4.542	1	4	EcM Quercus	Con Con	635	D5
D5_7_1	2.16667	0.402	0.218	0.257	1	2	EcM Castanopsis	Con Con	577	D5
D5_8_1	0.27027	0.451	0.225	0.289	1	1.8	EcM Pinus	Con Con	524	D5
D5_9_1	3.07895	0.513	0.324	0.282	1	1.9	EcM Castanopsis	Con Con	733	D5
D5_10_1	NA	NA	NA	NA	0	NA	EcM Pinus	Con Con	704	D5
D5_11_1	3.28571	0.838	0.433	0.353	1	2	EcM Castanopsis	Con Con	543	D5
D5_12_1	1.1875	0.406	0.215	0.236	1	2	EcM Castanopsis	Con Con	629	D5
D5_13_1	0.25	0.393	0.194	0.296	1	1.6	EcM Pinus	Con Con	784	D5
D5_14_1	1.49123	0.103	0.083	0.049	1	1.3	EcM Carpinus	Con Con	625	D5
D5_15_1	3.30303	0.569	0.26	0.278	1	1.8	EcM Castanopsis	Con Con	720	D5
D5_16_1	0.617647	1.122	0.467	0.322	1	2.8	EcM Pinus	Con Con	765	D5
D6_1_1	NA	NA	NA	NA	0	NA	AM Celtis	AM Acer	811	D6
D6_2_1	0.204819	0.017	0.069	0.063	1	2	AM Acer	AM Cinnamonum	630	D6
D6_3_1	-0.0495868	0.011	0.052	0.052	1	1.5	AM Celtis	AM Camellia	420	D6
D6_4_1	0.335404	0.279	0.302	0.25	1	2.5	AM Celtis	AM Prunus	586	D6
D6_5_1	0.0679612	NA	NA	NA	0	NA	AM Prunus	AM Prunus	806	D6
D6_6_1	0.228916	0.085	0.134	0.153	1	2.1	AM Acer	AM Camellia	800	D6
D6_7_1	NA	NA	NA	NA	0	NA	AM Prunus	AM Acer	680	D6
D6_8_1	0.236641	1.02	0.525	1.467	1	3.1	AM Camellia	AM Cinnamonum	816	D6
D6_9_1	0.097561	0.024	0.135	0.127	1	2	AM Prunus	AM Cinnamonum	636	D6
D6_10_1	0.0409836	0.8	0.421	1.21	1	3	AM Camellia	AM Acer	579	D6
D6_11_1	0.204819	0.045	0.073	0.129	1	1.8	AM Acer	AM Prunus	870	D6
D6_12_1	0.104294	1.79	0.845	2.681	1	3.5	AM Camellia	AM Camellia	778	D6
D6_13_1	-0.0462963	NA	0.128	0.114	1	1.3	AM Celtis	AM Camellia	473	D6
D6_14_1	NA	NA	NA	NA	NA	NA	AM Prunus	AM Prunus	660	D6
D6_15_1	0.233577	0.886	0.515	0.923	1	2.8	AM Camellia	AM Cinnamonum	516	D6
D6_16_1	0.0444444	0.046	0.1	0.098	1	2.1	AM Acer	AM Acer	775	D6
D8_1_1	0.296512	0.197	0.342	0.161	1	2.9	AM Celtis	EcM Carpinus	330	D8
D8_2_1	0.201031	1.081	0.636	1.622	1	3.7	AM Camellia	EcM Pinus	464	D8
D8_3_1	NA	NA	NA	NA	NA	NA	AM Prunus	EcM Quercus	570	D8
D8_4_1	-0.0273973	0.403	0.312	0.613	1	2.9	AM Camellia	EcM Castanopsis	707	D8
D8_5_1	NA	NA	NA	NA	NA	NA	AM Acer	EcM Castanopsis	425	D8
D8_6_1	0.00546448	0.271	0.728	1.2	1	3.5	AM Camellia	EcM Quercus	380	D8
D8_7_1	0.112069	NA	NA	NA	0	NA	AM Prunus	EcM Carpinus	340	D8
D8_8_1	0.173228	0.006	0.074	0.06	1	1.2	AM Prunus	EcM Pinus	567	D8
D8_9_1	0.121622	0.027	0.18	0.107	1	2	AM Prunus	EcM Pinus	447	D8
D8_10_1	0.351852	0.928	0.47	1.067	1	3	AM Camellia	EcM Carpinus	581	D8
D8_11_1	-0.0225564	0.009	0.082	0.042	1	1	AM Prunus	EcM Castanopsis	528	D8
D8_12_1	0.135135	NA	0.187	0.237	1	2.1	AM Prunus	EcM Quercus	708	D8
D8_13_1	NA	NA	NA	NA	1	NA	AM Prunus	EcM Quercus	509	D8
D8_14_1	NA	0.014	0.032	0.04	1	NA	AM Prunus	EcM Castanopsis	744	D8
D8_15_1	-0.106061	0.017	0.09	0.076	0	1.7	AM Acer	EcM Pinus	619	D8
D8_16_1	NA	NA	0.192	0.165	1	2	AM Acer	EcM Carpinus	535	D8
D9_1_1	0.657895	0.821	0.704	0.843	1	3.9	AM Celtis	Con Con	720	D9
D9_2_1	NA	NA	NA	NA	NA	NA	AM Prunus	Con Con	650	D9
D9_3_1	NA	NA	NA	NA	NA	NA	AM Prunus	Con Con	722	D9
D9_4_1	NA	NA	NA	NA	NA	NA	AM Prunus	Con Con	805	D9
D9_5_1	0.171053	NA	0.023	0.017	0	1.1	AM Celtis	Con Con	759	D9
D9_6_1	0.363095	0.808	0.661	1.091	1	3	AM Camellia	Con Con	701	D9
D9_7_1	NA	NA	NA	NA	0	NA	AM Acer	Con Con	757	D9
D9_8_1	0.460674	0.177	0.187	0.258	1	2.1	AM Acer	Con Con	755	D9
D9_9_1	0.0204082	0.287	0.251	0.391	1	2	AM Celtis	Con Con	730	D9
D9_10_1	0.269461	1.536	0.853	1.599	1	3.3	AM Camellia	Con Con	679	D9
D9_11_1	0.117021	NA	0.021	0.015	0	1.4	AM Celtis	Con Con	741	D9
D9_12_1	0.236842	0.721	0.497	0.853	1	3	AM Camellia	Con Con	815	D9
D9_13_1	0.623188	0.135	0.175	0.188	1	2.1	AM Acer	Con Con	851	D9
D9_14_1	NA	NA	NA	NA	NA	NA	AM Prunus	Con Con	795	D9
D9_15_1	0.951923	0.234	0.369	0.498	1	2.7	AM Celtis	Con Con	785	D9
D9_16_1	0.40678	0.188	0.173	0.182	1	1.6	AM Celtis	Con Con	893	D9
A3_1_2	NA	1.438	1.304	1.93	1	NA	AM Prunus	Con Con	653	A3
A3_2_2	1.6875	0.245	0.276	0.492	1	2.5	AM Acer	Con Con	750	A3
A3_3_2	2.61798	1.023	0.796	1.089	1	3.6	AM Celtis	Con Con	459	A3
A3_4_2	0.491935	0.555	0.433	0.68	1	3.1	AM Camellia	Con Con	571	A3
A3_5_2	0.5	1.365	0.599	0.884	1	3	AM Camellia	Con Con	691	A3
A3_6_2	2.92308	0.714	1.002	1.266	1	3.7	AM Prunus	Con Con	500	A3
A3_7_2	0.516129	0.236	0.179	0.21	1	2	AM Celtis	Con Con	491	A3
A3_8_2	3	0.776	0.795	1.075	1	3.5	AM Prunus	Con Con	569	A3
A3_9_2	1.08696	0.196	0.212	0.196	1	2.7	AM Acer	Con Con	682	A3
A3_10_2	0.712644	0.305	0.312	0.36	1	2.4	AM Celtis	Con Con	595	A3
A3_11_2	0.220183	0.136	0.161	0.13	1	1.4	AM Celtis	Con Con	755	A3
A3_12_2	NA	NA	NA	NA	0	NA	AM Prunus	Con Con	590	A3
A3_13_2	0.62963	0.41	0.329	0.459	1	2.2	AM Celtis	Con Con	722	A3
A3_14_2	1.61728	0.536	0.471	0.626	1	3	AM Celtis	Con Con	726	A3
A3_15_2	-0.00662252	NA	NA	NA	0	NA	AM Celtis	Con Con	623	A3
A3_16_2	NA	NA	NA	NA	NA	NA	AM Prunus	Con Con	747	A3
A4_1_2	1.04878	0.145	0.1	0.12	1	2.3	EcM Carpinus	Con Con	640	A4
A4_2_2	0.6	NA	NA	NA	1	2.2	EcM Castanopsis	Con Con	664	A4
A4_3_2	0.3125	0.591	0.17	0.349	1	2	EcM Pinus	Con Con	660	A4
A4_4_2	2.48	1.731	0.99	1.163	1	4.5	EcM Pinus	Con Con	742	A4
A4_5_2	0.684932	0.463	0.16	0.241	1	2.2	EcM Pinus	Con Con	693	A4
A4_6_2	2.18	0.228	0.15	0.285	1	1.8	EcM Carpinus	Con Con	663	A4
A4_7_2	1.47826	0.349	0.172	0.237	1	1.6	EcM Pinus	Con Con	666	A4
A4_8_2	1.06667	0.221	0.166	0.233	1	1.2	EcM Castanopsis	Con Con	693	A4
A4_9_2	1	0.03	0.022	0.066	1	1	EcM Castanopsis	Con Con	665	A4
A4_10_2	1.24074	0.472	0.193	0.474	1	1.5	EcM Castanopsis	Con Con	661	A4
A4_11_2	0.976744	1.03	0.541	0.403	1	3.4	EcM Pinus	Con Con	707	A4
A4_12_2	0.818182	1.07	0.495	1.562	1	2.9	EcM Quercus	Con Con	744	A4
A4_13_2	0.481481	0.282	0.129	0.195	1	2.2	EcM Pinus	Con Con	854	A4
A4_14_2	0.833333	0.037	0.023	0.022	1	1	EcM Carpinus	Con Con	801	A4
A4_15_2	4.875	0.322	0.154	0.203	1	1.8	EcM Castanopsis	Con Con	735	A4
A4_16_2	4.95238	0.321	0.16	0.242	1	1.3	EcM Castanopsis	Con Con	774	A4
A5_1_2	6.18182	0.732	0.464	0.476	1	2.1	EcM Castanopsis	AM Acer	704	A5
A5_2_2	0.116959	NA	NA	NA	1	3.9	EcM Quercus	AM Cinnamonum	647	A5
A5_3_2	0.177419	NA	NA	NA	1	1.8	EcM Carpinus	AM Camellia	541	A5
A5_4_2	1.36364	0.074	0.037	0.187	1	1.6	EcM Castanopsis	AM Prunus	717	A5
A5_5_2	-0.101064	0.066	0.227	0.938	1	3	EcM Quercus	AM Prunus	2900	A5
A5_6_2	0.17284	NA	NA	NA	1	1.9	EcM Quercus	AM Camellia	709	A5
A5_7_2	0.0463918	NA	NA	NA	1	1.9	EcM Quercus	AM Acer	747	A5
A5_8_2	0.191489	0.005	0.017	0.025	1	1	EcM Carpinus	AM Cinnamonum	395	A5
A5_9_2	0.169811	0.083	0.039	0.137	1	1.2	EcM Castanopsis	AM Cinnamonum	1150	A5
A5_10_2	0	0	0.009	0.016	1	1	EcM Carpinus	AM Acer	772	A5
A5_11_2	0.740741	NA	NA	NA	1	1.1	EcM Pinus	AM Prunus	614	A5
A5_12_2	0.519231	NA	NA	NA	1	1.5	EcM Pinus	AM Camellia	719	A5
A5_13_2	1.06897	0.66	0.415	1.353	1	3.6	EcM Quercus	AM Camellia	1090	A5
A5_14_2	0.097561	0.072	0.035	0.129	1	1	EcM Castanopsis	AM Prunus	1034	A5
A5_15_2	0.025641	NA	NA	NA	0	0.4	EcM Carpinus	AM Cinnamonum	908	A5
A5_16_2	3.4	NA	NA	NA	1	1.5	EcM Castanopsis	AM Acer	641	A5
A6_1_2	0.149254	0.003	0.029	0.05	1	1.5	AM Acer	EcM Carpinus	494	A6
A6_2_2	0	0.005	0.064	0.105	1	2.2	AM Celtis	EcM Pinus	680	A6
A6_3_2	0.0869565	NA	NA	NA	0	NA	AM Acer	EcM Quercus	502	A6
A6_4_2	-0.0818182	NA	NA	NA	1	1.4	AM Acer	EcM Castanopsis	552	A6
A6_5_2	0.24	0.005	0.023	0.041	1	2	AM Acer	EcM Castanopsis	1260	A6
A6_6_2	0.328358	0.009	0.048	0.08	1	1.6	AM Acer	EcM Quercus	506	A6
A6_7_2	-0.0549451	NA	0.055	0.097	1	1.5	AM Prunus	EcM Carpinus	421	A6
A6_8_2	0.276119	NA	NA	NA	1	2.1	AM Prunus	EcM Pinus	505	A6
A6_9_2	0.148148	0	0.081	0.124	1	1.8	AM Celtis	EcM Pinus	498	A6
A6_10_2	0.136364	NA	NA	NA	1	1.4	AM Prunus	EcM Carpinus	431	A6
A6_11_2	NA	NA	NA	NA	NA	NA	AM Camellia	EcM Castanopsis	719	A6
A6_12_2	0.115385	NA	0.059	0.092	1	1.4	AM Celtis	EcM Quercus	466	A6
A6_13_2	NA	NA	NA	NA	0	NA	AM Prunus	EcM Quercus	498	A6
A6_14_2	-0.0458015	0.022	0.068	0.085	1	1.5	AM Celtis	EcM Castanopsis	431	A6
A6_15_2	NA	NA	NA	NA	NA	NA	AM Prunus	EcM Pinus	719	A6
A6_16_2	1.35294	0.193	0.29	0.474	1	2.5	AM Acer	EcM Carpinus	498	A6
A8_1_2	0.631579	0.327	0.18	0.171	1	2	EcM Pinus	EcM Carpinus	670	A8
A8_2_2	1.16	0.138	0.034	0.132	1	1.2	EcM Castanopsis	EcM Pinus	568	A8
A8_3_2	0.274194	0.196	0.063	0.065	1	2.8	EcM Pinus	EcM Quercus	273	A8
A8_4_2	1.05294	2.585	1.304	7.004	1	4	EcM Quercus	EcM Castanopsis	427	A8
A8_5_2	NA	NA	NA	NA	0	NA	EcM Carpinus	EcM Castanopsis	600	A8
A8_6_2	1.22222	0.471	0.195	0.276	1	1.5	EcM Pinus	EcM Quercus	438	A8
A8_7_2	0.880952	0.285	0.134	0.277	1	2.4	EcM Quercus	EcM Carpinus	380	A8
A8_8_2	NA	0.395	0.301	1.474	1	2.6	EcM Quercus	EcM Pinus	609	A8
A8_9_2	0.561644	0.592	0.254	0.279	1	2.4	EcM Pinus	EcM Pinus	701	A8
A8_10_2	NA	0.047	0.026	0.074	1	0.9	EcM Castanopsis	EcM Carpinus	443	A8
A8_11_2	0.294118	0.53	0.276	0.23	1	2	EcM Pinus	EcM Castanopsis	589	A8
A8_12_2	0.455882	0.278	0.152	0.348	1	2.2	EcM Castanopsis	EcM Quercus	608	A8
A8_13_2	0.649123	0.283	0.179	0.134	1	2.3	EcM Pinus	EcM Quercus	648	A8
A8_14_2	NA	NA	NA	NA	NA	NA	EcM Castanopsis	EcM Castanopsis	457	A8
A8_15_2	NA	NA	NA	NA	0	NA	EcM Carpinus	EcM Pinus	607	A8
A8_16_2	0.159091	0.06	0.028	0.106	1	1.1	EcM Castanopsis	EcM Carpinus	473	A8
A9_1_2	0.114094	0.556	0.338	0.273	1	1.9	AM Camellia	AM Acer	170	A9
A9_2_2	NA	NA	NA	NA	NA	NA	AM Prunus	AM Cinnamonum	615	A9
A9_3_2	-0.102273	0.249	0.165	0.219	1	1.9	AM Camellia	AM Camellia	500	A9
A9_4_2	0.581633	0.034	0.112	0.121	1	2.1	AM Celtis	AM Prunus	680	A9
A9_5_2	0.397516	1.459	0.652	1.209	1	3.4	AM Camellia	AM Prunus	579	A9
A9_6_2	0.115702	0.008	0.063	0.075	1	1.7	AM Celtis	AM Camellia	531	A9
A9_7_2	0.157303	NA	0.226	0.39	1	2.1	AM Prunus	AM Acer	601	A9
A9_8_2	0.992	NA	0.517	1.094	1	2.9	AM Prunus	AM Cinnamonum	503	A9
A9_9_2	0.0859729	1.067	0.827	1.019	1	3.8	AM Camellia	AM Cinnamonum	450	A9
A9_10_2	0.0950226	1.407	0.635	1.171	1	3	AM Camellia	AM Acer	565	A9
A9_11_2	0.0549451	0.023	0.109	0.159	1	1.6	AM Prunus	AM Prunus	641	A9
A9_12_2	0.296296	0.323	0.356	0.77	1	2.3	AM Prunus	AM Camellia	373	A9
A9_13_2	NA	NA	NA	NA	NA	NA	AM Prunus	AM Camellia	389	A9
A9_14_2	0.484848	0.142	0.143	0.332	1	2	AM Acer	AM Prunus	551	A9
A9_15_2	NA	NA	NA	NA	0	NA	AM Celtis	AM Cinnamonum	428	A9
A9_16_2	0.194286	1.527	0.657	2.113	1	3.1	AM Camellia	AM Acer	645	A9
B3_1_2	0.01875	0.586	0.356	0.6	1	2.4	AM Camellia	EcM Carpinus	569	B3
B3_2_2	NA	NA	NA	NA	NA	NA	AM Prunus	EcM Pinus	627	B3
B3_3_2	0.108108	0.001	0.027	0.016	1	1.2	AM Celtis	EcM Quercus	583	B3
B3_4_2	NA	NA	NA	NA	NA	NA	AM Prunus	EcM Castanopsis	581	B3
B3_5_2	0.0692308	0.014	0.106	0.071	1	1.9	AM Prunus	EcM Castanopsis	540	B3
B3_6_2	NA	NA	NA	NA	0	NA	AM Acer	EcM Quercus	332	B3
B3_7_2	NA	NA	NA	NA	0	NA	AM Celtis	EcM Carpinus	334	B3
B3_8_2	-0.0608696	0.011	0.102	0.045	1	1.6	AM Prunus	EcM Pinus	284	B3
B3_9_2	NA	NA	NA	NA	0	NA	AM Acer	EcM Pinus	381	B3
B3_10_2	NA	NA	NA	NA	0	NA	AM Celtis	EcM Carpinus	317	B3
B3_11_2	0.0126582	0.01	0.03	0.022	1	1.1	AM Acer	EcM Castanopsis	457	B3
B3_12_2	NA	NA	NA	NA	0	NA	AM Prunus	EcM Quercus	473	B3
B3_13_2	NA	NA	NA	NA	NA	NA	AM Prunus	EcM Quercus	428	B3
B3_14_2	NA	NA	NA	NA	NA	NA	AM Celtis	EcM Castanopsis	452	B3
B3_15_2	NA	NA	NA	NA	0	NA	AM Celtis	EcM Pinus	440	B3
B3_16_2	0.275	0.136	0.121	0.184	1	1.4	AM Acer	EcM Carpinus	321	B3
B4_1_2	2.10714	0.298	0.138	0.185	1	2	EcM Castanopsis	EcM Carpinus	1100	B4
B4_2_2	-0.464286	0.005	0.012	0.004	1	1.4	EcM Carpinus	EcM Pinus	1030	B4
B4_3_2	0.754717	0.314	0.2	0.219	1	2	EcM Pinus	EcM Quercus	652	B4
B4_4_2	NA	NA	NA	NA	0	NA	EcM Carpinus	EcM Castanopsis	1350	B4
B4_5_2	NA	NA	NA	NA	0	NA	EcM Carpinus	EcM Castanopsis	1061	B4
B4_6_2	NA	NA	NA	NA	0	NA	EcM Pinus	EcM Quercus	826	B4
B4_7_2	NA	NA	NA	NA	0	NA	EcM Carpinus	EcM Carpinus	897	B4
B4_8_2	NA	NA	NA	NA	0	NA	EcM Castanopsis	EcM Pinus	738	B4
B4_9_2	NA	NA	NA	NA	0	NA	EcM Carpinus	EcM Pinus	635	B4
B4_10_2	1.1	0.567	0.267	0.324	1	1.6	EcM Pinus	EcM Carpinus	917	B4
B4_11_2	NA	NA	NA	NA	0	NA	EcM Carpinus	EcM Castanopsis	795	B4
B4_12_2	NA	NA	NA	NA	0	NA	EcM Pinus	EcM Quercus	619	B4
B4_13_2	2.57143	0.252	0.156	0.183	1	0.5	EcM Castanopsis	EcM Quercus	578	B4
B4_14_2	0.358209	NA	0.168	0.656	0	0.9	EcM Quercus	EcM Castanopsis	899	B4
B4_15_2	NA	NA	NA	NA	0	NA	EcM Pinus	EcM Pinus	656	B4
B4_16_2	NA	NA	NA	NA	0	NA	EcM Carpinus	EcM Carpinus	672	B4
B5_1_2	0.221053	1.845	0.829	2.138	1	4	AM Camellia	Con Con	632	B5
B5_2_2	NA	NA	NA	NA	NA	NA	AM Prunus	Con Con	680	B5
B5_3_2	NA	NA	NA	NA	0	NA	AM Celtis	Con Con	570	B5
B5_4_2	NA	NA	NA	NA	0	NA	AM Celtis	Con Con	565	B5
B5_5_2	-0.767857	0.123	0.147	0.143	0	2.3	AM Prunus	Con Con	656	B5
B5_6_2	0.511811	0.465	0.483	0.681	1	4.5	AM Celtis	Con Con	633	B5
B5_7_2	1.3617	0.207	0.57	0.632	1	3.6	AM Camellia	Con Con	384	B5
B5_8_2	0.818182	0.149	0.144	0.207	1	1.9	AM Acer	Con Con	549	B5
B5_9_2	NA	NA	NA	NA	0	NA	AM Acer	Con Con	681	B5
B5_10_2	NA	NA	NA	NA	0	NA	AM Acer	Con Con	709	B5
B5_11_2	0.371069	1.21	0.763	1.442	1	2.9	AM Camellia	Con Con	495	B5
B5_12_2	NA	NA	NA	NA	0	NA	AM Acer	Con Con	541	B5
B5_13_2	NA	NA	NA	NA	NA	NA	AM Prunus	Con Con	730	B5
B5_14_2	NA	NA	NA	NA	NA	NA	AM Prunus	Con Con	648	B5
B5_15_2	NA	NA	NA	NA	NA	NA	AM Prunus	Con Con	604	B5
B5_16_2	0.52439	0.465	0.311	0.442	1	2.9	AM Camellia	Con Con	718	B5
B7_1_2	4.5	0.351	0.164	0.304	1	2.5	EcM Castanopsis	AM Acer	2100	B7
B7_2_2	0.444444	0.211	0.036	0.249	1	1.4	EcM Castanopsis	AM Cinnamonum	758	B7
B7_3_2	NA	NA	NA	NA	0	NA	EcM Pinus	AM Camellia	813	B7
B7_4_2	0.19403	0.473	0.26	0.524	1	2.5	EcM Pinus	AM Prunus	914	B7
B7_5_2	0	0.15	0.123	0.129	1	1.3	EcM Pinus	AM Prunus	987	B7
B7_6_2	0.0714286	0.306	0.178	0.754	1	2.1	EcM Quercus	AM Camellia	520	B7
B7_7_2	NA	NA	NA	NA	0	NA	EcM Pinus	AM Acer	610	B7
B7_8_2	1.125	0.212	0.164	0.258	1	2.6	EcM Castanopsis	AM Cinnamonum	794	B7
B7_9_2	1	0.147	0.028	0.248	1	0.4	EcM Castanopsis	AM Cinnamonum	435	B7
B7_10_2	NA	NA	NA	NA	0	NA	EcM Pinus	AM Acer	542	B7
B7_11_2	NA	NA	NA	NA	0	NA	EcM Carpinus	AM Prunus	720	B7
B7_12_2	NA	NA	NA	NA	0	NA	EcM Pinus	AM Camellia	800	B7
B7_13_2	-0.0384615	0.003	0.011	0.005	1	0.1	EcM Carpinus	AM Camellia	388	B7
B7_14_2	NA	NA	NA	NA	0	NA	EcM Carpinus	AM Prunus	538	B7
B7_15_2	NA	NA	NA	NA	0	NA	EcM Pinus	AM Cinnamonum	409	B7
B7_16_2	NA	NA	NA	NA	0	NA	EcM Carpinus	AM Acer	564	B7
B8_1_2	-0.0686275	0.009	0.124	0.125	1	2.1	AM Acer	AM Acer	984	B8
B8_2_2	0.111111	0.162	0.142	0.129	1	2	AM Celtis	AM Cinnamonum	673	B8
B8_3_2	0.408163	0.154	0.157	0.213	1	2	AM Acer	AM Camellia	422	B8
B8_4_2	0.282051	0.124	0.146	0.151	1	2	AM Acer	AM Prunus	483	B8
B8_5_2	3.08219	0.501	0.608	0.731	1	3.5	AM Celtis	AM Prunus	681	B8
B8_6_2	0.470085	1.015	0.508	0.72	1	3	AM Camellia	AM Camellia	535	B8
B8_7_2	0.235849	0.145	0.149	0.177	1	2.2	AM Acer	AM Acer	562	B8
B8_8_2	0.616541	0.41	0.596	0.633	1	4.1	AM Prunus	AM Cinnamonum	360	B8
B8_9_2	0.329268	0.145	0.21	0.22	1	1.2	AM Acer	AM Cinnamonum	604	B8
B8_10_2	0.140351	0.023	0.033	0.132	1	1.5	AM Acer	AM Acer	862	B8
B8_11_2	0.102041	0.015	0.195	0.296	1	1.1	AM Prunus	AM Prunus	559	B8
B8_12_2	0.173469	0.161	0.212	0.267	1	1.3	AM Acer	AM Camellia	618	B8
B8_13_2	0.310811	1.678	0.889	1.833	1	3	AM Camellia	AM Camellia	529	B8
B8_14_2	NA	NA	NA	NA	NA	NA	AM Prunus	AM Prunus	862	B8
B8_15_2	0.742857	0.249	0.238	0.359	1	2.6	AM Acer	AM Cinnamonum	794	B8
B8_16_2	0.767123	0.031	0.137	0.247	1	1.4	AM Acer	AM Acer	652	B8
B9_1_2	1.37143	0.134	0.152	0.175	1	1.6	EcM Carpinus	Con Con	770	B9
B9_2_2	1.69231	0.307	0.177	0.215	1	2.3	EcM Castanopsis	Con Con	633	B9
B9_3_2	9.61111	1.007	0.826	0.711	1	3.5	EcM Carpinus	Con Con	671	B9
B9_4_2	1.0431	1.302	0.763	2.184	1	4.2	EcM Quercus	Con Con	772	B9
B9_5_2	3.39394	1.102	0.495	0.516	1	3	EcM Castanopsis	Con Con	736	B9
B9_6_2	0.0606061	0	0.012	0.022	0	2.5	EcM Pinus	Con Con	674	B9
B9_7_2	NA	NA	NA	NA	0	NA	EcM Carpinus	Con Con	744	B9
B9_8_2	0.692308	1.353	0.736	2.916	1	5	EcM Quercus	Con Con	814	B9
B9_9_2	2.73333	2.076	0.891	0.923	1	3.1	EcM Pinus	Con Con	742	B9
B9_10_2	0.45122	1.639	1.289	4.191	1	3.2	EcM Quercus	Con Con	743	B9
B9_11_2	NA	NA	NA	NA	0	NA	EcM Carpinus	Con Con	731	B9
B9_12_2	0.491935	1.223	0.576	1.71	1	1.4	EcM Quercus	Con Con	841	B9
B9_13_2	1.39583	1.098	0.466	0.665	1	1.9	EcM Pinus	Con Con	850	B9
B9_14_2	5.78571	1.106	0.516	0.602	1	1.6	EcM Castanopsis	Con Con	846	B9
B9_15_2	0.902439	0.709	0.203	0.288	1	1.2	EcM Pinus	Con Con	830	B9
B9_16_2	0.660377	0.723	0.299	0.224	1	1.1	EcM Pinus	Con Con	826	B9
C1_1_2	NA	NA	NA	NA	0	NA	EcM Pinus	EcM Carpinus	240	C1
C1_2_2	NA	NA	NA	NA	0	NA	EcM Castanopsis	EcM Pinus	502	C1
C1_3_2	NA	NA	NA	NA	0	2.2	EcM Carpinus	EcM Quercus	255	C1
C1_4_2	NA	NA	NA	NA	NA	NA	EcM Quercus	EcM Castanopsis	702	C1
C1_5_2	0.138462	0.39	0.147	0.328	1	1.9	EcM Castanopsis	EcM Castanopsis	780	C1
C1_6_2	-0.0350877	0.011	0.077	0.049	1	1.3	EcM Quercus	EcM Quercus	370	C1
C1_7_2	NA	NA	NA	NA	0	NA	EcM Carpinus	EcM Carpinus	335	C1
C1_8_2	0.481481	0.415	0.216	0.305	1	1.6	EcM Pinus	EcM Pinus	600	C1
C1_9_2	1.11429	0.426	0.216	0.289	1	1.2	EcM Pinus	EcM Pinus	632	C1
C1_10_2	0.201299	0.13	0.228	0.273	1	1.3	EcM Quercus	EcM Carpinus	477	C1
C1_11_2	2.48148	0.317	0.191	0.299	1	2.1	EcM Castanopsis	EcM Castanopsis	747	C1
C1_12_2	1.73684	0.455	0.209	0.264	0	1.8	EcM Pinus	EcM Quercus	502	C1
C1_13_2	1.06667	0.16	0.147	0.164	1	1.1	EcM Pinus	EcM Quercus	625	C1
C1_14_2	2.29167	0.203	0.148	0.231	1	1.5	EcM Carpinus	EcM Castanopsis	650	C1
C1_15_2	0.144231	0.466	0.317	1.973	1	1.4	EcM Quercus	EcM Pinus	628	C1
C1_16_2	NA	NA	NA	NA	0	NA	EcM Pinus	EcM Carpinus	353	C1
C2_1_2	NA	NA	NA	NA	NA	NA	AM Prunus	EcM Carpinus	740	C2
C2_2_2	NA	NA	NA	NA	0	NA	AM Acer	EcM Pinus	513	C2
C2_3_2	NA	NA	NA	NA	NA	NA	AM Prunus	EcM Quercus	524	C2
C2_4_2	NA	NA	NA	NA	NA	NA	AM Prunus	EcM Castanopsis	219	C2
C2_5_2	0.0523256	0.958	0.587	0.971	1	2.9	AM Camellia	EcM Castanopsis	576	C2
C2_6_2	-0.308511	NA	0.138	NA	1	0.9	AM Celtis	EcM Quercus	359	C2
C2_7_2	NA	NA	NA	NA	0	NA	AM Acer	EcM Carpinus	480	C2
C2_8_2	0.0212766	NA	NA	NA	1	1.2	AM Prunus	EcM Pinus	548	C2
C2_9_2	0.163043	0.004	0.145	0.143	1	1.5	AM Acer	EcM Pinus	710	C2
C2_10_2	0.213483	0.128	0.148	0.142	1	1.8	AM Acer	EcM Carpinus	492	C2
C2_11_2	0.137615	NA	0.21	0.175	0	1.5	AM Prunus	EcM Castanopsis	649	C2
C2_12_2	0.0751445	1.017	0.954	1.072	1	3.3	AM Camellia	EcM Quercus	366	C2
C2_13_2	0.117647	1.096	0.565	1.715	1	3.3	AM Camellia	EcM Quercus	517	C2
C2_14_2	NA	NA	NA	NA	NA	NA	AM Prunus	EcM Castanopsis	562	C2
C2_15_2	0.197917	NA	NA	NA	0	1	AM Acer	EcM Pinus	740	C2
C2_16_2	NA	NA	NA	NA	NA	NA	AM Prunus	EcM Carpinus	625	C2
C4_1_2	NA	NA	NA	NA	0	NA	EcM Pinus	AM Acer	1852	C4
C4_2_2	NA	NA	NA	NA	0	NA	EcM Pinus	AM Cinnamonum	432	C4
C4_3_2	NA	NA	NA	NA	0	NA	EcM Pinus	AM Camellia	473	C4
C4_4_2	NA	NA	NA	NA	0	NA	EcM Pinus	AM Prunus	621	C4
C4_5_2	NA	NA	NA	NA	0	NA	EcM Pinus	AM Prunus	634	C4
C4_6_2	0.0719424	0.353	0.316	1.545	1	2	EcM Quercus	AM Camellia	402	C4
C4_7_2	0.145833	0.124	0.018	0.04	1	1	EcM Pinus	AM Acer	621	C4
C4_8_2	NA	0.159	0.151	0.227	1	1	EcM Castanopsis	AM Cinnamonum	410	C4
C4_9_2	NA	NA	NA	NA	0	NA	EcM Pinus	AM Cinnamonum	482	C4
C4_10_2	1.13333	0.152	0.06	0.147	1	1.2	EcM Castanopsis	AM Acer	509	C4
C4_11_2	0.533333	0.139	0.134	0.153	1	1.1	EcM Pinus	AM Prunus	656	C4
C4_12_2	0.234375	0.162	0.025	0.125	0	1.1	EcM Carpinus	AM Camellia	571	C4
C4_13_2	NA	NA	NA	NA	0	NA	EcM Carpinus	AM Camellia	464	C4
C4_14_2	1.96	0.302	0.161	0.206	1	1.1	EcM Castanopsis	AM Prunus	643	C4
C4_15_2	NA	NA	NA	NA	0	NA	EcM Pinus	AM Cinnamonum	535	C4
C4_16_2	0.179487	0.191	0.206	0.285	1	1.7	EcM Castanopsis	AM Acer	882	C4
C5_1_2	0.272189	1.213	0.489	0.902	1	2.3	AM Camellia	AM Acer	469	C5
C5_2_2	NA	NA	NA	NA	NA	NA	AM Prunus	AM Cinnamonum	501	C5
C5_3_2	0.0617284	0.168	5.203	0.26	1	2	AM Acer	AM Camellia	392	C5
C5_4_2	1.93548	0.181	0.162	0.284	1	1.5	AM Acer	AM Prunus	481	C5
C5_5_2	NA	NA	NA	NA	0	NA	AM Celtis	AM Prunus	658	C5
C5_6_2	0.0416667	0.177	0.248	0.257	1	2.3	AM Prunus	AM Camellia	402	C5
C5_7_2	NA	NA	NA	NA	0	NA	AM Acer	AM Acer	450	C5
C5_8_2	0.185841	0.232	0.263	0.294	1	2.5	AM Celtis	AM Cinnamonum	486	C5
C5_9_2	NA	NA	NA	NA	0	NA	AM Celtis	AM Cinnamonum	525	C5
C5_10_2	0.0743802	NA	0.214	0.21	1	2.5	AM Camellia	AM Acer	488	C5
C5_11_2	0.231481	0.42	0.258	0.441	1	2.2	AM Camellia	AM Prunus	487	C5
C5_12_2	-0.692308	NA	0.123	0.223	0	2	AM Camellia	AM Camellia	657	C5
C5_13_2	NA	NA	NA	NA	0	NA	AM Camellia	AM Camellia	610	C5
C5_14_2	0.171975	0.152	0.428	0.216	1	2.5	AM Camellia	AM Prunus	631	C5
C5_15_2	-0.333333	NA	NA	NA	0	NA	AM Celtis	AM Cinnamonum	584	C5
C5_16_2	0.676768	0.349	0.52	0.774	1	2.8	AM Camellia	AM Acer	651	C5
C6_1_2	NA	NA	NA	NA	0	NA	EcM Castanopsis	Con Con	554	C6
C6_2_2	NA	NA	NA	NA	0	NA	EcM Carpinus	Con Con	588	C6
C6_3_2	4.55556	0.312	0.192	0.35	1	1.5	EcM Castanopsis	Con Con	628	C6
C6_4_2	NA	NA	NA	NA	0	NA	EcM Carpinus	Con Con	682	C6
C6_5_2	NA	NA	NA	NA	0	NA	EcM Pinus	Con Con	577	C6
C6_6_2	NA	NA	NA	NA	0	NA	EcM Pinus	Con Con	610	C6
C6_7_2	NA	NA	NA	NA	0	NA	EcM Carpinus	Con Con	794	C6
C6_8_2	NA	NA	NA	NA	1	1.6	EcM Carpinus	Con Con	681	C6
C6_9_2	NA	NA	NA	NA	0	NA	EcM Quercus	Con Con	628	C6
C6_10_2	0.1	NA	0.13	0.01	0	0.9	EcM Castanopsis	Con Con	673	C6
C6_11_2	0.266667	0	0.132	0.015	1	1.1	EcM Carpinus	Con Con	723	C6
C6_12_2	0.0909091	0.46	0.324	0.357	1	1.5	EcM Quercus	Con Con	716	C6
C6_13_2	0.0980392	NA	NA	NA	0	0.8	EcM Carpinus	Con Con	641	C6
C6_14_2	NA	NA	NA	NA	0	NA	EcM Castanopsis	Con Con	666	C6
C6_15_2	NA	NA	NA	NA	0	NA	EcM Pinus	Con Con	701	C6
C6_16_2	NA	NA	NA	NA	0	NA	EcM Pinus	Con Con	756	C6
C7_1_2	0.285714	1.155	0.875	1.754	1	3.4	AM Camellia	Con Con	728	C7
C7_2_2	NA	NA	NA	NA	NA	NA	AM Prunus	Con Con	704	C7
C7_3_2	NA	NA	NA	NA	NA	NA	AM Prunus	Con Con	713	C7
C7_4_2	-0.0753425	1.144	1.439	1.279	0	NA	AM Celtis	Con Con	636	C7
C7_5_2	3.51685	1.21	1.68	1.476	1	3.3	AM Prunus	Con Con	815	C7
C7_6_2	0.3125	0.253	0.259	0.319	1	2	AM Celtis	Con Con	629	C7
C7_7_2	0.553571	1.147	0.602	1.112	1	3	AM Camellia	Con Con	705	C7
C7_8_2	0.288043	2.454	1.096	1.725	1	3.9	AM Camellia	Con Con	724	C7
C7_9_2	-0.319328	NA	NA	NA	0	0.9	AM Celtis	Con Con	793	C7
C7_10_2	0.338843	1.657	0.726	1.59	1	4	AM Camellia	Con Con	804	C7
C7_11_2	NA	NA	NA	NA	0	NA	AM Acer	Con Con	832	C7
C7_12_2	5.71053	0.387	0.434	0.475	1	3	AM Acer	Con Con	796	C7
C7_13_2	NA	NA	NA	NA	0	NA	AM Celtis	Con Con	839	C7
C7_14_2	4.74713	NA	NA	NA	1	4.4	AM Celtis	Con Con	810	C7
C7_15_2	0.246753	0.177	0.182	0.199	1	1.8	AM Acer	Con Con	843	C7
C7_16_2	1.02479	0.931	0.739	1.231	1	3.3	AM Celtis	Con Con	847	C7
D3_1_2	NA	NA	NA	NA	0	NA	EcM Carpinus	AM Acer	600	D3
D3_2_2	NA	NA	NA	NA	0	NA	EcM Pinus	AM Cinnamonum	763	D3
D3_3_2	0.0137931	0.417	0.333	0.867	1	1.6	EcM Quercus	AM Camellia	544	D3
D3_4_2	NA	NA	NA	NA	0	NA	EcM Castanopsis	AM Prunus	961	D3
D3_5_2	-0.0560748	0.336	0.22	0.451	1	1.7	EcM Quercus	AM Prunus	702	D3
D3_6_2	0.828125	0.055	0.063	0.073	1	1.3	EcM Carpinus	AM Camellia	680	D3
D3_7_2	0.157895	0.057	0.025	0.034	1	1	EcM Pinus	AM Acer	457	D3
D3_8_2	NA	NA	NA	NA	0	NA	EcM Pinus	AM Cinnamonum	618	D3
D3_9_2	0.5625	0.273	0.14	0.181	1	1.3	EcM Castanopsis	AM Cinnamonum	527	D3
D3_10_2	0.0373134	0.039	0.129	0.575	1	1.9	EcM Quercus	AM Acer	580	D3
D3_11_2	0.4	0.095	0.045	0.197	1	2.3	EcM Castanopsis	AM Prunus	538	D3
D3_12_2	NA	NA	NA	NA	0	NA	EcM Carpinus	AM Camellia	493	D3
D3_13_2	0.0166667	0.001	0.031	0.028	1	1	EcM Pinus	AM Camellia	600	D3
D3_14_2	3.19149	0.36	0.265	0.324	1	1.7	EcM Carpinus	AM Prunus	624	D3
D3_15_2	-0.192982	NA	0.017	NA	0	1	EcM Carpinus	AM Cinnamonum	598	D3
D3_16_2	0.483871	0.033	0.063	NA	0	1.5	EcM Castanopsis	AM Acer	607	D3
D4_1_2	0.015748	0.384	0.333	1.21	1	2.2	EcM Quercus	EcM Carpinus	547	D4
D4_2_2	0.0495868	0.343	0.385	1.349	1	3	EcM Quercus	EcM Pinus	932	D4
D4_3_2	0.825	0.624	0.363	0.364	1	2.2	EcM Pinus	EcM Quercus	652	D4
D4_4_2	0.666667	0.037	0.034	0.055	1	1.3	EcM Carpinus	EcM Castanopsis	691	D4
D4_5_2	1.14865	1.387	0.67	0.618	1	4.2	EcM Pinus	EcM Castanopsis	604	D4
D4_6_2	0.712329	0.571	0.297	0.301	1	2.2	EcM Pinus	EcM Quercus	590	D4
D4_7_2	0.850746	0.53	0.279	0.294	1	3.8	EcM Pinus	EcM Carpinus	390	D4
D4_8_2	1.01408	0.737	0.392	0.439	1	2.9	EcM Pinus	EcM Pinus	480	D4
D4_9_2	0.301075	0.404	0.215	0.819	1	1.5	EcM Quercus	EcM Pinus	630	D4
D4_10_2	0.8375	0.653	0.404	0.311	1	2.6	EcM Pinus	EcM Carpinus	462	D4
D4_11_2	1.23256	0.326	0.148	0.272	1	1.8	EcM Castanopsis	EcM Castanopsis	405	D4
D4_12_2	-0.0608696	0.168	0.227	0.811	0	2.2	EcM Quercus	EcM Quercus	363	D4
D4_13_2	0.6	0.167	0.169	0.179	1	1.5	EcM Carpinus	EcM Quercus	623	D4
D4_14_2	0.482759	0.297	0.196	0.226	1	1.7	EcM Pinus	EcM Castanopsis	412	D4
D4_15_2	0.166667	0.408	0.506	2.512	1	2.8	EcM Quercus	EcM Pinus	504	D4
D4_16_2	-0.0483871	0.024	0.027	0.04	1	1.3	EcM Carpinus	EcM Carpinus	483	D4
D5_1_2	0.71875	0.698	0.333	0.336	1	1.7	EcM Castanopsis	Con Con	570	D5
D5_2_2	0.690476	0.619	0.25	0.252	1	2.1	EcM Pinus	Con Con	450	D5
D5_3_2	0.99	1.558	1.046	2.286	1	3.9	EcM Quercus	Con Con	582	D5
D5_4_2	1	0.13	0.141	0.139	1	1.2	EcM Carpinus	Con Con	636	D5
D5_5_2	0.714286	0.463	0.292	0.707	1	1.9	EcM Quercus	Con Con	540	D5
D5_6_2	0.644444	0.971	0.259	0.242	1	2.6	EcM Pinus	Con Con	635	D5
D5_7_2	0.851613	1.331	0.941	1.317	1	3.9	EcM Quercus	Con Con	577	D5
D5_8_2	0.573333	0.656	0.319	NA	1	1.9	EcM Castanopsis	Con Con	524	D5
D5_9_2	1.06897	0.118	0.093	0.072	1	1.4	EcM Carpinus	Con Con	733	D5
D5_10_2	1.30769	NA	0.122	0.205	1	1.4	EcM Castanopsis	Con Con	704	D5
D5_11_2	0.25	0.034	0.04	0.034	1	1	EcM Carpinus	Con Con	543	D5
D5_12_2	0.463415	0.865	0.54	2.181	1	3	EcM Quercus	Con Con	629	D5
D5_13_2	2.51111	0.263	0.23	0.266	1	1.6	EcM Carpinus	Con Con	784	D5
D5_14_2	1.41379	0.362	0.203	0.274	1	1.9	EcM Castanopsis	Con Con	625	D5
D5_15_2	0.393443	0.588	0.284	0.244	1	3	EcM Pinus	Con Con	720	D5
D5_16_2	5.16279	0.849	0.43	0.342	1	2.2	EcM Castanopsis	Con Con	765	D5
D6_1_2	0.166667	0.664	0.325	0.616	1	2.3	AM Camellia	AM Acer	811	D6
D6_2_2	0.0769231	0.131	0.173	0.128	1	2.7	AM Camellia	AM Cinnamonum	630	D6
D6_3_2	0.30303	1.757	0.756	1.885	1	4.6	AM Camellia	AM Camellia	420	D6
D6_4_2	NA	NA	NA	NA	NA	NA	AM Prunus	AM Prunus	586	D6
D6_5_2	0.168421	0.422	0.231	0.485	1	2.5	AM Camellia	AM Prunus	806	D6
D6_6_2	-0.0330579	0.038	0.07	0.096	1	1.4	AM Celtis	AM Camellia	800	D6
D6_7_2	0.173077	0.587	0.389	1.028	1	2.9	AM Camellia	AM Acer	680	D6
D6_8_2	0.25	0.009	0.068	0.135	1	2	AM Prunus	AM Cinnamonum	816	D6
D6_9_2	0.127907	1.607	0.655	1.348	1	3	AM Camellia	AM Cinnamonum	636	D6
D6_10_2	0.386667	0.057	0.081	0.151	1	2	AM Acer	AM Acer	579	D6
D6_11_2	0.030303	NA	0.119	0.039	1	2	AM Prunus	AM Prunus	870	D6
D6_12_2	0.4	0.2	0.197	0.267	1	1.7	AM Acer	AM Camellia	778	D6
D6_13_2	0.193277	0.769	0.48	1.448	1	3.3	AM Camellia	AM Camellia	473	D6
D6_14_2	0.192053	0.827	0.708	1.518	1	3.6	AM Camellia	AM Prunus	660	D6
D6_15_2	NA	NA	NA	NA	NA	NA	AM Prunus	AM Cinnamonum	516	D6
D6_16_2	0.308411	0.903	0.451	1.556	1	2.7	AM Camellia	AM Acer	775	D6
D8_1_2	0.16055	1.371	0.831	1.472	1	3.5	AM Camellia	EcM Carpinus	330	D8
D8_2_2	NA	NA	NA	NA	NA	NA	AM Prunus	EcM Pinus	464	D8
D8_3_2	0.08	0.015	0.04	0.06	1	4.3	AM Acer	EcM Quercus	570	D8
D8_4_2	NA	NA	NA	NA	1	NA	AM Prunus	EcM Castanopsis	707	D8
D8_5_2	NA	NA	NA	NA	NA	NA	AM Celtis	EcM Castanopsis	425	D8
D8_6_2	-0.0412371	NA	0.152	0.132	1	2.7	AM Prunus	EcM Quercus	380	D8
D8_7_2	NA	NA	NA	NA	1	1.7	AM Acer	EcM Carpinus	340	D8
D8_8_2	0.103448	NA	0.179	0.202	1	1.5	AM Acer	EcM Pinus	567	D8
D8_9_2	0.183333	0.48	0.273	0.461	1	2.2	AM Camellia	EcM Pinus	447	D8
D8_10_2	0.15534	NA	0.209	0.216	0	1.5	AM Prunus	EcM Carpinus	581	D8
D8_11_2	0.12381	0.005	0.097	0.09	1	2.3	AM Acer	EcM Castanopsis	528	D8
D8_12_2	-0.0227273	1.239	0.577	1.213	1	3.4	AM Camellia	EcM Quercus	708	D8
D8_13_2	0.189655	NA	NA	NA	1	1.7	AM Celtis	EcM Quercus	509	D8
D8_14_2	0.141414	0.241	0.199	0.318	1	1.7	AM Camellia	EcM Castanopsis	744	D8
D8_15_2	0.168067	NA	NA	NA	0	NA	AM Celtis	EcM Pinus	619	D8
D8_16_2	NA	NA	NA	NA	NA	NA	AM Prunus	EcM Carpinus	535	D8
D9_1_2	0.691489	0.277	0.357	0.265	1	2.4	AM Acer	Con Con	720	D9
D9_2_2	0.333333	1.123	0.831	1.631	1	3.5	AM Camellia	Con Con	650	D9
D9_3_2	1.13402	0.461	0.387	0.588	1	3	AM Celtis	Con Con	722	D9
D9_4_2	NA	NA	NA	NA	0	NA	AM Acer	Con Con	805	D9
D9_5_2	0.62931	0.321	0.431	0.458	1	2.4	AM Prunus	Con Con	759	D9
D9_6_2	0.427184	0.155	0.178	0.189	1	2	AM Celtis	Con Con	701	D9
D9_7_2	-0.777778	0.066	0.033	0.131	1	1.6	AM Prunus	Con Con	757	D9
D9_8_2	0.0588235	0.178	0.195	0.247	1	1.8	AM Celtis	Con Con	755	D9
D9_9_2	0.505882	0.19	0.269	0.149	1	1.4	AM Acer	Con Con	730	D9
D9_10_2	0.0928571	0.028	0.114	0.115	1	1.8	AM Celtis	Con Con	679	D9
D9_11_2	0.326531	1.735	0.95	1.809	1	4.4	AM Camellia	Con Con	741	D9
D9_12_2	0.3	0.343	0.327	0.509	1	2.2	AM Prunus	Con Con	815	D9
D9_13_2	0.138614	1.198	0.73	1.888	1	3.6	AM Camellia	Con Con	851	D9
D9_14_2	0.491935	0.16	0.199	0.191	1	1.6	AM Celtis	Con Con	795	D9
D9_15_2	NA	NA	NA	NA	NA	NA	AM Prunus	Con Con	785	D9
D9_16_2	NA	NA	NA	NA	NA	NA	AM Prunus	Con Con	893	D9
A3_1_3	0.785714	0.082	0.076	0.099	0	NA	AM Acer	Con Con	653	A3
A3_2_3	0.477477	1.029	0.392	1.095	1	3.2	AM Camellia	Con Con	750	A3
A3_3_3	1.83146	0.434	0.437	0.433	1	4	AM Acer	Con Con	459	A3
A3_4_3	0.669173	0.221	0.236	0.267	1	2.2	AM Celtis	Con Con	571	A3
A3_5_3	0.416667	0.139	0.155	0.217	1	2	AM Acer	Con Con	691	A3
A3_6_3	0.302752	1.594	0.616	1.236	1	3.8	AM Camellia	Con Con	500	A3
A3_7_3	0.394231	0.222	0.255	0.347	1	2.3	AM Acer	Con Con	491	A3
A3_8_3	1.20482	1.591	0.657	1.084	1	3.5	AM Camellia	Con Con	569	A3
A3_9_3	0.1875	0.7	0.357	0.869	1	2.9	AM Camellia	Con Con	682	A3
A3_10_3	2.92035	1.373	1.753	2.061	1	4.6	AM Prunus	Con Con	595	A3
A3_11_3	0.311475	1.411	0.484	1.178	1	3	AM Camellia	Con Con	755	A3
A3_12_3	0.928571	0.243	0.309	0.425	1	2.2	AM Acer	Con Con	590	A3
A3_13_3	NA	NA	NA	NA	NA	NA	AM Prunus	Con Con	722	A3
A3_14_3	2.52632	0.513	0.695	0.756	1	3.4	AM Acer	Con Con	726	A3
A3_15_3	0.36	1.44	0.524	0.962	1	3	AM Camellia	Con Con	623	A3
A3_16_3	0.591667	0.672	0.496	0.633	1	2.7	AM Celtis	Con Con	747	A3
A4_1_3	0.52459	0.304	0.161	0.206	1	1.8	EcM Pinus	Con Con	640	A4
A4_2_3	NA	NA	NA	NA	0	NA	EcM Pinus	Con Con	664	A4
A4_3_3	2.66071	0.309	0.207	0.272	1	1.9	EcM Carpinus	Con Con	660	A4
A4_4_3	0.28	0.003	0.016	0.014	1	1.4	EcM Carpinus	Con Con	742	A4
A4_5_3	2.02083	0.578	0.206	0.346	1	2.1	EcM Castanopsis	Con Con	693	A4
A4_6_3	1.92683	0.34	0.159	0.252	1	1.8	EcM Castanopsis	Con Con	663	A4
A4_7_3	7.8	0.278	0.157	0.209	1	1.8	EcM Castanopsis	Con Con	666	A4
A4_8_3	NA	NA	NA	NA	0	NA	EcM Carpinus	Con Con	693	A4
A4_9_3	2.15789	0.178	0.168	0.152	1	1.2	EcM Carpinus	Con Con	665	A4
A4_10_3	0.86	0.966	0.325	0.435	1	1.7	EcM Pinus	Con Con	661	A4
A4_11_3	0.04	0.022	0.023	0.018	1	1	EcM Carpinus	Con Con	707	A4
A4_12_3	1.17949	0.262	0.059	0.11	1	1.6	EcM Pinus	Con Con	744	A4
A4_13_3	2.18519	0.465	0.247	0.289	1	2.2	EcM Castanopsis	Con Con	854	A4
A4_14_3	0.306122	0.674	0.261	0.225	1	2.1	EcM Pinus	Con Con	801	A4
A4_15_3	0.24183	0.589	0.433	1.703	1	2.2	EcM Quercus	Con Con	735	A4
A4_16_3	0.832	1.13	0.735	1.795	1	2.7	EcM Quercus	Con Con	774	A4
A5_1_3	1.78947	0.078	0.064	0.09	1	1.5	EcM Carpinus	AM Acer	704	A5
A5_2_3	NA	NA	NA	NA	0	NA	EcM Carpinus	AM Cinnamonum	647	A5
A5_3_3	0.111111	0.023	0.017	0.03	1	1	EcM Pinus	AM Camellia	541	A5
A5_4_3	0.2	0	0.011	0.025	1	1.1	EcM Carpinus	AM Prunus	717	A5
A5_5_3	3.73333	0.069	0.024	0.086	1	1.2	EcM Castanopsis	AM Prunus	2900	A5
A5_6_3	0.105263	NA	NA	NA	1	1.6	EcM Castanopsis	AM Camellia	709	A5
A5_7_3	0.404762	0.014	0.016	0.019	1	1	EcM Carpinus	AM Acer	747	A5
A5_8_3	0.625	0.092	0.033	0.057	1	1.4	EcM Castanopsis	AM Cinnamonum	395	A5
A5_9_3	-0.0697674	0.003	0.012	0.028	1	1.2	EcM Carpinus	AM Cinnamonum	1150	A5
A5_10_3	2.2	NA	NA	NA	1	1	EcM Castanopsis	AM Acer	772	A5
A5_11_3	0.764706	0.112	0.038	0.05	1	1.1	EcM Castanopsis	AM Prunus	614	A5
A5_12_3	-0.0322581	0.015	0.02	0.023	1	1	EcM Carpinus	AM Camellia	719	A5
A5_13_3	0.307692	0.055	0.035	0.145	1	1	EcM Castanopsis	AM Camellia	1090	A5
A5_14_3	0	NA	0.008	0.018	0	0.9	EcM Carpinus	AM Prunus	1034	A5
A5_15_3	0.396552	NA	NA	NA	1	1.6	EcM Pinus	AM Cinnamonum	908	A5
A5_16_3	1.4359	0.621	0.167	0.356	1	2.4	EcM Pinus	AM Acer	641	A5
A6_1_3	0.0927835	0.777	0.304	0.64	1	3.7	AM Camellia	EcM Carpinus	494	A6
A6_2_3	0.277228	NA	NA	NA	1	2.5	AM Acer	EcM Pinus	680	A6
A6_3_3	NA	NA	NA	NA	NA	NA	AM Prunus	EcM Quercus	502	A6
A6_4_3	0.4375	0.443	0.383	0.66	1	3.2	AM Camellia	EcM Castanopsis	552	A6
A6_5_3	0.0409836	0.011	0.095	0.148	1	2.5	AM Prunus	EcM Castanopsis	1260	A6
A6_6_3	0.0333333	NA	0.046	0.081	0	1.6	AM Celtis	EcM Quercus	506	A6
A6_7_3	0.156716	0.034	0.076	0.091	1	2	AM Celtis	EcM Carpinus	421	A6
A6_8_3	0.0413793	NA	NA	NA	1	2	AM Celtis	EcM Pinus	505	A6
A6_9_3	0.36	1.081	0.515	2.008	1	3.7	AM Camellia	EcM Pinus	498	A6
A6_10_3	0.186813	0.33	0.203	0.455	1	2	AM Camellia	EcM Carpinus	431	A6
A6_11_3	NA	NA	NA	NA	NA	NA	AM Prunus	EcM Castanopsis	719	A6
A6_12_3	0.607143	NA	NA	NA	1	2.1	AM Prunus	EcM Quercus	466	A6
A6_13_3	-0.0277778	0.003	0.043	0.057	1	1.2	AM Acer	EcM Quercus	498	A6
A6_14_3	0.117647	0.003	0.039	0.074	1	1.4	AM Acer	EcM Castanopsis	431	A6
A6_15_3	0.176101	0.694	0.389	0.972	1	2.4	AM Camellia	EcM Pinus	719	A6
A6_16_3	NA	NA	NA	NA	NA	NA	AM Prunus	EcM Carpinus	498	A6
A8_1_3	1.24138	0.075	0.044	0.095	1	1.8	EcM Castanopsis	EcM Carpinus	670	A8
A8_2_3	2.12121	0.522	0.231	0.264	1	2.6	EcM Pinus	EcM Pinus	568	A8
A8_3_3	NA	NA	NA	NA	0	NA	EcM Carpinus	EcM Quercus	273	A8
A8_4_3	0.352941	0.116	0.053	0.067	1	1.2	EcM Pinus	EcM Castanopsis	427	A8
A8_5_3	0.173077	0.42	0.4	1.163	1	2.5	EcM Quercus	EcM Castanopsis	600	A8
A8_6_3	1.2	0.121	0.03	0.156	1	2.3	EcM Castanopsis	EcM Quercus	438	A8
A8_7_3	0.114754	0.148	0.163	0.463	1	2.1	EcM Castanopsis	EcM Carpinus	380	A8
A8_8_3	0.7	0.04	0.033	0.082	1	2.9	EcM Carpinus	EcM Pinus	609	A8
A8_9_3	NA	NA	NA	NA	0	NA	EcM Carpinus	EcM Pinus	701	A8
A8_10_3	1.08772	0.699	0.316	0.192	1	2	EcM Pinus	EcM Carpinus	443	A8
A8_11_3	0.143885	0.391	0.275	0.997	1	1.9	EcM Quercus	EcM Castanopsis	589	A8
A8_12_3	0.578947	0.607	0.32	0.4	1	2.4	EcM Pinus	EcM Quercus	608	A8
A8_13_3	NA	NA	NA	NA	0	NA	EcM Carpinus	EcM Quercus	648	A8
A8_14_3	NA	NA	NA	NA	NA	NA	EcM Quercus	EcM Castanopsis	457	A8
A8_15_3	-0.682353	0.037	0.065	0.317	1	0.9	EcM Quercus	EcM Pinus	607	A8
A8_16_3	2.09231	2.579	1.505	6.236	1	4.6	EcM Quercus	EcM Carpinus	473	A8
A9_1_3	0.644737	0.019	0.106	0.194	1	2.4	AM Acer	AM Acer	170	A9
A9_2_3	0.769231	0.19	0.208	0.273	1	2.3	AM Acer	AM Cinnamonum	615	A9
A9_3_3	0.0891089	0.149	0.187	0.266	1	1.9	AM Celtis	AM Camellia	500	A9
A9_4_3	0.369048	0.169	0.173	0.316	1	2.3	AM Acer	AM Prunus	680	A9
A9_5_3	0.152778	0.028	0.127	0.292	1	2.4	AM Prunus	AM Prunus	579	A9
A9_6_3	0.0621762	0.726	0.478	0.954	1	3	AM Camellia	AM Camellia	531	A9
A9_7_3	0.194444	NA	0.185	0.349	1	2	AM Acer	AM Acer	601	A9
A9_8_3	0.248677	1.389	0.567	0.96	1	3.6	AM Camellia	AM Cinnamonum	503	A9
A9_9_3	0.525641	0.175	0.205	0.354	1	2	AM Acer	AM Cinnamonum	450	A9
A9_10_3	0.01	NA	0.211	0.302	0	2	AM Prunus	AM Acer	565	A9
A9_11_3	-0.115044	0.012	0.026	0.021	1	1	AM Celtis	AM Prunus	641	A9
A9_12_3	-0.0723684	NA	0.166	NA	1	2.2	AM Camellia	AM Camellia	373	A9
A9_13_3	0.512195	0.124	0.137	0.295	1	2	AM Acer	AM Camellia	389	A9
A9_14_3	0.287234	0.01	0.033	0.029	1	1	AM Celtis	AM Prunus	551	A9
A9_15_3	0.192708	1.339	0.94	1.673	1	3.5	AM Camellia	AM Cinnamonum	428	A9
A9_16_3	0.12963	0.135	0.136	0.26	1	1.8	AM Acer	AM Acer	645	A9
B3_1_3	2.15238	0.68	0.683	1.112	1	3.5	AM Celtis	EcM Carpinus	569	B3
B3_2_3	NA	NA	NA	NA	0	NA	AM Acer	EcM Pinus	627	B3
B3_3_3	NA	NA	NA	NA	NA	NA	AM Prunus	EcM Quercus	583	B3
B3_4_3	NA	NA	NA	NA	0	NA	AM Acer	EcM Castanopsis	581	B3
B3_5_3	0.1625	0.134	0.149	0.182	1	2	AM Acer	EcM Castanopsis	540	B3
B3_6_3	0.136	0.126	0.198	0.157	1	2.1	AM Prunus	EcM Quercus	332	B3
B3_7_3	0.038961	NA	0.142	0.143	0	1.4	AM Prunus	EcM Carpinus	334	B3
B3_8_3	0.121622	0.238	0.164	0.27	1	1.5	AM Camellia	EcM Pinus	284	B3
B3_9_3	-0.305263	NA	NA	NA	0	1.5	AM Prunus	EcM Pinus	381	B3
B3_10_3	0.037037	NA	0.21	0.214	0	1.7	AM Prunus	EcM Carpinus	317	B3
B3_11_3	-0.0546875	0.121	0.23	0.229	1	1.8	AM Prunus	EcM Castanopsis	457	B3
B3_12_3	NA	NA	NA	NA	0	NA	AM Acer	EcM Quercus	473	B3
B3_13_3	0.0327869	0.004	0.069	0.035	1	1.6	AM Celtis	EcM Quercus	428	B3
B3_14_3	NA	NA	NA	NA	NA	NA	AM Acer	EcM Castanopsis	452	B3
B3_15_3	0	0.527	0.36	0.719	1	2.2	AM Camellia	EcM Pinus	440	B3
B3_16_3	-0.266129	NA	NA	NA	0	0.8	AM Celtis	EcM Carpinus	321	B3
B4_1_3	-0.0241935	NA	0.243	0.158	0	1.7	EcM Quercus	EcM Carpinus	1100	B4
B4_2_3	0.19403	0.299	0.235	0.717	1	2.4	EcM Quercus	EcM Pinus	1030	B4
B4_3_3	0.65625	0.244	0.144	0.198	1	1.9	EcM Castanopsis	EcM Quercus	652	B4
B4_4_3	NA	NA	NA	NA	0	1.4	EcM Castanopsis	EcM Castanopsis	1350	B4
B4_5_3	1.88889	NA	NA	NA	0	NA	EcM Castanopsis	EcM Castanopsis	1061	B4
B4_6_3	0.126214	0.157	0.199	0.225	0	2.1	EcM Quercus	EcM Quercus	826	B4
B4_7_3	NA	NA	NA	NA	0	NA	EcM Pinus	EcM Carpinus	897	B4
B4_8_3	NA	NA	NA	NA	0	NA	EcM Pinus	EcM Pinus	738	B4
B4_9_3	NA	NA	NA	NA	0	NA	EcM Pinus	EcM Pinus	635	B4
B4_10_3	2.95	0.18	0.12	0.182	1	0.4	EcM Castanopsis	EcM Carpinus	917	B4
B4_11_3	NA	NA	NA	NA	0	NA	EcM Castanopsis	EcM Castanopsis	795	B4
B4_12_3	NA	NA	NA	NA	0	NA	EcM Carpinus	EcM Quercus	619	B4
B4_13_3	1.1087	0.552	0.263	0.419	1	1.5	EcM Pinus	EcM Quercus	578	B4
B4_14_3	NA	NA	NA	NA	0	NA	EcM Carpinus	EcM Castanopsis	899	B4
B4_15_3	NA	NA	NA	NA	0	NA	EcM Castanopsis	EcM Pinus	656	B4
B4_16_3	NA	NA	NA	NA	0	NA	EcM Castanopsis	EcM Carpinus	672	B4
B5_1_3	NA	NA	NA	NA	NA	NA	AM Prunus	Con Con	632	B5
B5_2_3	NA	NA	NA	NA	0	NA	AM Celtis	Con Con	680	B5
B5_3_3	-0.0618557	0.145	0.137	0.157	1	2.3	AM Acer	Con Con	570	B5
B5_4_3	3.26415	0.36	0.397	0.415	1	2.6	AM Acer	Con Con	565	B5
B5_5_3	NA	NA	NA	NA	0	NA	AM Celtis	Con Con	656	B5
B5_6_3	0.322034	0.155	0.195	0.235	1	2.3	AM Acer	Con Con	633	B5
B5_7_3	0.219653	0.684	0.594	1.064	1	4.7	AM Prunus	Con Con	384	B5
B5_8_3	0.164773	1.042	0.632	1.18	1	3.7	AM Camellia	Con Con	549	B5
B5_9_3	NA	NA	NA	NA	0	NA	AM Prunus	Con Con	681	B5
B5_10_3	NA	NA	NA	NA	NA	NA	AM Prunus	Con Con	709	B5
B5_11_3	4.3	1.852	2.601	1.821	1	4.9	AM Prunus	Con Con	495	B5
B5_12_3	2.54622	3.662	3.642	3.207	1	5.8	AM Celtis	Con Con	541	B5
B5_13_3	NA	NA	NA	NA	0	NA	AM Camellia	Con Con	730	B5
B5_14_3	0.201389	1.248	0.732	1.602	1	2.6	AM Camellia	Con Con	648	B5
B5_15_3	NA	NA	NA	NA	0	NA	AM Camellia	Con Con	604	B5
B5_16_3	0.797297	0.175	0.13	0.125	1	1.9	AM Celtis	Con Con	718	B5
B7_1_3	NA	NA	NA	NA	0	NA	EcM Carpinus	AM Acer	2100	B7
B7_2_3	NA	NA	NA	NA	0	NA	EcM Pinus	AM Cinnamonum	758	B7
B7_3_3	2.19355	NA	NA	NA	1	1.7	EcM Castanopsis	AM Camellia	813	B7
B7_4_3	4.78947	0.329	0.287	0.333	1	2.9	EcM Carpinus	AM Prunus	914	B7
B7_5_3	1.24675	0.526	0.243	0.29	1	1.2	EcM Castanopsis	AM Prunus	987	B7
B7_6_3	0.222222	0.241	0.12	0.216	1	1.9	EcM Castanopsis	AM Camellia	520	B7
B7_7_3	0.529412	0.296	0.145	0.275	1	2.3	EcM Castanopsis	AM Acer	610	B7
B7_8_3	5.65517	0.249	0.282	0.43	1	2.5	EcM Carpinus	AM Cinnamonum	794	B7
B7_9_3	NA	NA	NA	NA	0	NA	EcM Pinus	AM Cinnamonum	435	B7
B7_10_3	0.138298	0.298	0.193	0.315	1	0.9	EcM Quercus	AM Acer	542	B7
B7_11_3	0.170213	0.138	0.136	0.202	1	0.1	EcM Castanopsis	AM Prunus	720	B7
B7_12_3	4.8	0.281	0.18	0.293	1	0.8	EcM Castanopsis	AM Camellia	800	B7
B7_13_3	0.111111	0.226	0.121	0.318	1	0.3	EcM Castanopsis	AM Camellia	388	B7
B7_14_3	0.0526316	0.194	0.244	0.237	1	1.6	EcM Quercus	AM Prunus	538	B7
B7_15_3	0.264151	0.192	0.24	0.269	1	2.2	EcM Quercus	AM Cinnamonum	409	B7
B7_16_3	NA	NA	NA	NA	0	NA	EcM Pinus	AM Acer	564	B7
B8_1_3	0.363636	1.348	0.66	1.209	1	3.6	AM Camellia	AM Acer	984	B8
B8_2_3	0.38835	1.282	0.554	1.383	1	4	AM Camellia	AM Cinnamonum	673	B8
B8_3_3	NA	NA	NA	NA	NA	NA	AM Prunus	AM Camellia	422	B8
B8_4_3	NA	NA	NA	NA	NA	NA	AM Prunus	AM Prunus	483	B8
B8_5_3	0.0220994	0.81	0.542	0.744	1	3.3	AM Camellia	AM Prunus	681	B8
B8_6_3	0.1	0.16	0.228	0.302	1	2.3	AM Prunus	AM Camellia	535	B8
B8_7_3	0.275362	0.262	0.22	0.292	1	2.4	AM Celtis	AM Acer	562	B8
B8_8_3	-0.034188	NA	0.124	NA	0	1.9	AM Acer	AM Cinnamonum	360	B8
B8_9_3	-0.0192308	0.216	0.283	0.489	1	1.5	AM Prunus	AM Cinnamonum	604	B8
B8_10_3	0.163043	0.147	0.13	0.142	1	0.3	AM Celtis	AM Acer	862	B8
B8_11_3	0.339623	1.129	0.41	1.625	1	2.2	AM Camellia	AM Prunus	559	B8
B8_12_3	-0.0721649	NA	0.17	0.175	0	0.5	AM Prunus	AM Camellia	618	B8
B8_13_3	0.340278	0.396	0.422	0.685	1	3.1	AM Celtis	AM Camellia	529	B8
B8_14_3	0.36036	1.339	0.552	1.263	1	2.3	AM Camellia	AM Prunus	862	B8
B8_15_3	NA	NA	NA	NA	NA	NA	AM Prunus	AM Cinnamonum	794	B8
B8_16_3	0.244094	0.225	0.218	0.299	1	1.2	AM Celtis	AM Acer	652	B8
B9_1_3	0.888889	0.382	0.229	0.247	1	1.7	EcM Pinus	Con Con	770	B9
B9_2_3	1.21212	0.155	0.025	0.15	1	1.1	EcM Carpinus	Con Con	633	B9
B9_3_3	1.83333	0.531	0.251	0.284	1	1.9	EcM Castanopsis	Con Con	671	B9
B9_4_3	NA	NA	NA	NA	0	NA	EcM Carpinus	Con Con	772	B9
B9_5_3	0.931818	0.926	0.573	2.262	1	4.7	EcM Quercus	Con Con	736	B9
B9_6_3	5.57143	0.405	0.188	0.243	1	2.5	EcM Castanopsis	Con Con	674	B9
B9_7_3	3.30769	0.49	0.236	0.329	1	2	EcM Castanopsis	Con Con	744	B9
B9_8_3	0.625	0.162	0.174	0.125	1	1.5	EcM Carpinus	Con Con	814	B9
B9_9_3	1.41379	0.252	0.187	0.169	1	0.8	EcM Carpinus	Con Con	742	B9
B9_10_3	0.568182	0.618	0.209	0.361	1	0.9	EcM Pinus	Con Con	743	B9
B9_11_3	4.28	0.57	0.249	0.399	1	0.9	EcM Castanopsis	Con Con	731	B9
B9_12_3	NA	NA	NA	NA	0	NA	EcM Carpinus	Con Con	841	B9
B9_13_3	0.2	2.005	0.95	3.487	1	2.5	EcM Quercus	Con Con	850	B9
B9_14_3	4.38462	0.24	0.211	0.254	1	1.6	EcM Carpinus	Con Con	846	B9
B9_15_3	NA	NA	NA	NA	1	0.4	EcM Carpinus	Con Con	830	B9
B9_16_3	NA	NA	NA	NA	0	NA	EcM Carpinus	Con Con	826	B9
C1_1_3	-0.0397351	0.005	0.132	0.168	0	NA	EcM Quercus	EcM Carpinus	240	C1
C1_2_3	1.41379	0.465	0.176	0.235	1	1.5	EcM Pinus	EcM Pinus	502	C1
C1_3_3	-0.00595238	NA	NA	NA	0	NA	EcM Quercus	EcM Quercus	255	C1
C1_4_3	NA	NA	NA	NA	NA	NA	EcM Carpinus	EcM Castanopsis	702	C1
C1_5_3	NA	NA	NA	NA	0	NA	EcM Carpinus	EcM Castanopsis	780	C1
C1_6_3	0.790698	0.225	0.136	0.144	1	2	EcM Pinus	EcM Quercus	370	C1
C1_7_3	-0.545455	NA	NA	NA	0	NA	EcM Pinus	EcM Carpinus	335	C1
C1_8_3	2.02381	0.374	0.194	0.288	1	1.2	EcM Castanopsis	EcM Pinus	600	C1
C1_9_3	3.09524	0.196	0.147	0.166	1	1.8	EcM Carpinus	EcM Pinus	632	C1
C1_10_3	1.72	0.028	0.02	0.045	1	2	EcM Carpinus	EcM Carpinus	477	C1
C1_11_3	1.78947	0.426	0.183	0.213	1	1.6	EcM Pinus	EcM Castanopsis	747	C1
C1_12_3	NA	NA	0.182	0.158	1	1.7	EcM Quercus	EcM Quercus	502	C1
C1_13_3	0.0555556	0.156	0.008	0.126	1	1.3	EcM Carpinus	EcM Quercus	625	C1
C1_14_3	1.6	0.555	0.27	0.337	1	1.4	EcM Pinus	EcM Castanopsis	650	C1
C1_15_3	1.09375	0.272	0.132	0.223	1	2	EcM Castanopsis	EcM Pinus	628	C1
C1_16_3	0.0882353	NA	0.178	NA	0	1.3	EcM Quercus	EcM Carpinus	353	C1
C2_1_3	NA	NA	NA	NA	0	NA	AM Acer	EcM Carpinus	740	C2
C2_2_3	-0.225	NA	NA	NA	1	1.2	AM Celtis	EcM Pinus	513	C2
C2_3_3	NA	NA	NA	NA	0	NA	AM Acer	EcM Quercus	524	C2
C2_4_3	0.24	0.004	0.135	0.157	1	1.1	AM Acer	EcM Castanopsis	219	C2
C2_5_3	-0.0808081	NA	0.163	0.191	1	1.2	AM Celtis	EcM Castanopsis	576	C2
C2_6_3	NA	NA	NA	NA	0	NA	AM Prunus	EcM Quercus	359	C2
C2_7_3	0.192	1.058	0.727	1.606	1	3.1	AM Camellia	EcM Carpinus	480	C2
C2_8_3	NA	NA	NA	NA	0	NA	AM Celtis	EcM Pinus	548	C2
C2_9_3	0.151724	1.075	0.545	1.717	1	2.8	AM Camellia	EcM Pinus	710	C2
C2_10_3	-0.0344828	0.257	0.221	0.218	1	1.5	AM Camellia	EcM Carpinus	492	C2
C2_11_3	0.327273	0.127	0.16	0.156	1	1.1	AM Acer	EcM Castanopsis	649	C2
C2_12_3	-0.190909	NA	0.192	NA	0	1.4	AM Acer	EcM Quercus	366	C2
C2_13_3	NA	NA	NA	NA	NA	NA	AM Prunus	EcM Quercus	517	C2
C2_14_3	NA	NA	NA	NA	0	NA	AM Acer	EcM Castanopsis	562	C2
C2_15_3	0.124183	1.094	0.642	0.976	1	3	AM Camellia	EcM Pinus	740	C2
C2_16_3	0.0867347	1.128	0.781	1.335	1	3.3	AM Camellia	EcM Carpinus	625	C2
C4_1_3	0.111111	0.213	0.163	0.193	1	1.5	EcM Castanopsis	AM Acer	1852	C4
C4_2_3	0.0756303	NA	NA	NA	1	1.9	EcM Quercus	AM Cinnamonum	432	C4
C4_3_3	0.52	0.165	0.123	0.196	1	1.3	EcM Castanopsis	AM Camellia	473	C4
C4_4_3	NA	NA	NA	NA	0	NA	EcM Quercus	AM Prunus	621	C4
C4_5_3	0.164179	NA	0.125	0.017	1	0.9	EcM Carpinus	AM Prunus	634	C4
C4_6_3	1	0.202	0.178	0.269	1	1.5	EcM Castanopsis	AM Camellia	402	C4
C4_7_3	0.666667	0.133	0.163	0.309	1	1	EcM Castanopsis	AM Acer	621	C4
C4_8_3	-0.0512821	NA	0.126	0.015	1	1	EcM Carpinus	AM Cinnamonum	410	C4
C4_9_3	NA	NA	NA	NA	0	NA	EcM Carpinus	AM Cinnamonum	482	C4
C4_10_3	0.0285714	0.17	0.172	0.181	1	0.9	EcM Pinus	AM Acer	509	C4
C4_11_3	0.172043	0.201	0.207	0.722	1	1.4	EcM Quercus	AM Prunus	656	C4
C4_12_3	0.659574	NA	NA	NA	1	1	EcM Castanopsis	AM Camellia	571	C4
C4_13_3	0.0789474	0.291	0.307	0.9	1	1.8	EcM Quercus	AM Camellia	464	C4
C4_14_3	NA	NA	NA	NA	0	NA	EcM Pinus	AM Prunus	643	C4
C4_15_3	0.0368098	0.254	0.343	1.198	1	2	EcM Quercus	AM Cinnamonum	535	C4
C4_16_3	0.14	NA	0.137	0.157	0	1.8	EcM Carpinus	AM Acer	882	C4
C5_1_3	3.39394	0.33	0.301	0.564	0	NA	AM Acer	AM Acer	469	C5
C5_2_3	1.90789	0.454	0.372	0.493	1	2	AM Celtis	AM Cinnamonum	501	C5
C5_3_3	1.5	0.312	0.252	0.355	1	2.1	AM Celtis	AM Camellia	392	C5
C5_4_3	0.67619	0.308	0.288	0.418	1	1.6	AM Celtis	AM Prunus	481	C5
C5_5_3	0.147727	0.653	0.358	0.481	1	2.6	AM Camellia	AM Prunus	658	C5
C5_6_3	0.408451	0.148	0.16	0.221	1	2.2	AM Acer	AM Camellia	402	C5
C5_7_3	-0.0357143	0.183	0.193	0.52	1	2.3	AM Prunus	AM Acer	450	C5
C5_8_3	1.34375	0.227	0.726	0.821	1	3	AM Prunus	AM Cinnamonum	486	C5
C5_9_3	0.165217	NA	0.156	0.176	1	1.3	AM Prunus	AM Cinnamonum	525	C5
C5_10_3	0.280899	0.15	0.184	0.172	1	1.2	AM Acer	AM Acer	488	C5
C5_11_3	0.0428571	0.146	0.202	0.116	1	1.5	AM Celtis	AM Prunus	487	C5
C5_12_3	0.483051	0.295	0.295	0.386	1	2.2	AM Celtis	AM Camellia	657	C5
C5_13_3	0.208955	NA	NA	NA	1	1.2	AM Acer	AM Camellia	610	C5
C5_14_3	NA	NA	NA	NA	1	NA	AM Prunus	AM Prunus	631	C5
C5_15_3	0.5	0.179	0.181	0.241	1	1.6	AM Acer	AM Cinnamonum	584	C5
C5_16_3	0.801653	0.55	0.46	0.671	1	2.5	AM Celtis	AM Acer	651	C5
C6_1_3	NA	NA	NA	NA	0	NA	EcM Carpinus	Con Con	554	C6
C6_2_3	0.454545	0.24	0.18	0.294	1	1.9	EcM Castanopsis	Con Con	588	C6
C6_3_3	NA	NA	NA	NA	0	0.5	EcM Carpinus	Con Con	628	C6
C6_4_3	NA	NA	NA	NA	0	NA	EcM Castanopsis	Con Con	682	C6
C6_5_3	NA	NA	NA	NA	0	NA	EcM Carpinus	Con Con	577	C6
C6_6_3	NA	NA	NA	NA	0	NA	EcM Quercus	Con Con	610	C6
C6_7_3	0.159292	0.702	0.392	1.298	1	2.3	EcM Castanopsis	Con Con	794	C6
C6_8_3	NA	NA	NA	NA	0	NA	EcM Quercus	Con Con	681	C6
C6_9_3	NA	NA	NA	NA	0	NA	EcM Carpinus	Con Con	628	C6
C6_10_3	0.247863	0.408	0.242	0.613	1	1.7	EcM Quercus	Con Con	673	C6
C6_11_3	3.27778	0.223	0.148	0.441	1	1.8	EcM Castanopsis	Con Con	723	C6
C6_12_3	0.315789	0.188	0.148	0.222	1	1.3	EcM Pinus	Con Con	716	C6
C6_13_3	NA	NA	NA	NA	0	NA	EcM Pinus	Con Con	641	C6
C6_14_3	0.172414	0.126	0.172	0.225	1	1.3	EcM Pinus	Con Con	666	C6
C6_15_3	NA	NA	NA	NA	0	NA	EcM Carpinus	Con Con	701	C6
C6_16_3	0.66129	0.268	0.175	0.349	1	1.4	EcM Castanopsis	Con Con	756	C6
C7_1_3	0.618421	0.193	0.259	0.295	1	2.4	AM Acer	Con Con	728	C7
C7_2_3	0.076087	NA	0.139	0.141	0	1.3	AM Acer	Con Con	704	C7
C7_3_3	0.33557	1.276	0.645	1.629	1	3.3	AM Camellia	Con Con	713	C7
C7_4_3	NA	NA	NA	NA	NA	NA	AM Prunus	Con Con	636	C7
C7_5_3	0.149254	0.559	0.289	0.338	1	2.7	AM Camellia	Con Con	815	C7
C7_6_3	1.08333	0.294	0.493	0.513	1	3	AM Acer	Con Con	629	C7
C7_7_3	2.89157	0.967	1.045	1.594	1	3.9	AM Celtis	Con Con	705	C7
C7_8_3	2.16197	1.995	1.961	1.931	1	3.9	AM Prunus	Con Con	724	C7
C7_9_3	0.333333	1.592	0.711	1.348	1	3.1	AM Camellia	Con Con	793	C7
C7_10_3	NA	NA	NA	NA	0	NA	AM Acer	Con Con	804	C7
C7_11_3	NA	1.87	4.11	2.554	1	5.2	AM Prunus	Con Con	832	C7
C7_12_3	0.507246	0.159	0.16	0.185	1	1.6	AM Celtis	Con Con	796	C7
C7_13_3	4.11628	0.366	0.431	0.58	1	2.6	AM Acer	Con Con	839	C7
C7_14_3	0.393701	0.884	0.512	1.45	1	3	AM Camellia	Con Con	810	C7
C7_15_3	1.06015	0.944	0.836	1.207	1	3.6	AM Celtis	Con Con	843	C7
C7_16_3	0.622222	0.152	0.157	0.168	1	1.5	AM Acer	Con Con	847	C7
D3_1_3	0.142857	NA	NA	NA	0	NA	EcM Castanopsis	AM Acer	600	D3
D3_2_3	2.16129	0.317	0.165	0.196	1	1.3	EcM Castanopsis	AM Cinnamonum	763	D3
D3_3_3	NA	NA	NA	NA	0	NA	EcM Pinus	AM Camellia	544	D3
D3_4_3	0.0833333	0.058	0.027	0.059	1	1.1	EcM Pinus	AM Prunus	961	D3
D3_5_3	1.17949	0.344	0.168	0.292	1	1.7	EcM Castanopsis	AM Prunus	702	D3
D3_6_3	0.247059	0.178	0.116	0.486	1	2	EcM Quercus	AM Camellia	680	D3
D3_7_3	-0.0338983	0.095	0.06	0.477	1	1.2	EcM Quercus	AM Acer	457	D3
D3_8_3	0.194444	NA	NA	NA	1	2	EcM Castanopsis	AM Cinnamonum	618	D3
D3_9_3	0.0684932	0.212	0.165	0.202	1	1.3	EcM Pinus	AM Cinnamonum	527	D3
D3_10_3	NA	NA	NA	NA	0	NA	EcM Castanopsis	AM Acer	580	D3
D3_11_3	-0.0350877	NA	0.025	0.038	0	1.1	EcM Carpinus	AM Prunus	538	D3
D3_12_3	NA	NA	NA	NA	0	NA	EcM Pinus	AM Camellia	493	D3
D3_13_3	-0.047619	0.068	0.026	0.108	1	1.1	EcM Castanopsis	AM Camellia	600	D3
D3_14_3	0.764706	0.743	0.391	0.334	1	2.3	EcM Pinus	AM Prunus	624	D3
D3_15_3	0.0551724	0.14	0.158	0.76	1	2.5	EcM Quercus	AM Cinnamonum	598	D3
D3_16_3	0.12963	NA	0.004	NA	1	0.8	EcM Carpinus	AM Acer	607	D3
D4_1_3	0.275862	0.03	0.032	0.048	1	1.3	EcM Carpinus	EcM Carpinus	547	D4
D4_2_3	0.753086	0.863	0.468	0.787	1	3.3	EcM Pinus	EcM Pinus	932	D4
D4_3_3	0	0.393	0.373	0.994	1	3	EcM Castanopsis	EcM Quercus	652	D4
D4_4_3	1.625	0.392	0.192	0.356	1	1.5	EcM Castanopsis	EcM Castanopsis	691	D4
D4_5_3	3.44444	0.246	0.045	0.198	1	3	EcM Castanopsis	EcM Castanopsis	604	D4
D4_6_3	0.123077	0.23	0.394	1.146	1	2.7	EcM Quercus	EcM Quercus	590	D4
D4_7_3	1.0678	0.42	0.198	0.312	1	1.5	EcM Castanopsis	EcM Carpinus	390	D4
D4_8_3	0.72973	0.643	0.447	1.516	1	2.4	EcM Quercus	EcM Pinus	480	D4
D4_9_3	3.09677	0.439	0.201	0.267	1	1.8	EcM Castanopsis	EcM Pinus	630	D4
D4_10_3	0.333333	0.017	0.025	0.028	1	0.9	EcM Carpinus	EcM Carpinus	462	D4
D4_11_3	0.295918	0.332	0.236	0.855	1	2.2	EcM Quercus	EcM Castanopsis	405	D4
D4_12_3	0.952381	0.401	0.162	0.181	1	1.7	EcM Pinus	EcM Quercus	363	D4
D4_13_3	2.07407	0.37	0.165	0.294	1	1.8	EcM Castanopsis	EcM Quercus	623	D4
D4_14_3	1.84615	0.505	0.21	0.303	1	1.5	EcM Castanopsis	EcM Castanopsis	412	D4
D4_15_3	0.34375	0.054	0.05	0.046	1	1.2	EcM Carpinus	EcM Pinus	504	D4
D4_16_3	0.85	0.301	0.151	0.216	1	1.3	EcM Pinus	EcM Carpinus	483	D4
D5_1_3	NA	NA	NA	NA	0	NA	EcM Carpinus	Con Con	570	D5
D5_2_3	-0.152866	1.884	0.946	2.065	1	4	EcM Quercus	Con Con	450	D5
D5_3_3	0.65625	0.482	0.215	0.183	1	1.9	EcM Pinus	Con Con	582	D5
D5_4_3	0.3	0.568	0.269	0.349	1	2	EcM Pinus	Con Con	636	D5
D5_5_3	2.3617	0.991	0.351	0.338	1	1.9	EcM Castanopsis	Con Con	540	D5
D5_6_3	0.766667	0.12	0.151	0.131	1	2	EcM Carpinus	Con Con	635	D5
D5_7_3	0.413793	0.129	0.172	0.141	1	1.9	EcM Carpinus	Con Con	577	D5
D5_8_3	0.132075	0.001	0.015	0.003	1	1.5	EcM Carpinus	Con Con	524	D5
D5_9_3	0.54386	0.587	0.256	0.213	1	2	EcM Pinus	Con Con	733	D5
D5_10_3	0.434783	0.77	0.522	1.831	1	2.5	EcM Quercus	Con Con	704	D5
D5_11_3	NA	2.57	1.932	5.295	1	5.4	EcM Quercus	Con Con	543	D5
D5_12_3	2.73016	0.337	0.364	0.309	1	2.8	EcM Carpinus	Con Con	629	D5
D5_13_3	1.91667	0.415	0.242	0.267	1	2.6	EcM Castanopsis	Con Con	784	D5
D5_14_3	0.408451	0.674	0.295	0.197	1	1.8	EcM Pinus	Con Con	625	D5
D5_15_3	0.597561	1.325	0.88	3.536	1	1.4	EcM Quercus	Con Con	720	D5
D5_16_3	2.36	0.18	0.19	0.186	1	1.7	EcM Carpinus	Con Con	765	D5
D6_1_3	0.195402	0.037	0.109	0.039	1	2.5	AM Acer	AM Acer	811	D6
D6_2_3	0.126761	0.272	0.281	0.213	1	2.5	AM Celtis	AM Cinnamonum	630	D6
D6_3_3	0.211538	0.023	0.07	0.025	0	NA	AM Acer	AM Camellia	420	D6
D6_4_3	0.5875	NA	NA	NA	0	2.2	AM Acer	AM Prunus	586	D6
D6_5_3	0.0810811	0.058	0.099	0.12	1	2.6	AM Acer	AM Prunus	806	D6
D6_6_3	0.00884956	NA	0.185	0.192	1	2.1	AM Prunus	AM Camellia	800	D6
D6_7_3	0.0847458	0.188	0.213	0.292	1	1.9	AM Celtis	AM Acer	680	D6
D6_8_3	-0.0625	0.018	0.043	0.035	1	1.3	AM Celtis	AM Cinnamonum	816	D6
D6_9_3	0.2375	NA	0.038	0.004	1	1.1	AM Celtis	AM Cinnamonum	636	D6
D6_10_3	0.287037	0.206	0.179	0.311	1	1.9	AM Celtis	AM Acer	579	D6
D6_11_3	-0.727273	0.034	0.033	0.019	1	2.1	AM Camellia	AM Prunus	870	D6
D6_12_3	-0.0350877	NA	0.129	0.168	1	1.4	AM Celtis	AM Camellia	778	D6
D6_13_3	NA	NA	NA	NA	NA	NA	AM Prunus	AM Camellia	473	D6
D6_14_3	NA	NA	NA	NA	0	NA	AM Celtis	AM Prunus	660	D6
D6_15_3	0.158879	0.056	0.119	0.097	1	1.8	AM Acer	AM Cinnamonum	516	D6
D6_16_3	0.0310078	0.003	0.079	0.074	1	2	AM Celtis	AM Acer	775	D6
D8_1_3	0.0961538	NA	NA	NA	1	2.7	AM Acer	EcM Carpinus	330	D8
D8_2_3	0.0582524	0.015	0.06	0.053	0	NA	AM Acer	EcM Pinus	464	D8
D8_3_3	0.0502513	0.83	0.601	1.21	1	2.9	AM Camellia	EcM Quercus	570	D8
D8_4_3	0.0458716	NA	0.171	0.156	1	2.2	AM Acer	EcM Castanopsis	707	D8
D8_5_3	NA	NA	NA	NA	NA	NA	AM Camellia	EcM Castanopsis	425	D8
D8_6_3	NA	0.005	0.085	0.128	1	1.4	AM Celtis	EcM Quercus	380	D8
D8_7_3	0.173077	0.584	0.31	1.008	1	2.7	AM Camellia	EcM Carpinus	340	D8
D8_8_3	-0.0204082	0.519	0.255	0.68	1	2.9	AM Camellia	EcM Pinus	567	D8
D8_9_3	0.559633	0.036	0.164	0.039	1	2.2	AM Celtis	EcM Pinus	447	D8
D8_10_3	0.619565	0.234	0.344	0.434	1	2.5	AM Acer	EcM Carpinus	581	D8
D8_11_3	0.0814815	0.645	0.43	0.814	1	2.7	AM Camellia	EcM Castanopsis	528	D8
D8_12_3	0.046729	0.02	0.089	0.124	1	2.2	AM Acer	EcM Quercus	708	D8
D8_13_3	0.00854701	NA	0.142	0.147	1	1.7	AM Acer	EcM Quercus	509	D8
D8_14_3	0.186992	0.149	0.28	0.313	1	2	AM Acer	EcM Castanopsis	744	D8
D8_15_3	NA	0.771	0.715	1.401	1	4.6	AM Camellia	EcM Pinus	619	D8
D8_16_3	-0.424242	0.771	0.495	1.518	1	2.5	AM Camellia	EcM Carpinus	535	D8
D9_1_3	0.484663	1.75	1.082	2.028	1	5	AM Camellia	Con Con	720	D9
D9_2_3	0.18018	0.142	0.207	0.253	0	NA	AM Acer	Con Con	650	D9
D9_3_3	0.168539	0.141	0.157	0.183	1	2.2	AM Acer	Con Con	722	D9
D9_4_3	0.163934	1.091	0.573	0.494	1	3.5	AM Camellia	Con Con	805	D9
D9_5_3	NA	NA	NA	NA	0	NA	AM Camellia	Con Con	759	D9
D9_6_3	0.967033	0.558	0.594	0.708	1	3	AM Prunus	Con Con	701	D9
D9_7_3	0.0194805	0.481	0.289	0.264	1	2.5	AM Camellia	Con Con	757	D9
D9_8_3	0.244094	0.174	0.26	0.279	1	1.9	AM Prunus	Con Con	755	D9
D9_9_3	0.137255	0.717	0.642	0.951	1	2	AM Camellia	Con Con	730	D9
D9_10_3	1.35714	0.682	0.691	0.998	1	3.4	AM Prunus	Con Con	679	D9
D9_11_3	2.92857	0.548	0.765	0.678	1	3.3	AM Acer	Con Con	741	D9
D9_12_3	0.421687	0.168	0.177	0.138	1	2	AM Acer	Con Con	815	D9
D9_13_3	NA	NA	NA	NA	1	NA	AM Prunus	Con Con	851	D9
D9_14_3	0.179487	0.025	0.055	0.052	1	1.2	AM Acer	Con Con	795	D9
D9_15_3	0.176923	0.257	0.386	0.63	1	3	AM Camellia	Con Con	785	D9
D9_16_3	0.0344828	NA	NA	NA	1	1.1	AM Acer	Con Con	893	D9
A3_1_4	0.650943	0.741	0.357	0.939	1	2.7	AM Camellia	Con Con	653	A3
A3_2_4	0.88172	0.28	0.258	0.432	1	2.7	AM Celtis	Con Con	750	A3
A3_3_4	0.731707	1.198	0.39	0.796	1	3	AM Camellia	Con Con	459	A3
A3_4_4	NA	NA	NA	NA	NA	NA	AM Prunus	Con Con	571	A3
A3_5_4	0.730337	0.265	0.242	0.285	1	2.4	AM Celtis	Con Con	691	A3
A3_6_4	0.982759	0.518	0.501	0.766	1	3	AM Celtis	Con Con	500	A3
A3_7_4	1.1773	2.114	1.103	1.54	1	3.8	AM Camellia	Con Con	491	A3
A3_8_4	1.94737	0.627	0.638	1.014	1	3.3	AM Celtis	Con Con	569	A3
A3_9_4	0.510791	0.229	0.259	0.195	1	2	AM Celtis	Con Con	682	A3
A3_10_4	0.420168	1.206	0.544	1.052	1	2.3	AM Camellia	Con Con	595	A3
A3_11_4	2.67692	0.452	0.336	0.539	1	2.5	AM Acer	Con Con	755	A3
A3_12_4	2.04587	1.2	1.121	1.522	1	4.6	AM Celtis	Con Con	590	A3
A3_13_4	2.19328	0.968	1.349	1.083	1	4	AM Acer	Con Con	722	A3
A3_14_4	NA	NA	NA	NA	NA	NA	AM Prunus	Con Con	726	A3
A3_15_4	0.677083	0.198	0.201	0.231	1	1.7	AM Acer	Con Con	623	A3
A3_16_4	0.232877	0.498	0.289	0.502	1	2	AM Camellia	Con Con	747	A3
A4_1_4	1.92727	0.485	0.214	0.284	1	1.6	EcM Quercus	Con Con	640	A4
A4_2_4	1.16393	0.132	0.163	0.176	0	NA	EcM Carpinus	Con Con	664	A4
A4_3_4	1.25926	1.821	1.154	5.095	1	4.2	EcM Quercus	Con Con	660	A4
A4_4_4	0.162162	0.314	0.274	1.04	1	2.6	EcM Castanopsis	Con Con	742	A4
A4_5_4	7.5814	0.809	0.899	0.863	1	4.5	EcM Carpinus	Con Con	693	A4
A4_6_4	0.19403	0.59	0.208	0.31	1	2	EcM Pinus	Con Con	663	A4
A4_7_4	0.586957	0.025	0.019	0.028	1	1.1	EcM Carpinus	Con Con	666	A4
A4_8_4	0.851351	0.33	0.199	0.411	1	1.5	EcM Quercus	Con Con	693	A4
A4_9_4	0.571429	0.744	0.278	0.277	1	2.1	EcM Pinus	Con Con	665	A4
A4_10_4	0.718919	2.569	1.955	4.972	1	4.7	EcM Quercus	Con Con	661	A4
A4_11_4	0.992366	1.047	0.837	1.989	1	3.5	EcM Quercus	Con Con	707	A4
A4_12_4	-0.0612245	0.032	0.042	0.132	1	1	EcM Castanopsis	Con Con	744	A4
A4_13_4	0.584507	1.42	0.78	2.065	1	3.8	EcM Quercus	Con Con	854	A4
A4_14_4	0.367021	0.835	0.76	1.876	1	3.3	EcM Quercus	Con Con	801	A4
A4_15_4	3.86207	0.171	0.145	0.197	1	1.6	EcM Carpinus	Con Con	735	A4
A4_16_4	0.575	0.346	0.135	0.195	1	1.5	EcM Pinus	Con Con	774	A4
A5_1_4	2.10811	0.446	0.127	0.215	1	1.6	EcM Pinus	AM Acer	704	A5
A5_2_4	1	NA	NA	NA	1	1.4	EcM Castanopsis	AM Cinnamonum	647	A5
A5_3_4	0.311927	0.145	0.229	1.101	1	2.2	EcM Quercus	AM Camellia	541	A5
A5_4_4	-0.0441176	0.077	0.19	1.281	1	2	EcM Quercus	AM Prunus	717	A5
A5_5_4	0.171429	0	0.009	0.022	1	1.8	EcM Carpinus	AM Prunus	2900	A5
A5_6_4	NA	NA	NA	NA	0	NA	EcM Carpinus	AM Camellia	709	A5
A5_7_4	2.53333	0.113	0.037	0.103	1	1.5	EcM Castanopsis	AM Acer	747	A5
A5_8_4	0.18	0.026	0.026	0.173	1	1	EcM Pinus	AM Cinnamonum	395	A5
A5_9_4	-0.0416667	0.042	0.023	0.05	1	1	EcM Pinus	AM Cinnamonum	1150	A5
A5_10_4	NA	NA	NA	NA	0	NA	EcM Pinus	AM Acer	772	A5
A5_11_4	0.318182	NA	NA	NA	1	2.3	EcM Quercus	AM Prunus	614	A5
A5_12_4	0.227848	0.326	0.362	1.41	1	4	EcM Quercus	AM Camellia	719	A5
A5_13_4	0.175439	0.083	0.027	0.044	1	1	EcM Pinus	AM Camellia	1090	A5
A5_14_4	NA	NA	NA	NA	0	NA	EcM Pinus	AM Prunus	1034	A5
A5_15_4	2.54054	NA	NA	NA	1	1.6	EcM Castanopsis	AM Cinnamonum	908	A5
A5_16_4	6.36842	NA	NA	NA	1	2.4	EcM Carpinus	AM Acer	641	A5
A6_1_4	-0.21	NA	NA	NA	0	NA	AM Celtis	EcM Carpinus	494	A6
A6_2_4	0.191304	1.056	0.432	1.004	1	4.2	AM Camellia	EcM Pinus	680	A6
A6_3_4	0	NA	NA	NA	1	1.4	AM Celtis	EcM Quercus	502	A6
A6_4_4	-0.0808824	NA	NA	NA	1	0.8	AM Celtis	EcM Castanopsis	552	A6
A6_5_4	0.348837	NA	NA	NA	1	2.5	AM Camellia	EcM Castanopsis	1260	A6
A6_6_4	0.458716	1.378	0.537	2.353	1	3.9	AM Camellia	EcM Quercus	506	A6
A6_7_4	0.0410959	NA	NA	NA	1	1.4	AM Acer	EcM Carpinus	421	A6
A6_8_4	0.19403	NA	NA	NA	1	2.4	AM Camellia	EcM Pinus	505	A6
A6_9_4	0.0493827	NA	0.077	0.082	0	1.6	AM Prunus	EcM Pinus	498	A6
A6_10_4	0.19375	0.018	0.103	0.105	1	1.5	AM Celtis	EcM Carpinus	431	A6
A6_11_4	NA	NA	NA	NA	NA	NA	AM Acer	EcM Castanopsis	719	A6
A6_12_4	0.141304	0.004	0.051	0.063	1	1.3	AM Acer	EcM Quercus	466	A6
A6_13_4	0.00917431	NA	NA	NA	0	1.1	AM Celtis	EcM Quercus	498	A6
A6_14_4	0.240506	1.376	0.897	2.524	1	4	AM Camellia	EcM Castanopsis	431	A6
A6_15_4	0.296	NA	0.195	0.293	0	1.8	AM Celtis	EcM Pinus	719	A6
A6_16_4	0	0.424	0.185	0.534	1	1.7	AM Camellia	EcM Carpinus	498	A6
A8_1_4	0.239726	0.18	0.287	0.758	1	NA	EcM Quercus	EcM Carpinus	670	A8
A8_2_4	1.30114	1.078	0.965	2.809	1	3	EcM Quercus	EcM Pinus	568	A8
A8_3_4	0.472222	0.119	0.042	0.114	1	1.5	EcM Castanopsis	EcM Quercus	273	A8
A8_4_4	0.875	0.294	0.145	0.287	1	1.3	EcM Castanopsis	EcM Castanopsis	427	A8
A8_5_4	1.2	0.152	0.038	0.097	1	1.4	EcM Castanopsis	EcM Castanopsis	600	A8
A8_6_4	0.37037	0.426	0.307	1.427	1	4.2	EcM Quercus	EcM Quercus	438	A8
A8_7_4	1.7551	0.543	0.305	0.309	1	2.5	EcM Pinus	EcM Carpinus	380	A8
A8_8_4	1.5641	0.609	0.278	0.341	1	2.9	EcM Pinus	EcM Pinus	609	A8
A8_9_4	0.182482	0.494	0.394	1.376	1	2.2	EcM Quercus	EcM Pinus	701	A8
A8_10_4	-0.037037	0.389	0.239	0.986	1	2	EcM Quercus	EcM Carpinus	443	A8
A8_11_4	0.128571	0.028	0.047	0.069	1	1.1	EcM Carpinus	EcM Castanopsis	589	A8
A8_12_4	0.047619	0.312	0.205	0.967	1	1.8	EcM Quercus	EcM Quercus	608	A8
A8_13_4	-0.0987654	0.318	0.262	0.72	1	2	EcM Quercus	EcM Quercus	648	A8
A8_14_4	NA	NA	NA	NA	NA	NA	EcM Pinus	EcM Castanopsis	457	A8
A8_15_4	1.23077	0.255	0.163	0.271	1	1.3	EcM Castanopsis	EcM Pinus	607	A8
A8_16_4	-0.693878	NA	NA	NA	0	NA	EcM Carpinus	EcM Carpinus	473	A8
A9_1_4	-0.148515	NA	NA	NA	0	NA	AM Celtis	AM Acer	170	A9
A9_2_4	0.173228	0.176	0.204	0.26	1	2	AM Celtis	AM Cinnamonum	615	A9
A9_3_4	NA	NA	NA	NA	NA	NA	AM Prunus	AM Camellia	500	A9
A9_4_4	NA	NA	NA	NA	NA	NA	AM Prunus	AM Prunus	680	A9
A9_5_4	0.271429	0.178	0.207	0.357	1	3	AM Acer	AM Prunus	579	A9
A9_6_4	0.234694	NA	0.223	0.387	0	2.5	AM Prunus	AM Camellia	531	A9
A9_7_4	0.0967742	0.033	0.03	0.075	1	1.3	AM Celtis	AM Acer	601	A9
A9_8_4	0.734177	0.3	0.334	0.59	1	2.7	AM Acer	AM Cinnamonum	503	A9
A9_9_4	0.266055	0.173	0.257	0.424	1	2	AM Prunus	AM Cinnamonum	450	A9
A9_10_4	0.0744681	NA	0.021	NA	0	0.9	AM Celtis	AM Acer	565	A9
A9_11_4	0.307692	1.259	0.49	1.3	1	3.2	AM Camellia	AM Prunus	641	A9
A9_12_4	0.178082	0.147	0.173	0.32	1	2	AM Acer	AM Camellia	373	A9
A9_13_4	0.1	0.476	0.314	0.608	1	2.5	AM Camellia	AM Camellia	389	A9
A9_14_4	0.181208	1.33	0.655	1.335	1	3.4	AM Camellia	AM Prunus	551	A9
A9_15_4	0.0327869	NA	0.102	0.154	0	1.2	AM Acer	AM Cinnamonum	428	A9
A9_16_4	0.27193	0.16	0.185	0.288	1	2	AM Celtis	AM Acer	645	A9
B3_1_4	NA	NA	NA	NA	NA	NA	AM Prunus	EcM Carpinus	569	B3
B3_2_4	0.124183	0.61	0.408	0.835	1	2.9	AM Camellia	EcM Pinus	627	B3
B3_3_4	NA	NA	NA	NA	0	NA	AM Acer	EcM Quercus	583	B3
B3_4_4	0.0969388	0.926	0.661	1.266	1	3.8	AM Camellia	EcM Castanopsis	581	B3
B3_5_4	-0.0267857	NA	NA	NA	0	1.1	AM Celtis	EcM Castanopsis	540	B3
B3_6_4	-0.0862944	0.543	0.458	0.788	1	3.1	AM Camellia	EcM Quercus	332	B3
B3_7_4	0.0593607	0.996	0.614	0.977	1	3.1	AM Camellia	EcM Carpinus	334	B3
B3_8_4	0.119403	0.025	0.044	0.05	1	1.6	AM Acer	EcM Pinus	284	B3
B3_9_4	0.0225989	0.44	0.506	0.88	1	3	AM Camellia	EcM Pinus	381	B3
B3_10_4	NA	NA	NA	NA	0	NA	AM Acer	EcM Carpinus	317	B3
B3_11_4	0.0784314	1.25	0.864	1.435	1	3.8	AM Camellia	EcM Castanopsis	457	B3
B3_12_4	-0.218182	NA	NA	NA	0	0.8	AM Celtis	EcM Quercus	473	B3
B3_13_4	NA	NA	NA	NA	0	NA	AM Acer	EcM Quercus	428	B3
B3_14_4	NA	NA	NA	NA	NA	NA	AM Camellia	EcM Castanopsis	452	B3
B3_15_4	NA	NA	NA	NA	NA	NA	AM Prunus	EcM Pinus	440	B3
B3_16_4	NA	NA	NA	NA	NA	NA	AM Prunus	EcM Carpinus	321	B3
B4_1_4	NA	NA	NA	NA	0	NA	EcM Carpinus	EcM Carpinus	1100	B4
B4_2_4	0.30303	0.181	0.144	0.193	1	1.9	EcM Castanopsis	EcM Pinus	1030	B4
B4_3_4	0.55814	0.062	0.035	0.015	1	1.4	EcM Carpinus	EcM Quercus	652	B4
B4_4_4	0.303797	0.005	0.09	0.106	1	1.9	EcM Quercus	EcM Castanopsis	1350	B4
B4_5_4	0.156977	0.271	0.498	0.486	0	4.1	EcM Quercus	EcM Castanopsis	1061	B4
B4_6_4	1.2	0.065	0.019	0.036	1	2.9	EcM Castanopsis	EcM Quercus	826	B4
B4_7_4	0.154362	0.444	0.351	0.666	1	2.4	EcM Quercus	EcM Carpinus	897	B4
B4_8_4	NA	NA	NA	NA	0	NA	EcM Carpinus	EcM Pinus	738	B4
B4_9_4	-0.047619	NA	0.227	0.174	0	1.9	EcM Quercus	EcM Pinus	635	B4
B4_10_4	0.295082	0.175	0.185	0.189	1	0.9	EcM Quercus	EcM Carpinus	917	B4
B4_11_4	NA	NA	NA	NA	0	NA	EcM Pinus	EcM Castanopsis	795	B4
B4_12_4	1.15385	0.084	0.026	0.11	1	0.8	EcM Castanopsis	EcM Quercus	619	B4
B4_13_4	0	0.234	0.191	0.333	1	1	EcM Quercus	EcM Quercus	578	B4
B4_14_4	NA	NA	NA	NA	0	NA	EcM Castanopsis	EcM Castanopsis	899	B4
B4_15_4	0.029703	0.159	0.209	0.325	1	0.8	EcM Quercus	EcM Pinus	656	B4
B4_16_4	NA	NA	NA	NA	0	NA	EcM Pinus	EcM Carpinus	672	B4
B5_1_4	0.180952	0.2	0.169	0.201	1	2.3	AM Acer	Con Con	632	B5
B5_2_4	0.16568	0.913	0.802	1.391	1	3.8	AM Camellia	Con Con	680	B5
B5_3_4	NA	NA	NA	NA	NA	NA	AM Prunus	Con Con	570	B5
B5_4_4	0.12766	0.855	0.617	0.988	1	3.4	AM Camellia	Con Con	565	B5
B5_5_4	NA	NA	NA	NA	1	1.3	AM Acer	Con Con	656	B5
B5_6_4	NA	NA	0.184	0.261	0	2.7	AM Camellia	Con Con	633	B5
B5_7_4	1.01538	0.555	0.519	0.555	1	3.3	AM Celtis	Con Con	384	B5
B5_8_4	1.15267	0.808	0.708	0.702	1	4.5	AM Celtis	Con Con	549	B5
B5_9_4	NA	NA	NA	NA	0	NA	AM Celtis	Con Con	681	B5
B5_10_4	0.262295	0.157	0.145	0.159	1	1.7	AM Celtis	Con Con	709	B5
B5_11_4	1	0.275	0.223	0.269	1	1	AM Acer	Con Con	495	B5
B5_12_4	0.252941	0.85	0.594	0.765	1	2.8	AM Camellia	Con Con	541	B5
B5_13_4	NA	NA	0.135	0.009	0	NA	AM Acer	Con Con	730	B5
B5_14_4	0.217391	0.125	0.018	0.018	1	0.4	AM Acer	Con Con	648	B5
B5_15_4	NA	NA	NA	NA	0	NA	AM Acer	Con Con	604	B5
B5_16_4	NA	NA	NA	NA	NA	NA	AM Prunus	Con Con	718	B5
B7_1_4	0.456693	1.575	0.656	2.635	1	3.7	EcM Quercus	AM Acer	2100	B7
B7_2_4	0.192661	0.268	0.234	0.901	1	2.5	EcM Quercus	AM Cinnamonum	758	B7
B7_3_4	3.78261	0.336	0.279	0.391	1	2.8	EcM Carpinus	AM Camellia	813	B7
B7_4_4	NA	0.159	0.162	0.123	1	1.7	EcM Castanopsis	AM Prunus	914	B7
B7_5_4	0	NA	0.01	0.007	0	1.7	EcM Carpinus	AM Prunus	987	B7
B7_6_4	15.4	0.84	0.691	0.566	1	3.7	EcM Carpinus	AM Camellia	520	B7
B7_7_4	0.125	1.029	0.593	1.831	1	3.4	EcM Quercus	AM Acer	610	B7
B7_8_4	3.75758	0.823	0.529	2.096	1	4.5	EcM Quercus	AM Cinnamonum	794	B7
B7_9_4	-0.0175439	NA	NA	NA	0	0.8	EcM Quercus	AM Cinnamonum	435	B7
B7_10_4	NA	NA	NA	NA	0	NA	EcM Castanopsis	AM Acer	542	B7
B7_11_4	0.127273	0.177	0.045	0.153	1	0.2	EcM Pinus	AM Prunus	720	B7
B7_12_4	1.82	0.289	0.19	0.279	1	0.9	EcM Carpinus	AM Camellia	800	B7
B7_13_4	NA	NA	NA	NA	0	NA	EcM Pinus	AM Camellia	388	B7
B7_14_4	NA	NA	NA	NA	0	NA	EcM Pinus	AM Prunus	538	B7
B7_15_4	NA	0.004	0.013	0.023	0	NA	EcM Carpinus	AM Cinnamonum	409	B7
B7_16_4	1.6875	0.282	0.151	0.213	1	0.6	EcM Castanopsis	AM Acer	564	B7
B8_1_4	NA	NA	NA	NA	NA	NA	AM Prunus	AM Acer	984	B8
B8_2_4	NA	NA	NA	NA	NA	NA	AM Prunus	AM Cinnamonum	673	B8
B8_3_4	0.0924855	1.433	0.732	1.948	1	4.8	AM Camellia	AM Camellia	422	B8
B8_4_4	0.191011	1.852	0.915	0.785	1	3.4	AM Camellia	AM Prunus	483	B8
B8_5_4	0.292135	0.157	0.204	0.226	1	2.7	AM Acer	AM Prunus	681	B8
B8_6_4	0.0465116	0.23	0.208	0.312	1	2.4	AM Acer	AM Camellia	535	B8
B8_7_4	0.228261	0.979	0.47	1.508	1	3.3	AM Camellia	AM Acer	562	B8
B8_8_4	0.623932	0.232	0.281	0.31	1	2.6	AM Celtis	AM Cinnamonum	360	B8
B8_9_4	0.598291	0.452	0.367	0.573	1	1.7	AM Celtis	AM Cinnamonum	604	B8
B8_10_4	0.136	0.229	0.431	0.413	1	1.9	AM Prunus	AM Acer	862	B8
B8_11_4	0.12069	0.012	0.035	0.049	1	0.6	AM Acer	AM Prunus	559	B8
B8_12_4	0.316901	1.515	0.597	1.155	1	3.2	AM Camellia	AM Camellia	618	B8
B8_13_4	NA	NA	NA	NA	NA	NA	AM Prunus	AM Camellia	529	B8
B8_14_4	0.945946	0.251	0.246	0.313	1	1.6	AM Acer	AM Prunus	862	B8
B8_15_4	-0.110169	NA	NA	NA	0	0.9	AM Celtis	AM Cinnamonum	794	B8
B8_16_4	NA	NA	NA	NA	1	NA	AM Prunus	AM Acer	652	B8
B9_1_4	0.722222	1.073	0.521	1.289	1	2.9	EcM Quercus	Con Con	770	B9
B9_2_4	0.899329	1.907	1.043	3.223	1	3.7	EcM Quercus	Con Con	633	B9
B9_3_4	0.292453	0.594	0.311	0.778	1	2.5	EcM Quercus	Con Con	671	B9
B9_4_4	0.696429	0.386	0.211	0.25	1	2.5	EcM Pinus	Con Con	772	B9
B9_5_4	-0.358974	NA	0.007	0.011	0	1	EcM Carpinus	Con Con	736	B9
B9_6_4	NA	NA	NA	NA	0	NA	EcM Carpinus	Con Con	674	B9
B9_7_4	0.521739	0.565	0.248	0.359	1	2.1	EcM Pinus	Con Con	744	B9
B9_8_4	3.92308	0.773	0.318	0.319	1	1.9	EcM Castanopsis	Con Con	814	B9
B9_9_4	4.74074	0.849	0.312	0.335	1	0.9	EcM Castanopsis	Con Con	742	B9
B9_10_4	4.1	0.975	0.346	0.54	1	1.4	EcM Castanopsis	Con Con	743	B9
B9_11_4	0.745098	NA	NA	NA	1	1	EcM Pinus	Con Con	731	B9
B9_12_4	0.5	0.308	0.183	0.186	1	0.5	EcM Pinus	Con Con	841	B9
B9_13_4	2.96	0.655	0.233	0.358	1	1.4	EcM Castanopsis	Con Con	850	B9
B9_14_4	0.619718	1.312	0.96	3.727	1	2.2	EcM Quercus	Con Con	846	B9
B9_15_4	1.5	2.486	2.183	5.182	1	4.5	EcM Quercus	Con Con	830	B9
B9_16_4	0.897959	0.534	0.228	0.314	1	1.1	EcM Castanopsis	Con Con	826	B9
C1_1_4	NA	0.567	0.529	0.702	1	2.5	EcM Carpinus	EcM Carpinus	240	C1
C1_2_4	19	NA	NA	NA	0	NA	EcM Carpinus	EcM Pinus	502	C1
C1_3_4	2.42857	0.419	0.192	0.288	1	1.9	EcM Castanopsis	EcM Quercus	255	C1
C1_4_4	NA	NA	NA	NA	NA	NA	EcM Pinus	EcM Castanopsis	702	C1
C1_5_4	-0.0104167	NA	0.048	0.029	0	NA	EcM Quercus	EcM Castanopsis	780	C1
C1_6_4	2.28125	0.414	0.209	0.304	1	1.5	EcM Castanopsis	EcM Quercus	370	C1
C1_7_4	NA	NA	NA	NA	0	NA	EcM Castanopsis	EcM Carpinus	335	C1
C1_8_4	1.12903	0.136	0.034	0.164	1	1.9	EcM Carpinus	EcM Pinus	600	C1
C1_9_4	-0.244444	0.012	0.012	0.032	0	NA	EcM Castanopsis	EcM Pinus	632	C1
C1_10_4	NA	NA	0.008	0.026	0	NA	EcM Pinus	EcM Carpinus	477	C1
C1_11_4	1.3125	0.156	0.12	0.15	1	1.2	EcM Carpinus	EcM Castanopsis	747	C1
C1_12_4	2.86667	NA	NA	NA	0	NA	EcM Carpinus	EcM Quercus	502	C1
C1_13_4	0.641026	0.233	0.145	0.285	1	1.3	EcM Castanopsis	EcM Quercus	625	C1
C1_14_4	2.19048	0.224	0.139	0.319	1	1.4	EcM Castanopsis	EcM Castanopsis	650	C1
C1_15_4	0.959184	0.485	0.204	0.199	1	1.9	EcM Pinus	EcM Pinus	628	C1
C1_16_4	6.44828	0.427	0.411	0.411	1	2.2	EcM Carpinus	EcM Carpinus	353	C1
C2_1_4	-0.00877193	NA	0.229	0.247	0	1.7	AM Celtis	EcM Carpinus	740	C2
C2_2_4	0.108974	1.038	0.677	1.625	1	2.9	AM Camellia	EcM Pinus	513	C2
C2_3_4	0.219512	1.493	0.794	1.555	1	3	AM Camellia	EcM Quercus	524	C2
C2_4_4	0.0155039	0.651	0.351	0.846	1	2.1	AM Camellia	EcM Castanopsis	219	C2
C2_5_4	NA	NA	NA	NA	0	NA	AM Prunus	EcM Castanopsis	576	C2
C2_6_4	NA	NA	NA	NA	0	NA	AM Acer	EcM Quercus	359	C2
C2_7_4	NA	NA	NA	NA	1	2.1	AM Celtis	EcM Carpinus	480	C2
C2_8_4	0.383333	1.202	0.642	2.126	1	3.2	AM Camellia	EcM Pinus	548	C2
C2_9_4	0.291667	0.17	0.202	0.257	1	2.5	AM Celtis	EcM Pinus	710	C2
C2_10_4	-0.240741	0.148	0.179	0.141	1	1.3	AM Prunus	EcM Carpinus	492	C2
C2_11_4	0.125749	0.933	0.591	1.812	1	2.7	AM Camellia	EcM Castanopsis	649	C2
C2_12_4	NA	NA	NA	NA	0	NA	AM Prunus	EcM Quercus	366	C2
C2_13_4	-0.038835	0.009	0.147	0.209	1	1.2	AM Celtis	EcM Quercus	517	C2
C2_14_4	0.283019	NA	NA	NA	0	0.7	AM Celtis	EcM Castanopsis	562	C2
C2_15_4	0.340426	0.206	0.274	0.341	1	1.9	AM Celtis	EcM Pinus	740	C2
C2_16_4	0.0731707	NA	0.153	0.135	0	1.1	AM Celtis	EcM Carpinus	625	C2
C4_1_4	0.0806452	NA	0.137	0.125	0	1.1	EcM Carpinus	AM Acer	1852	C4
C4_2_4	0.0724638	NA	NA	NA	1	1.1	EcM Carpinus	AM Cinnamonum	432	C4
C4_3_4	NA	NA	NA	NA	0	NA	EcM Carpinus	AM Camellia	473	C4
C4_4_4	0.25641	NA	0.132	0.2	1	1.1	EcM Castanopsis	AM Prunus	621	C4
C4_5_4	0.5	0.217	0.215	0.194	1	1	EcM Castanopsis	AM Prunus	634	C4
C4_6_4	NA	NA	NA	NA	0	NA	EcM Carpinus	AM Camellia	402	C4
C4_7_4	-0.0681818	0	0.017	0.021	1	1.1	EcM Carpinus	AM Acer	621	C4
C4_8_4	-0.0163934	0.237	0.249	0.906	1	1.6	EcM Quercus	AM Cinnamonum	410	C4
C4_9_4	NA	NA	NA	NA	0	NA	EcM Quercus	AM Cinnamonum	482	C4
C4_10_4	0.181818	0.315	0.268	1.029	1	1.7	EcM Quercus	AM Acer	509	C4
C4_11_4	0.692308	NA	NA	NA	1	0.7	EcM Carpinus	AM Prunus	656	C4
C4_12_4	NA	NA	NA	NA	0	NA	EcM Pinus	AM Camellia	571	C4
C4_13_4	0.422222	0.236	0.193	0.193	1	1.7	EcM Castanopsis	AM Camellia	464	C4
C4_14_4	0.384615	0.011	0.146	0.142	1	0.9	EcM Carpinus	AM Prunus	643	C4
C4_15_4	0.689655	NA	NA	NA	1	1.1	EcM Castanopsis	AM Cinnamonum	535	C4
C4_16_4	NA	NA	NA	NA	0	NA	EcM Pinus	AM Acer	882	C4
C5_1_4	NA	NA	NA	NA	0	NA	AM Celtis	AM Acer	469	C5
C5_2_4	0.321168	1.497	0.57	0.838	1	2.6	AM Camellia	AM Cinnamonum	501	C5
C5_3_4	NA	NA	NA	NA	NA	NA	AM Prunus	AM Camellia	392	C5
C5_4_4	0.292857	1.341	0.446	0.825	1	2.9	AM Camellia	AM Prunus	481	C5
C5_5_4	0.132812	0.151	0.255	0.233	1	1.6	AM Prunus	AM Prunus	658	C5
C5_6_4	NA	NA	NA	NA	0	NA	AM Celtis	AM Camellia	402	C5
C5_7_4	0.357895	0.163	0.171	0.18	1	1.7	AM Celtis	AM Acer	450	C5
C5_8_4	-0.046729	NA	NA	NA	0	2	AM Camellia	AM Cinnamonum	486	C5
C5_9_4	NA	NA	NA	NA	0	NA	AM Acer	AM Cinnamonum	525	C5
C5_10_4	NA	NA	NA	NA	0	NA	AM Celtis	AM Acer	488	C5
C5_11_4	0.116279	NA	0.154	0.142	1	1.4	AM Acer	AM Prunus	487	C5
C5_12_4	0.655738	0.19	0.23	0.305	1	2	AM Acer	AM Camellia	657	C5
C5_13_4	NA	NA	NA	NA	0	NA	AM Celtis	AM Camellia	610	C5
C5_14_4	NA	NA	NA	NA	0	NA	AM Celtis	AM Prunus	631	C5
C5_15_4	0.174603	0.531	0.54	1.069	1	2.8	AM Camellia	AM Cinnamonum	584	C5
C5_16_4	NA	NA	NA	NA	NA	NA	AM Prunus	AM Acer	651	C5
C6_1_4	NA	NA	NA	NA	0	NA	EcM Pinus	Con Con	554	C6
C6_2_4	NA	NA	NA	NA	0	NA	EcM Pinus	Con Con	588	C6
C6_3_4	NA	NA	NA	NA	0	NA	EcM Pinus	Con Con	628	C6
C6_4_4	0.0990099	0.13	0.199	0.172	1	1.8	EcM Quercus	Con Con	682	C6
C6_5_4	NA	NA	NA	NA	0	NA	EcM Castanopsis	Con Con	577	C6
C6_6_4	1.13333	0.277	0.187	0.272	1	1.5	EcM Castanopsis	Con Con	610	C6
C6_7_4	1.35484	0.298	0.167	0.231	1	1.2	EcM Pinus	Con Con	794	C6
C6_8_4	0.461538	0.166	0.148	0.258	1	1.7	EcM Castanopsis	Con Con	681	C6
C6_9_4	NA	NA	NA	NA	0	NA	EcM Castanopsis	Con Con	628	C6
C6_10_4	NA	NA	NA	NA	0	NA	EcM Pinus	Con Con	673	C6
C6_11_4	0.0895522	0.307	0.211	1.011	1	1.5	EcM Quercus	Con Con	723	C6
C6_12_4	NA	NA	NA	NA	0	NA	EcM Castanopsis	Con Con	716	C6
C6_13_4	NA	NA	NA	NA	0	NA	EcM Castanopsis	Con Con	641	C6
C6_14_4	0.337662	0.508	0.278	0.876	1	2.2	EcM Quercus	Con Con	666	C6
C6_15_4	1.44	0.159	0.155	0.128	0	1.3	EcM Castanopsis	Con Con	701	C6
C6_16_4	0.122137	0.393	0.3	1.347	1	2.2	EcM Quercus	Con Con	756	C6
C7_1_4	0.818898	0.512	0.522	0.691	1	2.5	AM Celtis	Con Con	728	C7
C7_2_4	0.50303	2.763	1.148	2.803	1	4	AM Camellia	Con Con	704	C7
C7_3_4	2.69565	0.646	0.753	0.622	1	3.2	AM Acer	Con Con	713	C7
C7_4_4	0.423077	1.226	0.495	1.025	1	4	AM Camellia	Con Con	636	C7
C7_5_4	0.0638298	0.128	0.156	0.16	1	2.7	AM Acer	Con Con	815	C7
C7_6_4	0.311828	0.614	0.315	0.413	1	2.3	AM Camellia	Con Con	629	C7
C7_7_4	NA	NA	NA	NA	0	NA	AM Prunus	Con Con	705	C7
C7_8_4	0.444444	0.157	0.163	0.15	1	1.7	AM Acer	Con Con	724	C7
C7_9_4	1.47273	0.468	0.978	1.07	1	3.6	AM Prunus	Con Con	793	C7
C7_10_4	0.695652	0.275	0.299	0.349	1	1.8	AM Prunus	Con Con	804	C7
C7_11_4	0.689655	1.381	1.131	1.775	1	3.7	AM Camellia	Con Con	832	C7
C7_12_4	-0.576923	NA	NA	NA	0	1.1	AM Prunus	Con Con	796	C7
C7_13_4	0.183007	1.3	0.653	1.148	1	3.2	AM Camellia	Con Con	839	C7
C7_14_4	NA	NA	NA	NA	0	NA	AM Prunus	Con Con	810	C7
C7_15_4	0.283133	1.752	0.788	1.678	1	4	AM Camellia	Con Con	843	C7
C7_16_4	0.522124	0.83	0.429	1.117	1	2.5	AM Camellia	Con Con	847	C7
D3_1_4	0.574359	1.81	1.208	2.574	1	2.8	EcM Quercus	AM Acer	600	D3
D3_2_4	0.0208333	0.568	0.401	1.288	1	1.5	EcM Quercus	AM Cinnamonum	763	D3
D3_3_4	0.121951	0.065	0.037	0.167	0	1.3	EcM Castanopsis	AM Camellia	544	D3
D3_4_4	0.114286	0.053	0.079	0.047	1	1.5	EcM Quercus	AM Prunus	961	D3
D3_5_4	0.411765	0.318	0.203	0.228	1	1.6	EcM Pinus	AM Prunus	702	D3
D3_6_4	NA	NA	NA	NA	0	NA	EcM Pinus	AM Camellia	680	D3
D3_7_4	0.205882	0.107	0.031	0.18	1	1.1	EcM Castanopsis	AM Acer	457	D3
D3_8_4	0.0368664	0.139	0.248	0.609	1	1.6	EcM Quercus	AM Cinnamonum	618	D3
D3_9_4	0.141844	0.371	0.343	0.907	1	1.7	EcM Quercus	AM Cinnamonum	527	D3
D3_10_4	0.09375	0.03	0.03	0.105	1	1.4	EcM Pinus	AM Acer	580	D3
D3_11_4	0.0774194	0.293	0.297	1.548	1	1.7	EcM Quercus	AM Prunus	538	D3
D3_12_4	0.0653595	0.153	0.219	0.635	1	1.9	EcM Quercus	AM Camellia	493	D3
D3_13_4	0.108696	0.004	0.016	0.024	1	0.9	EcM Carpinus	AM Camellia	600	D3
D3_14_4	-0.0581395	NA	0.316	0.93	0	1.7	EcM Quercus	AM Prunus	624	D3
D3_15_4	0.666667	NA	0.048	NA	0	0.8	EcM Castanopsis	AM Cinnamonum	598	D3
D3_16_4	0.208333	0.005	0.027	0.033	0	0.9	EcM Pinus	AM Acer	607	D3
D4_1_4	1.01887	0.341	0.174	0.243	1	1.3	EcM Castanopsis	EcM Carpinus	547	D4
D4_2_4	0.967213	0.293	0.24	0.256	1	1.6	EcM Carpinus	EcM Pinus	932	D4
D4_3_4	1.82051	0.312	0.185	0.31	1	2	EcM Quercus	EcM Quercus	652	D4
D4_4_4	1.20833	0.685	0.389	0.507	1	3	EcM Pinus	EcM Castanopsis	691	D4
D4_5_4	0.203704	0.02	0.036	0.044	1	1.4	EcM Carpinus	EcM Castanopsis	604	D4
D4_6_4	0.755556	0.327	0.182	0.265	1	2	EcM Castanopsis	EcM Quercus	590	D4
D4_7_4	0.454545	0.242	0.196	0.578	1	1.8	EcM Quercus	EcM Carpinus	390	D4
D4_8_4	0.571429	0.15	0.133	0.201	1	1.5	EcM Carpinus	EcM Pinus	480	D4
D4_9_4	0.367347	0.021	0.027	0.038	1	1	EcM Carpinus	EcM Pinus	630	D4
D4_10_4	0.758621	0.531	0.211	0.276	1	1.5	EcM Castanopsis	EcM Carpinus	462	D4
D4_11_4	0.190476	0.016	0.018	0.025	1	1	EcM Carpinus	EcM Castanopsis	405	D4
D4_12_4	0.901961	0.032	0.069	0.089	1	1.7	EcM Carpinus	EcM Quercus	363	D4
D4_13_4	0.8125	0.432	0.258	0.267	1	2	EcM Pinus	EcM Quercus	623	D4
D4_14_4	0.419355	0.884	0.48	1.908	1	2.6	EcM Quercus	EcM Castanopsis	412	D4
D4_15_4	2.34375	0.462	0.183	0.32	1	2	EcM Castanopsis	EcM Pinus	504	D4
D4_16_4	1.60606	0.361	0.163	0.317	1	0.7	EcM Castanopsis	EcM Carpinus	483	D4
D5_1_4	1.08772	1.779	0.895	2.439	1	3.6	EcM Quercus	Con Con	570	D5
D5_2_4	0.294118	0.793	0.349	0.395	1	2	EcM Castanopsis	Con Con	450	D5
D5_3_4	NA	NA	NA	NA	0	NA	EcM Carpinus	Con Con	582	D5
D5_4_4	0.340426	1.297	0.821	2.422	1	2.6	EcM Quercus	Con Con	636	D5
D5_5_4	2.35	0.371	0.472	0.532	1	3	EcM Carpinus	Con Con	540	D5
D5_6_4	0.919355	0.82	0.389	0.366	1	2	EcM Castanopsis	Con Con	635	D5
D5_7_4	0.632653	0.617	0.258	0.266	1	2.2	EcM Pinus	Con Con	577	D5
D5_8_4	0.76699	1.127	0.525	2.109	1	3	EcM Quercus	Con Con	524	D5
D5_9_4	0.105769	0.478	0.293	0.922	1	3	EcM Quercus	Con Con	733	D5
D5_10_4	1	0.056	0.06	0.051	1	1.4	EcM Carpinus	Con Con	704	D5
D5_11_4	0.652174	0.462	0.183	0.194	1	1.8	EcM Pinus	Con Con	543	D5
D5_12_4	0.674419	0.469	0.179	0.16	1	1.6	EcM Pinus	Con Con	629	D5
D5_13_4	1.07692	1.091	0.661	1.445	1	2.5	EcM Quercus	Con Con	784	D5
D5_14_4	0.213592	0.549	0.367	0.915	1	2.2	EcM Quercus	Con Con	625	D5
D5_15_4	1.92188	0.27	0.283	0.25	1	1.6	EcM Carpinus	Con Con	720	D5
D5_16_4	1.39286	2.973	1.4	3.645	1	3.5	EcM Quercus	Con Con	765	D5
D6_1_4	NA	NA	NA	NA	NA	NA	AM Prunus	AM Acer	811	D6
D6_2_4	NA	NA	NA	NA	NA	NA	AM Prunus	AM Cinnamonum	630	D6
D6_3_4	NA	NA	NA	NA	NA	NA	AM Prunus	AM Camellia	420	D6
D6_4_4	0.206897	1.177	0.633	1.193	1	3.5	AM Camellia	AM Prunus	586	D6
D6_5_4	0.232143	0.033	0.093	0.089	1	1.9	AM Celtis	AM Prunus	806	D6
D6_6_4	0.301887	1.248	0.439	1.197	1	3.3	AM Camellia	AM Camellia	800	D6
D6_7_4	0.149425	0.012	0.064	0.017	1	1.5	AM Acer	AM Acer	680	D6
D6_8_4	0.170213	0.091	0.086	0.181	1	1.7	AM Acer	AM Cinnamonum	816	D6
D6_9_4	-0.0172414	0.041	0.074	0.119	1	1.5	AM Acer	AM Cinnamonum	636	D6
D6_10_4	0.00961538	0.034	0.127	0.201	1	1.7	AM Prunus	AM Acer	579	D6
D6_11_4	NA	NA	NA	NA	0	NA	AM Celtis	AM Prunus	870	D6
D6_12_4	0.0212766	0.007	0.073	0.098	1	1.4	AM Prunus	AM Camellia	778	D6
D6_13_4	0.134615	0.02	0.115	NA	0	1.6	AM Acer	AM Camellia	473	D6
D6_14_4	0.12	0.189	0.282	0.253	1	2.4	AM Acer	AM Prunus	660	D6
D6_15_4	-0.258929	NA	NA	NA	1	1.1	AM Celtis	AM Cinnamonum	516	D6
D6_16_4	NA	NA	NA	NA	NA	NA	AM Prunus	AM Acer	775	D6
D8_1_4	NA	NA	NA	NA	NA	NA	AM Prunus	EcM Carpinus	330	D8
D8_2_4	0.509091	0.008	0.0029	0.066	1	1.1	AM Celtis	EcM Pinus	464	D8
D8_3_4	0.0409836	NA	0.168	0.17	1	1.4	AM Celtis	EcM Quercus	570	D8
D8_4_4	NA	NA	NA	NA	0	NA	AM Celtis	EcM Castanopsis	707	D8
D8_5_4	NA	NA	NA	NA	NA	NA	AM Prunus	EcM Castanopsis	425	D8
D8_6_4	0.0614035	0.009	0.063	0.053	1	2.5	AM Acer	EcM Quercus	380	D8
D8_7_4	0.057971	NA	0.195	0.173	1	1.7	AM Celtis	EcM Carpinus	340	D8
D8_8_4	-0.237569	0.005	0.0113	0.1	1	1.9	AM Celtis	EcM Pinus	567	D8
D8_9_4	0.273973	0.136	0.201	0.13	1	1.8	AM Acer	EcM Pinus	447	D8
D8_10_4	-0.115789	0.006	0.04	0.04	1	1.3	AM Celtis	EcM Carpinus	581	D8
D8_11_4	NA	NA	NA	NA	0	NA	AM Celtis	EcM Castanopsis	528	D8
D8_12_4	0.171429	NA	0.188	0.22	1	1.4	AM Celtis	EcM Quercus	708	D8
D8_13_4	0.231405	0.506	0.39	1.149	1	1.9	AM Camellia	EcM Quercus	509	D8
D8_14_4	0.221154	NA	0.204	0.136	0	2	AM Celtis	EcM Castanopsis	744	D8
D8_15_4	NA	NA	NA	NA	1	NA	AM Prunus	EcM Pinus	619	D8
D8_16_4	1.13592	NA	0.163	0.145	1	1.1	AM Celtis	EcM Carpinus	535	D8
D9_1_4	NA	NA	NA	NA	1	NA	AM Prunus	Con Con	720	D9
D9_2_4	1.42308	0.656	0.546	0.732	1	3	AM Celtis	Con Con	650	D9
D9_3_4	0.358209	0.647	0.401	0.662	1	2.6	AM Camellia	Con Con	722	D9
D9_4_4	1.64062	0.733	0.495	0.967	1	3.1	AM Celtis	Con Con	805	D9
D9_5_4	0.176	0.208	0.28	0.335	1	2.4	AM Acer	Con Con	759	D9
D9_6_4	NA	NA	NA	NA	0	NA	AM Acer	Con Con	701	D9
D9_7_4	0.417476	0.025	0.072	0.118	1	2.6	AM Celtis	Con Con	757	D9
D9_8_4	0.241935	0.671	0.395	0.744	1	2.7	AM Camellia	Con Con	755	D9
D9_9_4	1.30081	0.901	1.071	1.12	1	3.5	AM Prunus	Con Con	730	D9
D9_10_4	0.348315	0.212	0.24	0.283	1	1.9	AM Acer	Con Con	679	D9
D9_11_4	1.26087	0.752	0.713	0.62	1	3.1	AM Prunus	Con Con	741	D9
D9_12_4	0.137931	0.226	0.225	0.285	1	2	AM Celtis	Con Con	815	D9
D9_13_4	1.41304	0.773	0.655	1.147	1	3.2	AM Celtis	Con Con	851	D9
D9_14_4	0.117925	1.128	0.681	1.466	1	3.2	AM Camellia	Con Con	795	D9
D9_15_4	0.369048	0.142	0.161	0.148	1	1.8	AM Acer	Con Con	785	D9
D9_16_4	0.222222	1.339	0.603	0.735	1	2.8	AM Camellia	Con Con	893	D9

## Sheet: CN_seedling
CN_ID	Block	Grid	Location	Seedling_sp	Resident	C	H	N
1	A3	1	3	AM Acer	Con	43.985	5.595	1.98
2	A3	3	2	AM Celtis	Con	39.23	5.735	2.535
3	A3	3	4	AM Camellia	Con	44.96	6.515	1.62
4	A3	5	1	AM Prunus	Con	46.215	6.27	2.385
5	A3	9	1	AM Prunus	Con	45.185	6.24	1.62
6	A3	10	4	AM Camellia	Con	45.48	5.88333	1.26333
7	A3	11	2	AM Celtis	Con	40.485	5.855	2.135
8	A3	12	3	AM Acer	Con	43.6	5.725	1.915
9	A4	1	3	EcM Pinus	Con	40.49	5.86	2.14
10	A4	1	4	EcM Quercus	Con	46.86	6	2.05
11	A4	2	1	EcM Quercus	Con	47.615	6.18	1.965
12	A4	8	2	EcM Castanopsis	Con	47.0167	5.97333	1.86
13	A4	9	3	EcM Carpinus	Con	46.215	5.575	2.115
14	A4	10	3	EcM Pinus	Con	48.355	6.32	2.085
15	A4	15	2	EcM Castanopsis	Con	48	6.06	1.955
16	A4	15	4	EcM Carpinus	Con	46.375	5.71	2.675
17	A5	1	1	EcM Quercus	AM Acer	46.09	5.7	2.32
18	A5	3	3	EcM Pinus	AM Camellia	48.99	5.98	1.03
19	A5	7	3	EcM Carpinus	AM Acer	48.36	5.88	2.21
20	A5	7	4	EcM Castanopsis	AM Acer	47.87	5.985	1.14
21	A5	8	2	EcM Carpinus	AM Cinammonum	47.17	5.29	1.88
22	A5	8	3	EcM Castanopsis	AM Cinammonum	46.38	6.185	0.52
23	A5	13	4	EcM Pinus	AM Cinammonum	48.15	6.505	1.525
24	A5	16	3	EcM Pinus	AM Acer	47.83	6.585	1.665
25	A6	2	2	AM Celtis	EcM Pinus	34.98	3.78	0.99
26	A6	2	4	AM Camellia	EcM Pinus	43.39	5.95	0.75
27	A6	5	3	AM Prunus	EcM Castanopsis	45.92	6.36	0.5
28	A6	6	2	AM Acer	EcM Quercus	47.36	6.06	0.71
29	A6	7	1	AM Camellia	EcM Carpinus	43.445	5.96	0.585
30	A6	7	3	AM Celtis	EcM Carpinus	30.71	4.425	0.72
31	A6	14	2	AM Celtis	EcM Castanopsis	33.76	4.88	1.25
32	A6	16	2	AM Acer	EcM Carpinus	43.555	5.37	0.865
33	A8	4	1	EcM Carpinus	EcM Castanopsis	46.73	5.845	1.785
34	A8	4	2	EcM Quercus	EcM Castanopsis	42.625	5.83	1.495
35	A8	5	4	EcM Castanopsis	EcM Castanopsis	46.75	6.14	0.84
36	A8	7	3	EcM Castanopsis	EcM Carpinus	47.165	6.165	0.985
37	A8	7	4	EcM Pinus	EcM Carpinus	47.215	6.44	1.585
38	A8	8	1	EcM Castanopsis	EcM Pinus	46.035	5.905	0.95
39	A8	8	2	EcM Quercus	EcM Pinus	43.89	5.62	1.56
40	A8	12	1	EcM Carpinus	EcM Quercus	45.32	5.525	1.555
41	A8	15	1	EcM Pinus	EcM Pinus	47.235	6.575	1.465
42	A8	16	3	EcM Quercus	EcM Carpinus	44.6767	5.93	1.24333
43	A9	1	2	AM Camellia	AM Acer	44.1567	6.30333	1.42333
44	A9	2	4	AM Celtis	AM Cinammonum	33.64	4.78	1.39
45	A9	5	3	AM Prunus	AM Prunus	42.8433	5.87	1.96667
46	A9	8	3	AM Camellia	AM Cinammonum	46.405	6.155	0.935
47	A9	8	4	AM Acer	AM Cinammonum	44.485	5.315	1.655
48	A9	9	4	AM Prunus	AM Cinammonum	44.325	5.455	0.785
49	A9	10	1	AM Acer	AM Acer	42.82	4.915	1.245
50	A9	12	2	AM Prunus	AM Camellia	44.345	5.355	1.245
51	A9	16	4	AM Celtis	AM Acer	37.58	4.66	1.51
52	B3	5	3	AM Acer	EcM Castanopsis	43.175	4.77	1.18
53	B3	6	1	AM Celtis	EcM Quercus	36.41	3.69	1.44
54	B3	6	3	AM Prunus	EcM Quercus	42.18	4.885	0.455
55	B3	6	4	AM Camellia	EcM Quercus	43.705	5.385	0.58
56	B3	8	2	AM Prunus	EcM Pinus	44.215	5.25	1.18
57	B3	11	3	AM Prunus	EcM Castanopsis	43.685	5.47	1.66
58	B3	14	4	AM Camellia	EcM Castanopsis	43.75	5.38333	0.416667
59	B3	15	1	AM Acer	EcM Pinus	44.33	4.675	1.295
60	B4	2	2	EcM Carpinus	EcM Pinus	46.4	2.47	1.12
61	B4	3	2	EcM Pinus	EcM Quercus	48.5	7.12	2.055
62	B4	6	4	EcM Castanopsis	EcM Quercus	46.67	6.24	0.78
63	B4	13	3	EcM Pinus	EcM Castanopsis	48.49	6.655	1.375
64	B4	13	4	EcM Quercus	EcM Quercus	44.165	5.905	1.885
65	B5	4	3	AM Acer	Con	44.47	5.88	1.485
66	B5	5	2	AM Prunus	Con	44.54	6.25	1.505
67	B5	6	2	AM Celtis	Con	38.595	5.66	2.515
68	B5	11	4	AM Acer	Con	43.175	5.22	1.28
69	B5	12	1	AM Prunus	Con	44.715	6.155	1.985
70	B5	14	3	AM Camellia	Con	44.275	6.42	2.02
71	B5	16	2	AM Camellia	Con	44.325	6.245	1.495
72	B5	16	3	AM Celtis	Con	39.35	5.725	2.56
73	B7	3	1	EcM Quercus	AM Camellia	43.755	5.73	2.255
74	B7	4	3	EcM Carpinus	AM Prunus	46.26	5.89	1.53
75	B7	4	4	EcM Castanopsis	AM Prunus	46.64	6.07	1.03
76	B7	5	2	EcM Pinus	AM Prunus	46.86	6.38	0.38
77	B7	6	1	EcM Pinus	AM Camellia	47.02	6.365	1.575
78	B7	11	1	EcM Quercus	AM Prunus	45.16	5.81	0.705
79	B7	12	3	EcM Castanopsis	AM Camellia	47.435	6.21	1.245
80	B7	12	4	EcM Carpinus	AM Camellia	44.88	5.805	1.765
81	B8	4	1	AM Celtis	AM Prunus	37.475	5.21	1.835
82	B8	4	2	AM Acer	AM Prunus	43.77	5.53	1.61
83	B8	5	1	AM Prunus	AM Prunus	45.185	6.195	2.285
84	B8	6	3	AM Prunus	AM Camellia	42.22	5.72	1.11
85	B8	6	4	AM Acer	AM Camellia	43.355	5.425	1.675
86	B8	12	4	AM Camellia	AM Camellia	44.775	5.985	1.19
87	B8	13	2	AM Camellia	AM Prunus	44.295	6.16	1.44
88	B8	13	3	AM Celtis	AM Camellia	36.075	4.86	1.705
89	B9	1	2	EcM Carpinus	Con	46.41	5.44	2.29
90	B9	1	4	EcM Quercus	Con	45.8	5.92	1.51
91	B9	5	1	EcM Pinus	Con	48.405	6.28	1.67
92	B9	5	2	EcM Castanopsis	Con	48.115	6	1.61
93	B9	10	1	EcM Carpinus	Con	45.665	5.2	1.9
94	B9	10	4	EcM Castanopsis	Con	47.84	5.835	1.455
95	B9	12	2	EcM Quercus	Con	45.48	5.605	1.77
96	B9	14	2	EcM Pinus	Con	49.51	6.125	1.91
97	C1	1	1	EcM Castanopsis	EcM Carpinus	46.75	5.74	1.045
98	C1	4	3	EcM Carpinus	EcM Castanopsis	47.52	5.13	1.67
99	C1	8	2	EcM Pinus	EcM Pinus	48.145	6.09	1.49
100	C1	8	3	EcM Castanopsis	EcM Pinus	47.585	5.8	1.07
101	C1	10	2	EcM Quercus	EcM Carpinus	46.385	5.515	1.575
102	C1	10	3	EcM Carpinus	EcM Carpinus	44.82	4.98	1.22
103	C1	13	1	EcM Quercus	EcM Pinus	44.905	5.305	1.73
104	C1	13	3	EcM Carpinus	EcM Quercus	46.35	4.76	1.63
105	C2	7	1	AM Prunus	EcM Carpinus	44.77	5.285	0.665
106	C2	8	4	AM Camellia	EcM Pinus	44.36	6.28	0.94
107	C2	9	4	AM Celtis	EcM Pinus	33.42	4.815	0.55
108	C2	10	2	AM Acer	EcM Carpinus	44.42	5.48	1.35
109	C2	10	3	AM Camellia	EcM Carpinus	44.89	6.085	0.575
110	C2	10	4	AM Prunus	EcM Carpinus	44.56	5.985	1.205
111	C4	2	1	EcM Castanopsis	AM Cinammonum	46.495	5.935	0.75
112	C4	7	3	EcM Castanopsis	AM Acer	47.43	6.03	0.67
113	C4	8	1	EcM Carpinus	AM Cinammonum	45.1	5.985	2.065
114	C4	8	1	EcM Pinus	AM Cinammonum	47.015	6.175	0.595
115	C4	8	4	EcM Quercus	AM Cinammonum	43.185	5.655	0.835
116	C4	10	1	EcM Carpinus	AM Acer	50.2	3.28	1.42
117	C4	10	3	EcM Pinus	AM Acer	48.015	5.835	1.28
118	C4	16	1	EcM Quercus	AM Acer	44.12	5.67	0.81
119	C5	2	1	AM Acer	AM Cinammonum	43.975	5.52	1.78
120	C5	2	4	AM Camellia	AM Cinammonum	45.465	5.94	1.055
121	C5	7	3	AM Prunus	AM Acer	43.205	5.74	2.24
122	C5	7	4	AM Celtis	AM Acer	37.59	5.14	2.23
123	C5	8	2	AM Celtis	AM Cinammonum	37.645	5.01	2.03
124	C5	8	3	AM Prunus	AM Cinammonum	44.2	5.725	1.39
125	C5	10	3	AM Acer	AM Acer	43.385	5.005	1.345
126	C5	16	2	AM Camellia	AM Acer	44.115	5.58	1.37
127	C6	1	1	EcM Quercus	Con	45.22	5.37	1.965
128	C6	2	3	EcM Castanopsis	Con	47.155	5.685	1.395
129	C6	6	1	EcM Carpinus	Con	45.475	5.255	2.905
130	C6	11	1	EcM Pinus	Con	47.99	5.82	1.72
131	C6	11	3	EcM Castanopsis	Con	46.88	5.59	0.985
132	C6	12	2	EcM Quercus	Con	45.27	5.125	0.695
133	C6	12	3	EcM Pinus	Con	47.95	5.69	0.625
134	C7	3	3	AM Camellia	Con	45.13	5.76	1.505
135	C7	6	1	AM Prunus	Con	44.44	5.61	2.425
136	C7	7	3	AM Celtis	Con	41.345	5.455	2.765
137	C7	8	2	AM Camellia	Con	44.34	5.67	1.195
138	C7	9	4	AM Prunus	Con	44.745	5.625	1.95
139	C7	12	3	AM Celtis	Con	40.825	5.3	2.75
140	C7	14	1	AM Acer	Con	44.165	5.245	1.875
141	C7	16	3	AM Acer	Con	44.595	5.095	1.945
142	D3	3	2	EcM Quercus	AM Camellia	44.115	5.15	2.225
143	D3	4	3	EcM Pinus	AM Prunus	47.21	5.625	0.44
144	D3	5	3	EcM Quercus	AM Prunus	45.05	5.42	2.365
145	D3	6	2	EcM Carpinus	AM Camellia	45.71	5.02	2.275
146	D3	8	4	EcM Quercus	AM Cinammonum	43.68	5.225	0.7
147	D3	13	3	EcM Castanopsis	AM Camellia	45.48	5.3	0.655
148	D3	14	1	EcM Castanopsis	AM Prunus	45.88	5.29	1.095
149	D3	14	2	EcM Carpinus	AM Prunus	46.34	5.065	2.19
150	D4	2	4	EcM Carpinus	EcM Pinus	46.335	4.99	2.215
151	D4	3	3	EcM Castanopsis	EcM Quercus	47.88	6.10333	1.40667
152	D4	4	1	EcM Quercus	EcM Castanopsis	44.485	5.715	2.155
153	D4	5	2	EcM Pinus	EcM Castanopsis	48.51	6.715	1.505
154	D4	5	3	EcM Castanopsis	EcM Castanopsis	47.155	6.275	1.125
155	D4	7	2	EcM Pinus	EcM Carpinus	48.305	6.575	1.015
156	D4	10	3	EcM Carpinus	EcM Carpinus	46.39	5.535	1.81
157	D4	13	1	EcM Quercus	EcM Quercus	44.515	5.565	1.555
158	D4	13	4	EcM Pinus	EcM Quercus	48.595	6.44	1.71
159	D5	1	1	EcM Pinus	Con	47.995	6.225	1.485
160	D5	4	1	EcM Castanopsis	Con	47.48	5.765	1.8
161	D5	4	2	EcM Carpinus	Con	46.195	6.065	2.315
162	D5	6	1	EcM Quercus	Con	45.515	6.16	2.57
163	D5	6	4	EcM Castanopsis	Con	46.97	6.36	1.325
164	D5	7	3	EcM Carpinus	Con	48.45	3.11	2.43
165	D5	8	4	EcM Quercus	Con	44.73	5.74	1.84333
166	D5	9	3	EcM Pinus	Con	47.67	6.49	1.69
167	D5	14	1	EcM Carpinus	Con	45.96	5.79	2.33
168	D6	3	3	AM Camellia	AM Camellia	44.375	6.405	1.08
169	D6	4	1	AM Celtis	AM Prunus	36.665	5.26	1.755
170	D6	5	3	AM Acer	AM Prunus	43.965	5.685	1.565
171	D6	6	2	AM Celtis	AM Camellia	38.11	5.32	1.205
172	D6	10	4	AM Prunus	AM Acer	44.19	5.9	1.5
173	D6	12	2	AM Acer	AM Camellia	42.435	5.1	1.045
174	D6	14	2	AM Camellia	AM Prunus	45.76	6.38	1.3
175	D8	1	1	AM Celtis	EcM Carpinus	38.17	5.375	0.99
176	D8	2	3	AM Acer	EcM Pinus	43.61	5.475	1.72
177	D8	3	3	AM Camellia	EcM Quercus	43.91	6.345	0.41
178	D8	4	1	AM Camellia	EcM Castanopsis	43.15	6.095	0.39
179	D8	5	2	AM Celtis	EcM Castanopsis	37.13	2.95	1.65
180	D8	5	4	AM Prunus	EcM Castanopsis	44.18	5.915	0.915
181	D8	6	3	AM Celtis	EcM Quercus	36.13	3.73	1.15
182	D8	9	1	AM Prunus	EcM Pinus	44.1967	5.4	0.956667
183	D8	11	2	AM Acer	EcM Castanopsis	43.17	4.855	0.52
184	D8	12	3	AM Acer	EcM Quercus	44.11	4.92	0.495
185	D9	6	1	AM Camellia	Con	43.755	6.03	1.24
186	D9	6	2	AM Celtis	Con	36.45	4.805	1.595
187	D9	8	3	AM Prunus	Con	45.55	5.755	1.645
188	D9	10	1	AM Camellia	Con	44.185	5.915	1.225
189	D9	10	4	AM Acer	Con	41.635	4.975	1.415
190	D9	11	4	AM Prunus	Con	43.68	5.89667	1.84333
191	D9	12	4	AM Celtis	Con	39.235	5.33	2.435
192	D9	13	1	AM Acer	Con	43.76	5.22	1.055

## Sheet: Soil_chemistry
Block	No	Date	CEC	EC	pHH2O	pHKCl	NH4_N	NO3_N	P2O5	CaO	MgO	K2O	Humus	Ca	Mg	K
A	1	2012_6_28	13	0.06	6.14	5.31	1.1	0.1	4	221	32	4	1.2	61	12	1
A	1	2013_10_4	15	0.03	6.22	5.37	0.7	0.01	2	201	32	4	1.1	48	11	1
A	2	2012_6_28	17	0.06	6.2	5.29	1.3	0.1	3	239	33	5	1.2	50	10	1
A	2	2013_10_4	15	0.03	6.23	5.33	0.7	0.1	2	205	33	4	1	49	11	1
A	3	2012_6_28	16	0.06	6.26	5.38	1.6	0.2	4	256	36	12	1.2	57	11	2
A	3	2013_10_4	15	0.03	6.29	5.39	0.8	0.5	4	214	29	5	1.2	51	10	1
A	4	2012_6_28	17	0.06	6.22	5.36	1.5	0.3	3	234	34	8	1.4	49	10	1
A	4	2013_10_4	16	0.04	6.34	5.5	0.9	0.2	2	226	34	9	1.3	50	11	1
A	5	2012_6_28	15	0.06	6.18	5.36	1.5	0.1	3	217	32	4	1.2	52	11	1
A	5	2013_10_4	14	0.04	6.27	5.43	0.6	0.1	2	213	29	5	1.3	54	10	1
A	6	2012_6_28	15	0.05	6.05	5.24	1.4	0.1	4	176	25	4	1.2	42	8	1
A	6	2013_10_4	16	0.03	6.18	5.31	0.6	0.1	5	209	30	4	1.1	47	9	1
A	7	2012_6_28	16	0.07	6.25	5.4	1.6	0.1	2	219	34	4	1.3	49	11	1
A	7	2013_10_4	17	0.04	6.38	5.5	0.6	0	4	245	36	6	1.3	51	11	1
A	8	2012_6_28	17	0.07	6.3	5.4	1.5	0.04	3	248	38	8	1.3	52	11	1
A	8	2013_10_4	17	0.04	6.25	5.4	0.8	0.1	2	217	31	5	1.2	46	9	1
A	9	2012_6_28	18	0.07	6.21	5.35	1.3	0.1	3	213	31	5	1.2	42	9	1
A	9	2013_10_4	16	0.04	6.35	5.5	0.6	0.03	4	221	36	5	1.3	49	11	1
B	1	2012_6_28	17	0.08	6.24	5.37	1	0.1	4	232	34	9	1.3	49	10	1
B	1	2013_10_4	15	0.04	6.39	5.49	1.7	0.1	2	222	38	8	1.2	53	13	1
B	2	2012_6_28	17	0.06	6.17	5.37	1.3	0.2	2	214	29	4	1.2	45	9	1
B	2	2013_10_4	17	0.03	6.31	5.47	1	0.1	2	216	35	5	1.3	45	10	1
B	3	2012_6_28	18	0.07	6.15	5.34	1.6	0.3	2	200	30	8	1.3	40	8	1
B	3	2013_10_4	16	0.04	6.27	5.45	1.1	0.1	2	204	33	5	1.2	46	10	1
B	4	2012_6_28	16	0.1	6.25	5.5	4.3	0.2	2	203	30	4	1.2	45	9	1
B	4	2013_10_4	18	0.04	6.36	5.54	0.9	0.4	3	228	37	9	1.2	45	10	1
B	5	2012_6_28	15	0.07	6.11	5.37	1.3	0.2	4	203	28	4	1.3	48	9	1
B	5	2013_10_4	16	0.04	6.3	5.49	0.8	0.6	3	212	32	4	1.2	47	10	1
B	6	2012_6_28	16	0.07	6.2	5.43	1.3	0.1	2	215	32	5	1.4	48	10	1
B	6	2013_10_4	15	0.04	6.34	5.51	0.6	0.2	3	214	33	4	1.2	51	11	1
B	7	2012_6_28	15	0.07	6.14	5.39	1.5	0.3	4	194	30	5	1.2	46	10	1
B	7	2013_10_4	17	0.04	6.31	5.5	0.7	0.3	3	201	33	4	1.5	42	10	1
B	8	2012_6_28	17	0.07	6.28	5.4	1.3	0.3	3	229	32	5	1.3	48	9	1
B	8	2013_10_4	16	0.04	6.32	5.48	1.3	0.1	2	224	35	5	1.3	50	11	1
B	9	2012_6_28	17	0.07	6.18	5.35	2	0.5	3	216	31	4	1.2	45	9	1
B	9	2013_10_4	16	0.04	6.34	5.48	1.1	0.1	4	230	32	6	1.2	51	10	1
C	1	2012_6_28	17	0.06	6.09	5.43	1.6	0.1	4	187	26	4	1.5	39	8	1
C	1	2013_10_4	17	0.03	6.13	5.37	1.6	0.2	3	181	30	4	1.3	38	9	1
C	2	2012_6_28	17	0.06	6.06	5.31	1.5	0.1	1	186	25	4	1.4	39	7	1
C	2	2013_10_4	18	0.03	6.17	5.37	0.9	0	2	184	30	7	1.4	37	8	1
C	3	2012_6_28	18	0.06	6.03	5.3	1.3	0.2	1	172	25	5	1.4	34	7	1
C	3	2013_10_4	18	0.03	6.24	5.49	0.9	0.04	3	173	34	4	1.3	34	9	1
C	4	2012_6_28	15	0.07	6.09	5.25	2.2	0	2	209	27	6	1.2	50	9	1
C	4	2013_10_4	16	0.03	6.28	5.41	1	0.3	2	212	34	7	1.3	47	11	1
C	5	2012_6_28	14	0.06	6.17	5.24	1.2	0.2	2	228	28	7	1.2	58	10	1
C	5	2013_10_4	14	0.04	6.33	5.43	0.7	0.5	2	231	35	7	1.3	59	13	1
C	6	2012_6_28	16	0.07	6.08	5.29	1.8	0.2	1	187	22	4	1.3	42	7	1
C	6	2013_10_4	16	0.03	6.17	5.3	1.1	0.1	2	183	29	5	1.2	41	9	1
C	7	2012_6_28	15	0.07	6.02	5.24	1.7	1.4	3	176	27	7	1.2	42	9	1
C	7	2013_10_4	15	0.03	6.14	5.27	0.7	0.3	2	189	30	5	1.2	45	10	1
C	8	2012_6_28	15	0.05	6.01	5.23	1.5	0.2	3	174	23	4	1.2	41	8	1
C	8	2013_10_4	16	0.03	6.21	5.39	0.8	0.1	3	204	33	4	1.2	46	10	1
C	9	2012_6_28	16	0.07	6.12	5.36	1.8	0.2	2	189	21	5	1.4	42	7	1
C	9	2013_10_4	15	0.03	6.25	5.44	1.3	0.1	4	214	29	5	1.4	51	10	1
D	1	2012_6_28	17	0.06	6.05	5.24	1.4	0.3	2	184	23	4	1.3	39	7	1
D	1	2013_10_4	15	0.03	6.16	5.33	1.7	0.2	3	212	28	6	1.2	50	9	1
D	2	2012_6_28	16	0.05	6.01	5.2	1.5	0.4	2	198	26	9	1.2	44	8	1
D	2	2013_10_4	16	0.03	6.16	5.34	0.9	0.2	3	189	26	4	1.3	42	8	1
D	3	2012_6_28	16	0.07	6.06	5.32	1.9	0.7	3	186	24	4	1.2	42	8	1
D	3	2013_10_4	18	0.03	6.27	5.38	0.7	0.01	3	198	26	5	1.3	39	7	1
D	4	2012_6_28	15	0.06	6.04	5.27	1.7	0.2	3	176	21	4	1.1	42	7	1
D	4	2013_10_4	17	0.04	6.23	5.39	1	0.1	2	166	30	4	1.4	35	9	1
D	5	2012_6_28	15	0.06	6	5.19	1.7	0.1	3	214	28	5	1.1	51	9	1
D	5	2013_10_4	17	0.04	6.3	5.4	0.8	0.2	3	206	30	4	1.2	43	9	1
D	6	2012_6_28	15	0.06	6.06	5.26	1.5	0.3	3	178	26	4	1.2	42	9	1
D	6	2013_10_4	16	0.03	6.24	5.35	0.8	0.1	3	173	28	5	1.2	39	9	1
D	7	2012_6_28	18	0.07	6	5.29	1	0.1	3	214	31	5	1.4	42	9	1
D	7	2013_10_4	16	0.03	6.19	5.36	0.8	0	3	177	28	4	1.3	40	9	1
D	8	2012_6_28	18	0.06	6.03	5.26	2.7	0.3	4	175	23	4	1.3	35	6	1
D	8	2013_10_4	17	0.03	6.3	5.5	1.3	0.03	4	199	34	5	1.4	42	10	1
D	9	2012_6_28	17	0.06	6.05	5.26	1.2	0.2	4	185	23	4	1.3	39	7	1
D	9	2013_10_4	16	0.03	6.17	5.39	0.8	0.1	5	185	27	4	1.4	41	8	1
