# Supplementary material for: Mycorrhizal fungi mediate the direction and strength of plant–soil feedbacks differently between arbuscular mycorrhizal and ectomycorrhizal communities
Source: Commun Biol. 2018 Nov 20;1:196. doi: 10.1038/s42003-018-0201-9 (PMC6244237; doi:10.1038/s42003-018-0201-9)
Supplement: Supplementary file 4 — Supplementary Data 2 [file 42003_2018_201_MOESM4_ESM.xlsx]

## Sheet: summary_matrix.txt
samplename	IPXIM8C01AYMBH__IPXIM8C01__A5_16_3__ITS3	IPXIM8C01DNRVZ__IPXIM8C01__B7_7_3__ITS3	amongsampleotu_100__amongsample97_20150717	amongsampleotu_101__amongsample97_20150717	amongsampleotu_102__amongsample97_20150717	amongsampleotu_103__amongsample97_20150717	amongsampleotu_104__amongsample97_20150717	amongsampleotu_105__amongsample97_20150717	amongsampleotu_106__amongsample97_20150717	amongsampleotu_107__amongsample97_20150717	amongsampleotu_108__amongsample97_20150717	amongsampleotu_109__amongsample97_20150717	amongsampleotu_10__amongsample97_20150717	amongsampleotu_110__amongsample97_20150717	amongsampleotu_111__amongsample97_20150717	amongsampleotu_112__amongsample97_20150717	amongsampleotu_113__amongsample97_20150717	amongsampleotu_114__amongsample97_20150717	amongsampleotu_115__amongsample97_20150717	amongsampleotu_116__amongsample97_20150717	amongsampleotu_117__amongsample97_20150717	amongsampleotu_118__amongsample97_20150717	amongsampleotu_119__amongsample97_20150717	amongsampleotu_11__amongsample97_20150717	amongsampleotu_120__amongsample97_20150717	amongsampleotu_121__amongsample97_20150717	amongsampleotu_122__amongsample97_20150717	amongsampleotu_123__amongsample97_20150717	amongsampleotu_124__amongsample97_20150717	amongsampleotu_125__amongsample97_20150717	amongsampleotu_126__amongsample97_20150717	amongsampleotu_127__amongsample97_20150717	amongsampleotu_128__amongsample97_20150717	amongsampleotu_129__amongsample97_20150717	amongsampleotu_12__amongsample97_20150717	amongsampleotu_130__amongsample97_20150717	amongsampleotu_131__amongsample97_20150717	amongsampleotu_132__amongsample97_20150717	amongsampleotu_133__amongsample97_20150717	amongsampleotu_134__amongsample97_20150717	amongsampleotu_135__amongsample97_20150717	amongsampleotu_136__amongsample97_20150717	amongsampleotu_137__amongsample97_20150717	amongsampleotu_138__amongsample97_20150717	amongsampleotu_139__amongsample97_20150717	amongsampleotu_13__amongsample97_20150717	amongsampleotu_140__amongsample97_20150717	amongsampleotu_141__amongsample97_20150717	amongsampleotu_142__amongsample97_20150717
IP2671H01__C1_10_2__ITS3	0	0	0	0	0	0	0	0	0	0	0	0	0	0	0	0	0	0	0	0	0	0	0	0	0	0	0	0	0	0	0	0	0	0	98	0	0	0	0	0	0	0	0	0	0	0	0	0	0
IP2671H01__C1_10_3__ITS3	0	0	0	0	0	0	0	0	0	0	0	0	0	0	0	0	0	0	0	0	0	0	0	0	0	0	0	0	0	0	0	0	0	0	20	0	0	0	0	0	0	0	0	0	0	21	0	0	0
IP2671H01__C1_10_4__ITS3	0	0	0	0	0	0	0	0	0	0	0	0	0	0	0	0	0	0	0	0	0	0	0	4	0	0	0	0	0	0	0	0	0	0	5	0	0	0	0	0	0	0	0	0	0	14	0	0	0
IP2671H01__C1_11_1__ITS3	0	0	0	0	0	0	0	0	0	0	0	0	0	0	0	0	0	0	0	0	0	0	0	0	0	0	0	0	0	0	0	0	0	0	7	0	0	0	0	0	0	0	0	0	0	0	0	0	0
IP2671H01__C1_11_2__ITS3	0	0	0	0	0	0	0	0	0	0	0	0	0	0	18	0	0	0	0	0	0	0	0	0	0	0	0	0	0	0	0	0	0	0	40	0	0	0	0	0	0	0	0	0	0	8	0	0	0
IP2671H01__C1_11_3__ITS3	0	0	0	0	0	0	0	0	0	0	0	0	0	0	0	0	0	0	0	0	0	0	0	0	0	0	0	0	0	0	0	0	0	0	21	0	0	0	0	0	0	0	0	0	0	0	0	0	0
IP2671H01__C1_11_4__ITS3	0	0	0	0	0	0	0	0	0	0	0	0	0	0	0	0	0	0	0	0	0	0	0	0	0	0	0	0	0	0	0	0	0	0	111	0	0	0	0	0	0	0	0	0	0	2	0	0	0
IP2671H01__C1_12_2__ITS3	0	0	0	0	0	0	0	0	0	0	0	0	0	0	0	0	0	0	0	0	0	0	0	0	0	0	0	0	0	0	0	0	0	0	0	0	0	0	0	0	0	0	0	0	0	2	0	0	0
IP2671H01__C1_13_1__ITS3	0	0	0	0	0	0	0	0	0	0	0	0	0	0	0	0	0	0	0	0	0	0	0	0	0	0	0	0	0	0	0	0	0	0	55	0	0	0	0	0	0	0	0	0	0	0	0	0	0
IP2671H01__C1_13_2__ITS3	0	0	0	0	0	0	0	0	0	0	0	0	0	0	0	0	0	0	0	0	0	0	0	2	0	0	0	0	0	0	0	0	0	0	122	0	0	0	0	0	0	0	0	0	0	0	0	0	0
IP2671H01__C1_13_3__ITS3	0	0	0	0	0	0	0	0	0	0	0	0	0	0	0	0	0	0	0	0	0	0	0	0	0	0	0	0	0	0	0	0	0	0	51	0	0	0	0	0	0	0	0	0	0	0	0	0	0
IP2671H01__C1_13_4__ITS3	0	0	0	0	0	0	0	0	0	0	0	0	0	0	0	0	0	0	0	0	0	0	0	0	0	0	0	0	0	0	0	0	0	0	48	0	0	0	0	0	0	0	0	0	0	0	0	0	0
IP2671H01__C1_14_1__ITS3	0	0	0	0	0	0	0	0	0	0	0	0	0	0	0	0	0	0	0	0	0	0	0	0	0	0	0	0	0	0	0	0	0	0	50	0	0	0	0	0	0	0	0	0	0	0	0	0	0
IP2671H01__C1_14_2__ITS3	0	0	0	0	0	0	0	0	0	0	0	0	0	0	0	0	0	0	0	0	0	0	0	0	0	0	0	0	0	0	0	0	0	0	3	0	0	0	0	0	0	0	0	0	0	0	0	0	0
IP2671H01__C1_14_3__ITS3	0	0	0	0	0	0	0	0	0	0	0	0	0	0	0	0	0	0	0	0	0	0	0	0	0	0	0	0	0	0	0	0	0	0	2	0	0	0	0	0	0	0	0	0	0	0	0	0	0
IP2671H01__C1_14_4__ITS3	0	0	0	0	0	0	0	0	0	0	0	0	0	0	0	0	0	0	0	0	0	0	0	0	0	0	0	0	0	0	0	0	0	0	143	0	0	0	0	0	0	0	0	0	0	0	0	0	0
IP2671H01__C1_15_1__ITS3	0	0	0	0	0	0	0	0	0	0	0	0	0	0	0	0	0	0	0	0	0	0	0	0	0	0	0	0	0	0	0	0	0	0	0	0	0	0	0	0	0	0	0	0	0	0	0	0	0
IP2671H01__C1_15_2__ITS3	0	0	0	0	0	0	0	0	0	0	0	0	0	0	0	0	0	0	0	0	0	0	0	0	0	0	0	0	0	0	0	0	0	0	0	0	0	0	0	0	0	0	0	0	0	0	0	0	0
IP2671H01__C1_15_3__ITS3	0	0	0	0	0	0	0	0	0	0	0	0	0	0	0	0	0	0	0	0	0	0	0	0	0	0	0	0	0	0	0	0	0	0	32	0	0	0	0	0	0	0	0	0	0	53	0	0	0
IP2671H01__C1_15_4__ITS3	0	0	0	0	0	0	0	0	0	0	0	0	0	0	0	0	0	0	0	0	0	0	0	0	0	0	0	0	0	0	0	0	0	0	0	0	0	0	0	0	0	0	0	0	0	0	0	0	0
IP2671H01__C1_16_4__ITS3	0	0	0	0	0	0	0	0	0	0	0	0	0	0	0	0	0	0	0	0	0	0	0	0	0	0	0	0	0	0	0	0	0	0	0	0	0	0	0	0	0	0	0	0	0	0	0	0	0
IP2671H01__C1_8_1__ITS3	0	0	0	0	0	0	0	0	0	0	0	0	0	0	0	0	0	0	0	0	0	0	0	0	0	0	0	0	0	0	0	0	0	0	36	0	0	0	0	0	0	27	0	0	0	17	0	0	0
IP2671H01__C1_8_2__ITS3	0	0	0	0	0	0	0	0	0	0	0	0	0	0	0	0	0	0	7	0	0	0	0	0	0	0	0	0	0	0	0	0	0	0	0	0	0	0	0	0	0	0	0	0	0	0	0	0	0
IP2671H01__C1_8_3__ITS3	0	0	0	0	0	0	0	0	0	0	0	0	0	0	0	0	0	0	0	0	0	0	0	0	0	0	0	0	0	0	0	0	0	0	142	0	0	0	0	0	0	0	0	0	0	0	0	0	0
IP2671H01__C1_8_4__ITS3	0	0	0	0	0	0	0	0	0	0	0	0	0	0	0	0	0	0	0	0	0	0	0	0	0	0	0	0	0	0	0	0	0	0	2	0	0	0	0	0	0	0	0	0	0	120	0	0	0
IP2671H01__C1_9_2__ITS3	0	0	0	0	0	0	0	0	0	0	0	0	0	0	0	0	0	0	0	0	0	0	0	0	0	0	0	0	0	0	0	0	0	0	6	0	0	0	0	0	0	22	0	0	0	0	0	0	0
IP2671H01__C1_9_3__ITS3	0	0	0	0	0	0	0	0	0	0	0	0	0	0	0	0	0	0	0	0	0	0	0	0	0	0	0	0	0	0	0	0	0	0	56	0	0	0	0	0	0	0	0	0	0	0	0	0	0
IP2671H01__C1_9_4__ITS3	0	0	0	0	0	0	0	0	0	0	0	0	0	0	0	0	0	0	0	0	0	0	0	0	0	0	0	0	0	0	0	0	0	0	10	0	0	0	0	0	0	0	0	0	0	0	0	0	0
IP2671H01__C2_1_1__ITS3	0	0	0	0	0	0	0	0	0	0	0	0	0	0	0	0	0	0	0	0	0	8	0	0	0	0	0	0	0	0	0	0	0	0	72	0	0	0	0	0	0	0	0	0	0	0	0	0	0
IP2671H01__C2_1_4__ITS3	0	0	0	0	0	0	0	0	0	0	0	0	0	0	0	0	0	0	0	0	0	0	0	0	0	0	0	0	0	0	0	0	0	0	0	0	0	0	0	0	0	0	0	0	0	0	0	0	0
IP2671H01__C2_10_2__ITS3	0	0	0	0	0	0	0	0	0	0	0	0	0	0	0	0	0	0	0	0	0	0	0	0	0	0	0	0	0	0	0	0	0	0	15	0	0	0	0	0	0	0	0	0	0	0	0	0	0
IP2671H01__C2_10_3__ITS3	0	0	0	0	0	0	0	0	21	0	0	0	0	0	0	0	0	0	0	0	3	0	0	0	0	0	0	0	0	0	0	0	0	0	4	0	0	0	0	0	0	0	0	0	0	0	0	0	0
IP2671H01__C2_10_4__ITS3	0	0	0	0	0	0	0	0	0	0	0	0	0	0	0	0	0	0	0	0	0	0	0	0	0	0	0	0	0	0	0	0	0	0	0	0	0	0	0	0	0	0	0	0	0	0	0	0	0
IP2671H01__C2_11_2__ITS3	0	0	0	0	0	0	0	0	0	0	0	0	0	0	0	0	0	0	0	0	0	0	0	0	0	0	0	0	0	0	0	0	0	0	10	0	0	0	0	0	0	0	0	0	0	15	0	0	0
IP2671H01__C2_11_3__ITS3	0	0	0	0	0	0	0	0	0	0	0	0	0	0	0	0	0	0	0	0	0	0	0	0	0	0	0	0	0	0	0	0	0	0	14	0	0	0	0	0	0	0	0	0	0	6	0	0	0
IP2671H01__C2_11_4__ITS3	0	0	0	0	0	0	0	0	0	0	0	0	0	0	0	0	0	0	0	0	0	0	0	0	0	0	0	0	0	0	0	0	0	0	6	0	0	0	0	0	0	0	0	0	0	0	0	0	0
IP2671H01__C2_12_2__ITS3	0	0	0	0	0	0	0	0	0	0	0	0	0	0	0	0	0	0	0	0	0	0	2	0	0	0	0	0	0	0	0	0	0	0	0	0	0	0	0	0	0	0	0	0	0	0	0	0	0
IP2671H01__C2_13_1__ITS3	0	0	0	0	0	0	0	0	0	0	0	0	0	0	0	0	0	0	0	0	0	0	0	0	0	0	0	0	0	0	0	0	0	0	0	0	0	0	0	0	0	0	0	0	0	0	0	0	0
IP2671H01__C2_13_2__ITS3	0	0	0	0	0	0	0	0	0	0	0	0	0	0	0	0	0	0	0	0	0	0	0	0	0	0	0	0	0	0	0	0	0	0	0	0	0	0	0	0	0	0	0	0	0	0	0	106	0
IP2671H01__C2_13_4__ITS3	0	0	0	0	0	0	0	0	0	0	0	0	0	0	0	0	0	0	0	0	0	0	0	0	0	0	0	0	0	0	0	0	0	0	0	0	0	0	0	0	0	0	0	0	0	0	2	0	0
IP2671H01__C2_14_1__ITS3	0	0	0	0	0	0	0	0	0	0	0	0	0	0	0	0	0	0	0	0	0	0	0	0	0	0	0	0	0	0	0	0	0	0	0	0	0	0	0	0	0	0	0	0	0	0	0	0	0
IP2671H01__C2_15_3__ITS3	0	0	0	0	0	0	0	0	0	0	0	0	0	0	0	0	0	0	0	0	0	0	0	0	0	0	0	0	0	0	0	0	0	0	0	0	0	0	0	0	0	0	0	0	0	0	0	0	0
IP2671H01__C2_15_4__ITS3	0	0	0	0	0	0	0	0	0	0	0	0	0	0	0	0	0	0	0	0	0	0	0	0	0	0	0	0	0	0	0	0	0	0	0	0	0	0	0	0	0	0	0	0	0	0	1	0	0
IP2671H01__C2_16_1__ITS3	0	0	0	0	0	0	0	0	0	0	0	0	0	0	0	0	0	0	0	0	0	0	0	0	0	0	0	0	0	0	0	0	0	0	1	0	0	0	0	0	0	0	0	0	0	0	0	0	0
IP2671H01__C2_16_3__ITS3	0	0	0	0	0	0	0	0	0	0	0	0	0	0	0	0	0	0	0	0	0	0	0	0	0	0	0	0	0	0	0	0	0	0	0	0	0	0	0	0	0	0	0	0	0	0	0	0	0
IP2671H01__C2_16_4__ITS3	0	0	0	0	0	0	0	0	0	0	0	0	0	0	0	0	0	0	0	0	0	0	0	0	0	0	0	0	0	0	0	0	0	0	90	0	0	0	0	0	0	0	0	0	0	0	0	0	0
IP2671H01__C2_2_4__ITS3	0	0	9	0	0	0	0	0	0	0	0	0	0	0	0	0	0	0	0	0	0	0	0	0	0	0	0	0	0	0	0	0	0	0	4	0	0	0	0	0	0	0	0	0	0	0	0	0	0
IP2671H01__C2_3_4__ITS3	0	0	0	0	0	0	0	0	0	0	0	0	0	0	0	0	0	0	0	0	0	0	0	0	0	0	0	0	0	0	0	0	0	0	0	0	0	0	0	0	0	0	0	0	0	0	0	0	0
IP2671H01__C2_4_1__ITS3	0	0	0	0	0	0	0	0	0	0	0	0	0	0	0	0	0	0	0	0	0	0	0	0	0	0	0	0	4	0	0	0	0	0	0	0	0	0	0	0	0	0	0	0	0	0	0	0	0
IP2671H01__C2_4_3__ITS3	0	0	0	0	0	0	0	16	0	0	0	0	0	0	0	0	0	0	0	0	0	0	0	0	0	0	0	0	0	0	0	0	0	0	0	0	0	0	0	0	0	0	0	0	0	7	0	0	0
IP2671H01__C2_4_4__ITS3	0	0	0	0	0	0	0	0	0	0	0	0	0	0	0	0	0	0	0	0	0	0	0	0	0	0	0	0	0	0	0	0	0	0	0	0	0	0	0	0	0	0	0	0	0	1	0	0	0
IP2671H01__C2_5_2__ITS3	0	0	0	0	0	0	0	0	0	0	0	0	0	0	0	0	0	0	0	0	0	0	0	0	0	0	0	0	0	0	0	0	0	0	10	0	0	0	0	0	0	0	0	0	0	0	0	0	0
IP2671H01__C2_5_3__ITS3	0	0	0	0	0	0	0	0	0	0	0	0	0	0	0	0	0	0	0	0	0	0	0	0	0	0	0	0	0	0	0	0	0	0	30	0	0	0	0	0	0	0	0	0	0	0	0	0	0
IP2671H01__C2_6_1__ITS3	0	0	0	0	0	0	0	0	0	0	0	0	0	0	0	0	0	0	0	0	0	0	0	0	0	0	0	0	0	0	0	0	0	0	1	0	0	0	0	0	0	0	0	0	0	0	0	0	0
IP2671H01__C2_7_1__ITS3	0	0	0	0	0	0	0	0	0	0	0	0	0	0	0	0	0	0	0	0	0	0	0	0	0	0	0	0	0	0	0	0	0	0	0	0	0	0	0	0	0	0	0	0	0	0	0	0	0
IP2671H01__C2_7_3__ITS3	0	0	0	0	0	0	0	0	0	0	0	0	0	0	0	0	0	0	0	0	1	0	0	0	0	0	0	4	0	0	0	0	0	0	0	0	0	0	0	0	0	0	0	0	0	0	0	0	0
IP2671H01__C2_8_4__ITS3	0	0	0	0	0	0	0	0	0	0	0	0	0	0	0	0	0	0	0	0	0	0	0	0	0	0	0	0	0	0	0	0	0	0	2	0	0	0	0	0	0	0	0	0	0	0	0	0	0
IP2671H01__C2_9_1__ITS3	0	0	0	0	0	0	0	0	0	0	0	0	0	0	0	0	0	0	0	0	0	0	0	0	0	0	0	0	0	0	0	0	0	0	0	0	0	0	0	0	0	0	0	0	0	0	0	0	0
IP2671H01__C2_9_2__ITS3	0	0	0	0	0	0	0	0	0	0	0	0	0	0	0	0	0	0	0	0	0	0	0	0	0	0	0	0	0	0	0	0	0	0	0	0	0	0	0	0	0	0	0	0	0	0	0	0	0
IP2671H01__C2_9_3__ITS3	0	0	0	0	0	0	0	0	0	0	0	0	0	0	0	0	0	0	0	0	0	0	0	0	0	0	0	0	0	0	0	0	0	0	2	0	0	0	0	0	0	0	0	0	0	0	0	0	0
IP2671H01__C2_9_4__ITS3	0	0	0	0	0	0	0	0	0	0	0	0	0	0	0	0	0	0	0	0	0	0	0	0	0	0	0	0	0	0	0	0	0	0	0	0	0	0	0	0	0	0	0	0	0	0	0	0	0
IP2671H01__C4_1_1__ITS3	0	0	0	0	0	0	0	0	0	0	0	0	0	0	0	0	0	0	0	0	0	0	0	0	0	0	0	0	0	0	0	0	0	0	0	0	0	0	0	0	0	0	0	0	0	0	0	0	0
IP2671H01__C4_1_3__ITS3	0	0	0	0	0	0	0	0	0	0	0	0	0	0	0	0	0	0	0	0	0	0	0	0	0	0	0	0	0	0	0	0	0	0	0	0	0	0	0	0	0	0	0	0	0	0	0	0	0
IP2671H01__C4_10_1__ITS3	0	0	0	0	0	0	0	0	0	0	0	0	0	0	0	0	0	0	0	0	0	0	0	0	0	0	0	0	0	0	0	0	0	0	0	0	0	0	0	0	0	0	0	0	0	0	0	0	0
IP2671H01__C4_10_2__ITS3	0	0	0	0	0	0	0	0	0	0	0	0	0	0	0	0	0	0	0	0	0	0	0	0	0	0	0	0	0	0	0	0	0	0	0	0	0	0	0	0	0	0	0	0	0	0	0	0	0
IP2671H01__C4_10_3__ITS3	0	0	0	0	0	0	0	0	0	0	0	0	0	0	0	0	0	0	0	0	0	0	0	10	0	0	0	0	0	0	0	0	0	0	0	0	0	0	0	0	0	0	0	0	0	0	0	0	0
IP2671H01__C4_10_4__ITS3	0	0	0	0	0	0	0	0	0	0	0	0	0	0	0	0	0	0	0	0	0	0	0	0	0	3	0	0	0	0	0	0	0	0	0	0	0	0	0	0	0	0	0	0	0	0	0	0	0
IP2671H01__C4_11_1__ITS3	0	0	0	0	0	0	0	0	0	0	0	0	0	0	0	0	0	0	0	0	0	0	0	0	0	0	0	0	0	0	0	0	0	0	0	0	0	0	0	0	0	0	0	0	0	0	0	0	0
IP2671H01__C4_12_1__ITS3	0	0	0	0	0	0	0	0	0	0	0	0	0	0	0	0	0	0	0	0	0	0	0	0	0	0	0	0	0	0	0	0	0	0	0	0	0	0	0	0	0	0	0	0	0	0	0	0	0
IP2671H01__C4_12_2__ITS3	0	0	0	0	0	0	0	0	0	0	0	0	0	0	0	0	0	0	0	0	0	0	0	0	0	0	0	0	0	0	0	0	0	0	0	0	0	0	0	0	0	0	0	0	0	0	0	0	0
IP2671H01__C4_12_3__ITS3	0	0	0	0	0	0	0	0	0	0	0	0	0	0	20	0	0	0	0	0	0	0	0	0	11	0	0	0	0	0	0	0	0	0	0	0	0	0	0	0	0	0	0	0	0	0	0	0	0
IP2671H01__C4_13_3__ITS3	0	0	0	0	0	0	0	0	0	0	0	0	0	0	0	0	0	0	0	0	0	0	0	0	0	0	0	0	0	0	0	0	0	0	0	0	0	0	0	0	0	0	0	0	0	0	0	0	0
IP2671H01__C4_13_4__ITS3	0	0	0	0	0	0	0	0	0	0	0	0	0	0	0	0	0	0	0	0	0	0	0	0	0	0	0	0	0	0	0	0	0	0	0	0	0	0	0	0	0	0	0	0	0	0	0	0	0
IP2671H01__C4_14_1__ITS3	0	0	0	0	0	7	0	0	0	0	0	0	0	0	0	0	0	0	0	0	0	0	0	0	0	0	0	0	0	0	0	0	0	0	0	0	0	0	0	0	0	0	0	0	0	0	0	0	0
IP2671H01__C4_14_2__ITS3	0	0	0	0	0	0	0	0	0	0	0	0	0	0	0	0	0	0	0	0	0	0	0	0	0	0	0	0	0	0	0	0	0	0	0	0	0	0	0	0	0	0	0	0	0	0	0	0	0
IP2671H01__C4_14_4__ITS3	0	0	0	0	0	0	0	0	0	0	0	0	0	0	0	0	0	0	0	0	0	0	0	0	0	0	0	0	0	0	0	0	0	0	0	0	0	0	0	0	0	0	0	0	0	0	0	0	0
IP2671H01__C4_15_1__ITS3	0	0	0	0	0	0	0	0	0	0	0	0	0	0	0	0	0	0	0	0	0	0	56	0	4	0	0	0	0	0	0	0	0	0	0	0	0	0	0	0	0	0	0	0	0	0	0	0	0
IP2671H01__C4_15_3__ITS3	0	0	0	0	0	0	0	0	0	0	0	0	0	0	0	0	0	0	0	0	0	0	0	0	0	0	0	0	0	0	0	0	0	0	0	0	0	0	0	0	0	0	0	0	0	0	0	0	0
IP2671H01__C4_15_4__ITS3	0	0	0	0	0	0	0	0	0	0	0	0	0	0	0	0	0	0	0	0	0	0	0	0	0	0	0	0	0	0	0	0	0	0	0	0	0	0	0	0	0	0	0	0	0	0	0	0	0
IP2671H01__C4_16_1__ITS3	0	0	0	0	0	0	0	0	0	0	0	0	0	0	0	0	0	0	0	0	0	0	0	0	0	0	0	0	0	0	0	0	0	0	0	0	0	0	0	0	0	0	0	0	0	0	0	0	0
IP2671H01__C4_16_2__ITS3	0	0	0	0	0	0	0	0	0	0	0	0	0	0	0	0	0	0	0	0	0	0	0	0	0	0	0	0	0	0	0	0	0	0	0	0	0	0	0	0	0	0	0	0	0	0	0	0	0
IP2671H01__C4_16_3__ITS3	0	0	0	0	0	0	0	0	0	0	0	0	0	0	0	0	0	0	0	0	0	0	0	0	0	0	0	0	0	0	0	0	0	0	0	0	0	0	0	0	0	0	0	0	0	0	0	0	0
IP2671H01__C4_2_3__ITS3	0	0	0	0	0	0	0	0	0	0	0	0	82	0	0	0	0	0	0	0	0	0	0	0	0	0	0	0	0	0	0	0	0	0	0	0	0	0	0	0	0	0	0	0	0	0	0	0	0
IP2671H01__C4_2_4__ITS3	0	0	0	0	0	0	0	0	0	0	0	0	29	0	0	0	0	0	0	0	0	0	0	0	0	0	0	0	0	0	0	0	0	0	0	0	0	0	0	0	0	0	0	0	0	0	0	0	0
IP2671H01__C4_3_1__ITS3	0	0	0	0	0	0	0	0	21	0	0	0	0	0	0	0	0	0	0	0	0	0	0	0	0	0	0	0	0	0	0	0	0	0	0	0	0	0	0	0	0	0	0	0	0	0	0	0	0
IP2671H01__C4_3_3__ITS3	0	0	0	0	0	0	0	0	50	0	0	0	0	0	0	0	0	0	0	0	0	0	0	0	0	0	0	0	0	0	0	0	0	0	0	0	0	0	0	0	0	0	0	0	0	0	0	0	0
IP2671H01__C4_4_1__ITS3	0	0	0	0	0	0	0	0	0	0	0	0	22	0	0	0	0	0	0	0	0	0	0	0	0	0	0	0	0	0	0	0	0	0	0	0	0	0	0	0	0	0	0	0	0	0	0	0	0
IP2671H01__C4_5_3__ITS3	0	0	0	0	0	0	0	0	0	0	0	0	0	0	0	0	0	0	0	0	0	0	0	0	0	0	0	0	0	0	0	0	0	0	0	0	0	0	0	0	0	0	0	0	0	0	0	0	0
IP2671H01__C4_5_4__ITS3	0	0	0	0	0	0	0	0	0	0	0	0	0	0	0	0	0	0	0	0	0	0	0	0	0	0	0	0	0	0	0	0	0	0	0	0	0	0	0	0	0	0	0	0	0	0	0	0	0
IP2671H01__C4_6_2__ITS3	0	0	0	0	0	0	0	0	0	0	0	0	0	0	0	0	0	0	0	0	0	0	0	0	0	0	0	0	0	0	0	0	0	0	0	0	0	0	0	0	0	0	0	0	0	0	0	0	0
IP2671H01__C4_7_1__ITS3	0	0	0	0	0	0	0	0	0	0	0	0	0	0	0	0	0	0	0	0	0	0	0	4	0	7	0	0	0	0	0	0	0	0	0	0	0	0	0	0	0	0	0	0	0	0	0	0	0
IP2671H01__C4_7_2__ITS3	0	0	0	0	0	0	0	0	0	0	0	0	0	0	0	0	0	0	0	0	0	0	0	0	0	0	0	0	0	0	0	0	0	0	0	0	0	0	0	0	0	0	0	0	0	0	0	0	0
IP2671H01__C4_7_3__ITS3	0	0	0	0	0	0	0	0	0	0	0	0	0	0	0	0	0	0	0	0	0	0	0	0	0	0	0	0	0	0	0	0	0	0	0	0	0	0	0	0	0	0	0	0	0	0	0	0	0
IP2671H01__C4_7_4__ITS3	0	0	0	0	0	0	0	0	0	0	0	0	0	0	0	0	0	0	0	0	0	0	0	72	0	0	0	0	0	0	0	0	0	0	0	0	0	0	0	0	0	0	0	0	0	0	0	0	0
IP2671H01__C4_8_1__ITS3	0	0	0	0	0	0	0	0	0	0	0	0	0	0	0	0	0	0	0	0	0	0	0	0	0	0	0	0	0	0	0	0	0	0	0	0	0	0	0	0	0	0	0	0	0	0	0	0	0
IP2671H01__C4_8_2__ITS3	0	0	0	0	0	0	0	0	0	0	0	0	0	0	0	0	0	0	0	0	0	0	0	0	0	0	0	0	0	0	0	0	0	0	0	0	0	0	0	0	0	0	0	0	0	0	0	0	0
IP2671H01__C4_9_1__ITS3	0	0	0	0	0	0	0	0	0	0	0	0	0	0	0	0	0	0	0	0	0	0	0	0	0	0	0	0	0	0	0	0	0	0	0	0	0	0	0	0	0	0	0	0	0	0	0	0	0
IP2671H01__C5_1_2__ITS3	0	0	0	0	0	0	0	0	0	0	0	0	0	0	0	0	0	0	0	0	0	0	0	3	0	0	0	0	18	0	0	0	0	0	0	0	0	0	0	0	0	0	0	0	0	0	0	0	0
IP2671H01__C5_1_3__ITS3	0	0	0	0	0	0	0	0	0	0	0	0	0	0	0	0	0	0	0	0	0	0	0	0	0	0	0	0	0	0	0	0	0	0	0	0	0	0	0	0	0	0	0	0	0	0	0	0	0
IP2671H01__C5_10_3__ITS3	0	0	0	0	0	0	0	0	0	0	0	0	0	0	0	0	0	0	0	0	0	0	0	6	0	0	0	0	0	3	0	0	0	0	0	0	0	0	0	0	0	0	0	0	0	0	0	0	0
IP2671H01__C5_11_1__ITS3	0	0	0	0	0	0	0	0	0	0	0	0	0	0	0	2	0	0	0	0	0	0	0	78	0	0	0	0	0	0	0	0	0	0	0	0	0	0	0	0	0	0	0	0	0	0	0	0	0
IP2671H01__C5_11_2__ITS3	0	0	0	0	0	0	0	0	0	0	0	0	0	0	0	13	0	0	0	0	0	0	0	0	0	0	0	0	0	0	0	0	0	0	0	0	0	0	0	0	0	0	0	0	0	0	0	0	0
IP2671H01__C5_11_3__ITS3	0	0	0	0	0	0	0	0	0	0	0	0	0	0	0	0	0	0	0	0	0	0	0	0	0	0	0	0	0	0	0	0	0	0	0	0	0	0	0	0	0	0	0	0	0	0	0	0	0
IP2671H01__C5_11_4__ITS3	0	0	0	0	0	0	0	0	0	0	0	0	0	0	0	0	0	0	0	0	0	0	0	0	0	0	0	0	0	0	0	0	0	0	0	0	0	0	0	0	0	0	0	0	0	0	0	0	0
IP2671H01__C5_12_2__ITS3	0	0	0	0	0	0	0	0	0	0	0	0	0	0	0	0	0	0	0	0	0	0	0	0	0	0	0	0	0	0	0	0	0	0	0	0	0	0	0	0	0	0	0	0	0	0	0	0	0
IP2671H01__C5_12_3__ITS3	0	0	0	0	0	0	0	0	0	0	0	0	0	0	0	0	0	0	0	0	0	0	0	0	0	0	0	0	0	0	0	0	0	0	0	0	0	0	0	0	0	0	0	0	0	0	0	0	0
IP2671H01__C5_14_2__ITS3	0	0	0	0	0	0	0	0	0	0	0	0	0	0	0	0	0	0	0	0	0	0	0	0	0	0	0	0	0	0	0	0	0	0	0	0	0	0	0	0	0	0	0	0	0	0	0	0	0
IP2671H01__C5_15_3__ITS3	0	0	0	0	0	0	0	0	0	0	0	0	0	0	0	0	0	0	0	0	0	0	29	34	0	0	0	0	0	0	0	0	0	0	0	0	0	0	0	0	0	0	0	0	0	0	0	0	0
IP2671H01__C5_15_4__ITS3	0	0	1	0	0	0	0	0	0	0	0	0	0	0	0	0	0	0	0	0	0	0	0	1	0	0	0	0	0	0	0	0	0	0	0	0	18	0	0	0	0	0	0	0	0	0	0	0	0
IP2671H01__C5_16_1__ITS3	0	0	0	0	0	0	0	0	0	0	0	0	0	0	0	0	0	0	0	0	0	0	0	0	0	0	0	0	0	0	0	0	0	0	0	0	0	0	0	0	0	0	0	0	0	0	0	0	0
IP2671H01__C5_16_2__ITS3	0	0	0	0	0	0	0	0	0	0	0	0	0	0	0	0	0	0	0	0	0	0	0	0	0	0	0	0	17	0	0	0	0	0	0	0	0	0	0	0	0	0	0	0	0	0	0	0	0
IP2671H01__C5_16_3__ITS3	0	0	0	0	0	0	0	0	0	0	0	0	0	0	0	0	0	0	0	0	8	0	0	0	0	0	0	0	0	0	0	0	0	0	0	0	0	0	0	0	0	0	0	0	0	0	0	0	0
IP2671H01__C5_2_1__ITS3	0	0	0	0	0	0	0	0	1	0	0	0	0	0	0	0	0	0	0	0	0	0	0	0	0	0	0	0	0	0	0	0	0	0	0	0	0	0	0	0	0	0	0	0	0	0	0	0	0
IP2671H01__C5_2_3__ITS3	0	0	0	0	0	0	0	0	0	0	0	0	0	0	0	0	0	0	0	0	0	0	0	0	0	0	0	0	0	0	0	0	0	0	0	0	0	0	0	0	0	0	0	0	0	0	0	0	0
IP2671H01__C5_2_4__ITS3	0	0	0	0	0	0	0	0	0	0	0	0	0	0	0	0	0	0	0	0	0	0	0	0	0	0	0	0	0	7	0	0	0	0	0	0	0	0	0	0	0	0	0	0	0	0	0	0	0
IP2671H01__C5_3_1__ITS3	0	0	0	0	0	0	0	0	7	0	0	0	0	0	0	5	0	0	0	0	0	0	0	0	0	0	0	0	0	1	0	0	0	0	0	0	0	0	0	0	0	0	0	0	0	0	0	0	0
IP2671H01__C5_3_2__ITS3	0	0	0	2	0	0	0	0	0	0	0	0	0	0	0	3	0	0	0	0	0	0	0	0	0	0	0	0	0	0	0	0	0	0	0	0	0	0	0	0	0	0	0	0	0	0	0	0	0
IP2671H01__C5_3_3__ITS3	0	0	0	0	0	0	0	0	0	0	0	0	0	0	0	0	0	0	0	0	0	0	0	0	0	0	0	0	0	0	0	0	0	0	0	0	0	0	0	0	0	0	0	0	0	0	0	0	0
IP2671H01__C5_4_3__ITS3	0	0	0	0	0	0	0	0	0	0	0	0	0	0	0	0	0	0	0	0	0	0	0	0	0	0	0	0	0	0	0	0	0	0	0	0	0	0	0	0	0	0	0	0	0	0	0	0	0
IP2671H01__C5_4_4__ITS3	0	0	0	0	0	0	0	0	0	0	0	0	0	0	0	0	0	0	0	0	0	0	0	0	0	0	0	0	0	0	0	0	0	0	0	0	0	0	0	0	0	0	0	0	0	0	0	0	0
IP2671H01__C5_5_3__ITS3	0	0	0	0	0	0	0	0	0	0	0	0	0	0	0	0	0	0	0	0	0	0	0	6	0	0	0	0	1	29	0	0	0	0	0	0	0	0	0	0	0	0	0	0	0	0	0	0	0
IP2671H01__C5_5_4__ITS3	0	0	0	0	0	0	0	0	1	0	0	0	0	0	0	0	0	0	0	0	0	0	0	72	0	0	0	0	0	3	0	0	0	0	0	0	0	0	0	0	0	0	0	0	0	0	0	0	0
IP2671H01__C5_6_2__ITS3	0	0	0	0	0	0	0	0	0	0	0	0	0	0	0	0	0	0	0	0	0	0	0	37	0	0	0	0	0	6	0	0	0	0	0	0	0	0	0	0	0	0	0	0	0	0	0	0	0
IP2671H01__C5_6_3__ITS3	0	0	0	0	0	0	0	0	0	0	0	0	0	0	0	0	0	0	0	0	0	0	0	0	0	0	0	0	0	16	0	0	0	0	0	0	0	0	0	0	0	0	0	0	0	0	0	0	0
IP2671H01__C5_7_3__ITS3	0	0	0	0	0	0	0	0	0	0	0	0	0	0	0	0	0	0	0	0	0	0	0	1	0	0	0	0	0	0	0	0	0	0	0	0	0	0	0	0	0	0	0	0	0	0	0	0	0
IP2671H01__C5_7_4__ITS3	0	0	0	0	0	0	0	0	0	0	0	0	0	0	0	7	0	0	0	0	0	0	0	0	0	0	0	0	0	0	0	0	0	0	0	0	0	0	0	0	0	0	0	0	0	0	0	0	0
IP2671H01__C5_8_1__ITS3	0	0	0	0	0	0	0	0	0	0	0	0	0	0	0	0	0	0	0	0	0	0	0	0	0	0	0	0	0	0	0	0	0	0	0	0	0	0	0	0	0	0	0	0	0	0	0	0	0
IP2671H01__C5_8_2__ITS3	0	0	0	0	0	0	0	0	0	0	0	0	0	0	0	0	0	0	0	0	0	0	0	0	0	0	0	0	0	0	0	0	0	0	0	0	0	0	0	0	0	0	0	0	0	0	0	0	0
IP2671H01__C5_8_3__ITS3	0	0	0	0	0	0	0	0	0	0	0	0	0	0	0	0	0	0	0	0	0	0	0	49	0	0	0	0	0	0	0	0	0	0	0	0	0	0	0	0	0	0	0	0	0	0	0	0	0
IP2671H01__C5_9_1__ITS3	0	0	0	0	0	0	0	0	0	0	0	0	0	0	0	6	0	0	0	0	0	0	0	31	0	0	0	0	0	0	0	0	0	0	0	0	0	0	0	0	0	0	0	0	0	0	0	0	0
IP2671H01__C5_9_2__ITS3	0	0	0	0	0	0	0	0	0	0	0	0	0	0	0	0	0	0	0	0	0	0	0	6	0	0	0	0	0	0	0	0	0	0	0	0	0	0	0	0	0	0	0	0	0	0	0	0	0
IP2671H01__C5_9_3__ITS3	0	0	0	0	0	0	0	0	1	0	0	0	0	0	0	0	0	0	0	0	0	0	0	124	0	0	0	0	0	0	0	0	0	0	0	0	0	0	0	0	0	0	0	0	0	0	0	0	0
IP2671H01__C6_1_1__ITS3	0	0	0	0	0	0	0	0	0	0	0	0	0	0	0	0	0	0	0	0	0	0	0	0	0	0	0	0	0	0	0	0	0	0	0	0	0	0	0	0	0	0	0	0	0	0	0	0	0
IP2671H01__C6_10_1__ITS3	0	0	0	0	0	0	0	0	0	0	0	0	0	0	0	0	0	0	0	0	0	0	0	0	0	0	0	0	0	0	0	0	0	0	0	0	0	0	0	0	0	0	0	0	0	0	0	0	0
IP2671H01__C6_10_3__ITS3	0	0	0	0	0	0	0	0	0	0	0	0	0	0	0	0	0	0	0	0	0	0	0	0	0	0	0	0	0	0	0	0	0	0	0	0	0	0	0	0	0	0	0	0	0	0	0	0	0
IP2671H01__C6_11_1__ITS3	0	0	0	0	0	0	0	0	0	0	0	0	0	0	0	0	0	0	0	0	0	0	0	0	0	0	0	0	0	0	0	0	0	0	0	0	0	0	0	0	0	0	0	0	0	0	0	0	0
IP2671H01__C6_11_2__ITS3	0	0	0	0	0	0	0	0	0	0	0	0	0	0	0	0	0	0	0	0	0	0	0	0	0	0	0	0	0	0	0	0	0	0	0	0	0	0	0	0	0	0	0	0	0	0	0	0	0
IP2671H01__C6_11_3__ITS3	0	0	0	0	0	0	0	0	0	0	0	0	0	0	0	0	0	0	0	0	0	0	0	0	0	0	0	0	0	0	0	0	0	0	0	0	0	0	0	0	0	0	0	0	0	0	0	0	0
IP2671H01__C6_11_4__ITS3	0	0	0	0	0	0	0	0	0	0	0	0	0	0	0	0	0	0	0	0	0	0	0	0	0	0	0	0	0	0	0	0	0	0	0	0	0	0	0	0	0	0	0	0	0	0	0	0	0
IP2671H01__C6_12_2__ITS3	0	0	0	0	0	0	0	0	0	0	0	0	0	0	0	0	0	0	0	0	0	0	0	0	0	0	0	0	0	0	0	0	0	0	0	0	0	0	0	0	0	0	0	0	0	0	0	0	0
IP2671H01__C6_12_3__ITS3	0	0	0	0	0	0	0	0	0	0	0	0	0	0	0	0	0	0	0	0	0	0	0	2	0	0	0	14	0	0	0	0	0	0	0	0	0	0	0	0	0	0	0	0	0	0	0	0	0
IP2671H01__C6_14_3__ITS3	0	0	0	0	0	0	0	0	0	0	0	0	0	0	0	0	0	0	0	0	0	0	0	0	0	0	0	0	0	0	0	0	0	0	0	0	0	0	0	0	0	0	0	0	0	0	0	0	0
IP2671H01__C6_14_4__ITS3	0	0	0	0	0	0	0	0	0	0	0	0	0	0	0	0	0	0	0	0	0	0	0	0	0	0	0	0	0	0	0	0	0	0	0	0	0	0	0	0	0	0	0	0	0	0	0	0	0
IP2671H01__C6_15_1__ITS3	0	0	0	0	0	0	0	0	0	0	0	0	0	0	0	0	0	0	0	0	0	0	0	0	0	0	0	0	0	0	0	0	0	0	0	0	0	0	0	0	0	0	0	0	0	0	0	0	0
IP2671H01__C6_15_4__ITS3	0	0	0	0	0	0	0	0	0	0	0	0	0	0	0	0	0	0	0	0	0	0	0	0	0	0	0	0	0	0	0	0	0	0	0	0	0	0	0	0	0	0	0	0	0	0	0	0	0
IP2671H01__C6_16_3__ITS3	0	0	0	0	0	0	0	0	0	0	0	0	0	0	0	0	0	0	0	0	0	0	0	0	0	0	0	0	0	0	0	0	0	0	0	0	0	0	0	0	0	0	0	0	0	0	0	0	0
IP2671H01__C6_2_1__ITS3	0	0	0	0	0	0	0	0	0	0	0	0	0	0	0	0	0	0	0	0	0	0	0	0	0	0	0	0	0	0	0	0	0	0	0	0	0	0	0	0	0	0	0	0	0	0	0	0	0
IP2671H01__C6_2_3__ITS3	0	0	0	0	0	0	0	0	0	0	0	0	0	0	0	0	0	0	0	0	0	0	0	0	0	0	0	0	0	0	0	0	0	0	0	0	0	0	0	0	0	0	0	0	0	0	0	0	0
IP2671H01__C6_3_2__ITS3	0	0	0	0	0	0	0	0	0	0	0	0	0	0	0	0	0	0	0	0	0	0	0	0	0	0	0	0	0	0	0	0	0	0	0	0	0	0	0	0	0	0	0	0	0	0	0	0	0
IP2671H01__C6_4_4__ITS3	0	0	0	0	0	0	0	0	0	0	0	0	0	0	0	0	0	0	0	0	0	0	0	0	0	0	0	0	0	0	0	0	0	0	0	0	0	0	0	0	0	0	0	0	0	0	0	0	0
IP2671H01__C6_5_1__ITS3	0	0	0	0	0	0	0	0	0	0	0	0	0	0	0	0	0	0	0	0	0	0	0	30	0	0	0	0	0	0	0	0	0	0	0	0	0	0	0	0	0	0	0	0	0	0	0	0	0
IP2671H01__C6_6_1__ITS3	0	0	0	0	0	0	0	0	0	0	0	0	0	0	0	0	0	0	0	0	0	0	0	0	0	0	0	0	0	0	0	0	0	0	0	0	0	0	0	0	0	0	0	0	0	0	0	0	0
IP2671H01__C6_6_4__ITS3	0	0	0	0	0	0	0	0	0	0	0	0	0	0	0	0	0	0	0	0	0	0	0	0	0	0	0	0	0	0	0	0	0	0	0	0	0	0	0	0	0	0	0	0	0	0	0	0	0
IP2671H01__C6_7_3__ITS3	0	0	0	0	0	0	0	0	0	0	0	0	0	0	0	0	0	0	0	0	0	0	0	2	0	0	0	0	0	0	0	0	0	0	0	0	0	0	0	0	0	0	0	0	0	0	0	0	0
IP2671H01__C6_7_4__ITS3	0	0	0	0	0	0	0	0	0	0	0	0	0	0	0	0	0	0	0	0	0	0	0	0	0	0	0	0	0	0	0	0	0	0	0	0	0	0	0	0	0	0	0	0	0	0	0	0	0
IP2671H01__C6_8_1__ITS3	0	0	0	0	0	0	0	0	0	0	0	0	0	0	0	0	0	0	0	0	0	0	0	0	0	0	0	0	0	0	0	0	0	0	0	0	0	0	0	0	0	0	0	0	0	0	0	0	0
IP2671H01__C6_8_4__ITS3	0	0	0	0	0	110	0	0	0	0	0	0	0	0	0	0	0	0	0	0	0	0	0	0	0	0	0	0	0	0	0	0	0	0	0	0	0	0	0	0	0	0	0	0	0	0	0	0	0
IP2671H01__C7_1_2__ITS3	0	0	0	0	0	0	0	0	0	0	0	0	0	0	0	0	0	0	0	0	0	0	0	2	0	0	0	1	0	0	0	0	0	0	0	0	0	0	0	0	0	0	0	0	0	0	0	0	0
IP2671H01__C7_1_3__ITS3	0	0	0	0	0	0	0	0	0	0	0	0	0	0	0	0	0	0	0	0	0	0	0	0	0	0	0	0	0	0	0	0	0	0	0	0	0	0	0	0	0	0	0	0	0	0	0	0	0
IP2671H01__C7_1_4__ITS3	0	0	0	0	0	0	0	0	0	0	0	0	0	0	0	0	0	0	0	0	0	0	0	0	0	0	0	0	0	0	0	0	0	0	0	0	0	0	0	0	0	0	0	0	0	0	1	0	0
IP2671H01__C7_10_2__ITS3	0	0	0	0	0	0	39	0	0	0	0	0	0	0	0	0	0	0	0	0	0	0	0	0	0	0	0	0	0	3	0	0	0	0	0	0	0	0	0	0	0	0	0	0	0	0	0	0	0
IP2671H01__C7_10_4__ITS3	0	0	0	0	0	0	0	0	0	0	0	0	0	0	0	0	0	0	0	0	0	0	0	0	0	0	0	0	0	0	0	0	0	0	0	0	0	0	0	0	0	0	0	0	0	0	0	0	0
IP2671H01__C7_11_3__ITS3	0	0	0	0	0	0	0	0	0	0	0	0	0	0	0	0	0	0	0	0	0	0	0	0	0	0	0	0	0	0	0	0	0	0	0	0	0	0	0	0	0	0	0	0	0	0	0	0	0
IP2671H01__C7_11_4__ITS3	0	0	0	8	0	0	0	0	0	0	0	0	0	0	0	0	0	0	0	0	0	0	0	0	0	0	0	0	0	0	0	0	0	0	0	0	0	0	0	0	0	0	0	0	0	0	0	0	0
IP2671H01__C7_12_1__ITS3	0	0	0	0	0	0	0	0	0	0	0	0	0	0	0	0	0	0	0	0	0	0	0	0	0	0	0	0	0	0	0	0	0	0	0	0	0	0	0	0	0	0	0	0	0	0	0	0	0
IP2671H01__C7_12_2__ITS3	0	0	0	0	0	0	0	0	0	0	0	0	0	0	0	0	0	0	0	0	0	0	0	3	0	0	0	0	0	0	0	0	0	0	0	0	0	0	0	0	0	0	2	0	0	0	0	0	0
IP2671H01__C7_12_3__ITS3	0	0	0	0	0	0	0	0	0	0	0	0	0	0	0	0	0	0	0	0	0	0	0	0	0	0	0	0	0	0	0	0	0	0	0	0	0	0	0	0	0	0	0	0	0	0	0	0	0
IP2671H01__C7_13_3__ITS3	0	0	0	0	0	0	0	0	0	0	0	0	0	0	0	0	0	0	0	0	0	0	0	40	0	0	0	0	0	0	0	0	0	0	0	0	0	0	0	0	0	0	0	0	0	0	0	0	0
IP2671H01__C7_13_4__ITS3	0	0	0	0	0	0	0	0	0	0	0	0	0	0	0	0	0	0	0	0	0	0	0	0	0	0	0	0	0	0	0	0	0	0	0	0	0	0	0	0	0	0	0	0	0	0	0	0	0
IP2671H01__C7_14_1__ITS3	0	0	0	0	0	0	0	0	0	0	0	0	0	0	0	0	0	0	0	0	0	0	0	0	0	0	0	0	0	0	0	0	0	0	0	0	0	0	0	0	0	0	0	0	0	0	0	0	0
IP2671H01__C7_14_2__ITS3	0	0	0	0	0	0	0	0	0	0	0	0	0	0	0	0	0	0	0	0	0	0	0	0	0	0	0	0	0	0	0	0	0	0	0	0	0	0	0	0	0	0	0	0	0	0	0	0	0
IP2671H01__C7_14_3__ITS3	0	0	0	0	0	0	0	0	0	0	0	0	0	0	0	0	0	0	0	0	0	0	0	0	0	0	0	0	0	0	0	0	0	0	0	0	0	0	0	0	0	0	0	0	0	0	0	0	0
IP2671H01__C7_15_2__ITS3	0	0	0	0	0	0	0	0	0	0	0	0	0	0	0	0	0	0	0	0	0	0	0	23	0	0	0	0	0	0	0	0	0	0	0	0	0	0	0	0	0	0	0	0	0	0	0	0	0
IP2671H01__C7_15_3__ITS3	0	0	0	0	0	0	0	0	0	0	0	0	0	0	0	0	0	0	0	0	0	0	0	0	0	0	0	0	0	0	0	0	0	0	0	0	0	0	0	0	0	0	0	0	0	0	0	0	0
IP2671H01__C7_15_4__ITS3	0	0	0	0	0	0	0	0	0	9	0	0	0	0	0	0	0	0	0	0	0	0	0	0	5	0	0	0	0	0	0	0	0	0	0	0	0	0	0	0	0	0	0	0	0	0	0	0	0
IP2671H01__C7_16_2__ITS3	0	0	0	0	0	0	0	0	0	0	0	0	0	0	0	0	0	0	0	0	0	0	0	0	0	0	0	0	0	0	0	0	0	0	0	0	0	0	0	0	0	0	0	0	0	0	0	0	0
IP2671H01__C7_16_3__ITS3	0	0	0	0	0	0	0	0	0	0	0	0	0	0	0	0	0	0	0	0	0	0	0	0	0	0	0	0	0	0	0	0	0	0	0	0	0	0	0	0	0	0	0	0	0	0	0	0	0
IP2671H01__C7_16_4__ITS3	0	0	0	0	0	0	0	0	0	0	0	0	0	0	0	0	0	0	0	0	0	0	0	0	11	0	0	0	0	0	2	0	0	0	0	0	0	0	0	0	0	0	0	0	0	0	0	0	0
IP2671H01__C7_2_1__ITS3	0	0	0	0	0	0	0	0	0	0	0	0	0	0	0	0	0	0	0	0	0	0	0	0	0	0	0	0	0	0	0	0	0	0	0	0	0	0	0	0	0	0	0	0	0	0	0	0	0
IP2671H01__C7_2_3__ITS3	0	0	0	0	0	0	0	0	0	0	0	0	0	0	0	0	0	0	0	0	0	0	0	0	0	0	0	0	0	0	0	0	0	0	0	0	0	0	0	0	0	0	0	0	0	0	0	0	0
IP2671H01__C7_2_4__ITS3	0	0	0	0	0	0	0	0	0	0	0	0	0	0	0	0	0	0	0	0	0	0	0	0	0	0	0	0	0	0	0	0	0	0	0	0	1	0	0	0	0	0	0	0	0	0	0	0	0
IP2671H01__C7_3_1__ITS3	0	0	0	0	0	0	0	0	0	0	0	0	0	0	0	0	0	0	0	0	0	0	0	0	0	0	0	0	0	0	0	0	0	0	0	0	0	0	0	0	0	0	0	0	0	0	0	0	0
IP2671H01__C7_3_3__ITS3	0	0	0	24	0	0	0	0	0	0	0	0	0	0	0	0	0	0	0	0	0	0	0	2	0	0	0	0	0	0	16	0	0	0	0	0	0	0	0	0	0	0	0	0	0	0	0	0	0
IP2671H01__C7_3_4__ITS3	0	0	0	0	0	0	0	0	0	0	0	0	0	0	0	0	0	0	0	0	0	0	0	0	0	0	0	0	0	0	0	0	0	0	0	0	0	0	0	0	0	0	0	0	0	0	0	0	0
IP2671H01__C7_4_1__ITS3	0	0	0	0	0	0	0	0	0	0	0	0	0	0	0	0	0	0	0	0	0	0	0	0	0	0	0	0	0	0	3	0	0	0	0	0	0	0	0	0	0	0	0	0	0	0	0	0	0
IP2671H01__C7_4_4__ITS3	0	0	0	0	0	0	0	0	0	0	0	0	0	0	0	0	0	0	0	0	0	0	0	0	0	0	0	0	0	0	0	0	0	0	0	0	0	0	0	0	0	0	0	0	0	0	0	0	0
IP2671H01__C7_5_1__ITS3	0	0	0	0	0	0	0	0	0	0	0	0	0	0	0	0	0	0	0	0	0	0	0	0	0	0	0	0	0	0	0	0	0	0	0	0	59	0	0	0	0	0	0	0	0	0	0	0	0
IP2671H01__C7_5_2__ITS3	0	0	0	0	0	0	0	0	0	0	0	0	0	0	0	0	0	0	0	0	0	0	0	0	0	0	0	0	0	0	0	0	0	0	0	0	0	0	0	0	0	0	0	0	0	0	0	0	0
IP2671H01__C7_5_3__ITS3	0	0	0	0	0	0	0	0	0	0	0	0	0	0	0	0	0	0	0	0	0	0	0	0	0	0	0	0	0	0	0	0	0	0	0	0	0	0	0	0	0	0	0	0	0	0	0	0	0
IP2671H01__C7_5_4__ITS3	0	0	0	0	0	0	0	0	0	0	0	0	0	0	0	0	0	0	0	0	0	0	0	48	0	0	0	0	0	0	0	0	0	0	0	0	0	0	0	0	0	0	0	0	0	0	0	2	0
IP2671H01__C7_6_1__ITS3	0	0	0	0	0	0	0	0	0	0	0	0	0	0	0	0	0	0	0	0	0	0	0	0	0	0	0	0	0	0	0	0	0	0	0	0	0	0	0	0	0	0	0	0	0	0	0	0	0
IP2671H01__C7_6_2__ITS3	0	0	0	0	0	0	0	0	0	0	0	0	0	0	0	0	0	0	0	0	0	0	0	0	0	0	0	0	0	0	0	0	0	0	0	0	0	0	0	0	0	0	0	0	0	0	0	0	0
IP2671H01__C7_6_3__ITS3	0	0	0	0	0	0	0	0	0	0	0	0	0	0	0	0	0	0	0	0	0	0	0	0	0	0	0	0	0	0	0	0	0	0	0	0	0	0	0	0	0	0	0	0	0	0	0	0	0
IP2671H01__C7_6_4__ITS3	0	0	0	0	0	0	0	0	0	0	0	0	0	0	0	0	0	0	0	0	0	0	0	0	0	0	0	0	0	0	0	0	0	0	0	0	0	0	0	0	0	0	0	0	0	0	0	0	0
IP2671H01__C7_7_2__ITS3	0	0	0	0	0	0	0	0	0	0	0	0	0	0	0	0	0	0	0	0	0	0	0	0	0	0	0	0	0	0	0	0	0	0	0	0	0	0	0	0	0	0	0	0	0	0	0	0	0
IP2671H01__C7_7_3__ITS3	0	0	0	0	0	0	0	0	0	0	0	0	0	0	0	0	0	0	0	0	0	0	0	0	0	0	0	0	0	0	0	0	0	0	0	0	0	0	0	0	0	0	0	0	0	0	0	0	0
IP2671H01__C7_8_2__ITS3	0	0	0	0	0	0	0	0	0	0	0	0	0	0	0	0	0	0	0	0	0	0	0	0	0	0	0	0	0	0	0	0	0	0	0	0	0	0	0	0	0	0	0	0	0	0	0	0	0
IP2671H01__C7_8_3__ITS3	0	0	0	0	0	0	0	0	0	0	0	0	0	0	0	0	0	0	0	0	0	0	0	0	0	0	0	0	0	0	0	0	0	0	0	0	0	0	0	0	0	0	0	0	0	0	0	0	0
IP2671H01__C7_8_4__ITS3	0	0	0	0	0	0	0	0	0	0	0	0	0	0	0	0	0	0	0	0	0	0	0	0	0	0	0	0	0	0	0	0	0	0	0	0	0	0	0	0	0	0	0	0	0	0	0	0	0
IP2671H01__C7_9_3__ITS3	0	0	0	0	0	0	0	0	0	0	0	0	0	0	0	0	0	0	0	0	0	0	0	0	0	0	0	0	0	0	0	0	0	0	0	0	0	0	0	0	0	0	0	0	0	0	0	0	0
IP2671H01__C7_9_4__ITS3	0	0	0	0	0	0	0	0	0	0	0	0	0	0	0	0	0	0	0	0	0	0	0	0	0	0	0	0	0	0	0	0	0	0	0	0	0	0	0	0	0	0	0	0	0	0	0	0	0
IP2671H01__D3_1_4__ITS3	0	0	0	0	0	0	0	0	0	0	0	0	0	0	0	0	0	0	0	0	0	0	0	2	0	0	0	0	0	0	0	0	0	0	0	0	0	0	0	0	0	0	0	0	0	0	0	0	0
IP2671H01__D3_10_1__ITS3	0	0	0	0	0	0	0	0	0	0	0	0	0	0	0	0	0	0	0	0	0	0	0	0	0	0	0	0	0	0	0	0	0	0	0	0	0	0	0	0	0	0	0	0	0	0	0	0	0
IP2671H01__D3_10_2__ITS3	0	0	0	0	0	0	0	0	0	0	0	0	0	0	0	0	0	0	0	0	0	0	0	0	0	0	0	0	0	0	0	0	0	0	0	0	0	0	0	0	0	0	0	0	0	0	0	0	0
IP2671H01__D3_10_4__ITS3	0	0	0	0	0	0	0	0	0	0	0	0	0	0	0	0	0	0	0	0	0	0	0	0	0	0	0	0	0	0	0	0	0	0	0	0	0	0	0	0	0	0	0	0	0	0	0	0	0
IP2671H01__D3_11_1__ITS3	0	0	0	0	0	0	0	0	0	0	0	0	0	0	0	0	0	0	0	0	0	0	0	1	0	0	0	0	0	0	0	0	0	0	0	0	0	0	0	0	0	0	0	0	0	0	0	0	0
IP2671H01__D3_11_2__ITS3	0	0	0	0	0	0	0	0	0	0	0	0	0	0	0	0	0	0	0	0	0	0	0	9	0	0	0	0	0	0	0	0	0	0	0	0	0	0	0	0	0	0	0	0	0	0	0	0	0
IP2671H01__D3_11_3__ITS3	0	0	0	0	0	0	0	0	0	0	0	0	0	0	0	0	0	0	0	0	0	0	0	0	0	0	0	0	0	0	0	0	0	0	0	0	0	0	0	0	0	0	0	0	0	0	0	0	0
IP2671H01__D3_11_4__ITS3	0	0	0	0	0	0	0	0	0	0	0	0	34	0	0	0	0	0	0	0	0	0	0	9	0	0	0	0	0	0	0	0	0	31	0	0	0	0	0	0	0	0	0	0	0	0	0	0	0
IP2671H01__D3_12_1__ITS3	0	0	0	0	0	0	0	0	0	0	0	0	0	0	0	0	0	0	0	0	0	0	0	114	0	0	0	0	0	0	0	0	0	0	0	0	0	0	0	0	0	0	0	0	0	0	0	0	0
IP2671H01__D3_13_1__ITS3	0	0	0	0	0	0	0	0	0	0	0	0	0	0	0	0	0	0	0	0	0	0	0	0	0	0	0	0	0	0	0	0	0	0	0	0	0	0	0	0	0	0	0	0	0	0	0	0	0
IP2671H01__D3_13_2__ITS3	0	0	0	0	0	0	0	0	0	0	0	0	0	0	0	0	0	0	0	0	0	0	0	0	0	0	0	0	0	0	0	0	0	0	0	0	0	0	0	0	0	0	0	0	0	0	0	0	0
IP2671H01__D3_13_3__ITS3	0	0	0	0	0	0	0	0	0	0	0	0	0	0	0	0	0	0	0	0	0	0	0	0	0	0	0	0	0	0	0	0	0	0	0	0	0	0	0	0	0	0	0	0	0	0	0	0	0
IP2671H01__D3_13_4__ITS3	0	0	0	0	0	0	0	0	0	0	0	0	0	0	0	0	0	0	0	0	0	0	0	0	0	0	0	0	0	0	0	0	0	0	0	0	0	0	0	0	0	0	0	0	0	0	0	0	0
IP2671H01__D3_14_1__ITS3	0	0	0	0	0	0	0	0	0	0	0	0	0	0	0	0	0	0	0	0	0	0	0	0	0	0	0	0	0	0	0	0	0	0	0	0	0	0	0	0	0	0	0	0	0	0	0	0	0
IP2671H01__D3_14_2__ITS3	0	0	0	0	0	0	0	0	0	0	0	0	0	0	0	0	0	0	0	0	0	0	0	0	0	0	0	0	0	0	0	0	0	0	0	0	0	0	0	0	0	0	0	0	0	0	0	0	0
IP2671H01__D3_14_4__ITS3	0	0	0	0	0	0	0	0	0	0	0	0	0	0	0	0	0	0	0	0	0	0	0	0	0	16	0	0	0	0	0	0	0	0	0	0	0	0	0	0	0	0	0	0	0	0	0	0	0
IP2671H01__D3_15_1__ITS3	0	0	0	0	0	0	0	0	0	0	0	0	0	0	0	0	0	0	0	0	0	0	0	0	0	0	0	0	0	0	0	0	0	0	0	0	0	0	0	0	0	118	0	0	0	0	0	0	0
IP2671H01__D3_15_3__ITS3	0	0	0	0	0	0	0	0	0	0	0	0	0	0	0	0	0	0	0	0	0	0	0	40	0	0	0	0	0	0	0	0	0	0	0	0	0	0	0	0	0	0	0	0	0	0	0	0	0
IP2671H01__D3_16_1__ITS3	0	0	0	0	0	0	0	0	0	0	0	0	0	0	0	0	0	0	0	0	0	0	0	0	0	0	0	0	0	0	0	0	0	0	0	0	0	0	0	0	0	0	0	0	0	0	0	0	0
IP2671H01__D3_2_3__ITS3	0	0	0	0	0	0	0	0	0	0	0	0	0	0	0	0	0	0	0	0	0	0	0	0	0	0	0	0	0	0	0	0	0	0	0	0	0	0	0	0	0	0	0	0	0	0	0	0	0
IP2671H01__D3_2_4__ITS3	0	0	0	0	0	0	0	0	0	0	0	0	0	0	0	0	0	0	0	0	0	0	0	0	0	0	0	0	0	0	0	0	0	0	0	0	0	0	0	0	0	0	0	0	0	0	0	0	0
IP2671H01__D3_3_1__ITS3	0	0	0	0	0	0	0	0	0	0	0	0	0	0	0	0	0	0	0	0	0	0	0	0	0	0	0	0	0	0	0	0	0	0	0	0	0	0	0	0	0	0	0	0	0	0	0	0	0
IP2671H01__D3_3_2__ITS3	0	0	0	0	0	0	0	0	0	0	0	0	0	0	0	0	0	0	0	0	0	0	0	0	0	0	0	0	0	0	0	0	0	0	0	0	0	0	0	0	0	0	0	0	0	0	0	0	0
IP2671H01__D3_3_4__ITS3	0	0	0	0	0	0	0	0	0	0	0	0	0	0	0	0	0	0	0	0	0	0	0	0	0	0	0	0	0	0	0	0	0	0	0	0	0	0	0	0	0	0	0	0	0	0	0	0	0
IP2671H01__D3_4_1__ITS3	0	0	0	0	0	0	0	0	0	0	0	0	0	0	0	0	0	0	0	0	0	0	0	0	19	0	0	0	0	0	0	0	0	0	0	0	0	0	0	0	0	0	0	0	0	0	0	0	0
IP2671H01__D3_4_3__ITS3	0	0	0	0	0	0	0	0	0	0	0	0	0	0	0	0	0	0	0	0	0	0	0	11	3	0	0	0	0	0	0	0	0	0	0	0	0	0	0	0	0	0	0	0	0	0	0	0	0
IP2671H01__D3_5_2__ITS3	0	0	0	0	0	0	0	0	0	0	0	0	0	0	0	0	0	0	0	0	0	0	0	0	0	0	0	0	0	0	0	0	0	0	0	0	0	0	0	0	0	0	0	0	0	0	0	0	0
IP2671H01__D3_5_3__ITS3	0	0	0	0	0	0	0	0	0	0	0	0	0	0	0	0	0	0	0	0	0	0	0	0	0	0	0	0	0	0	0	0	0	0	0	0	0	0	0	0	0	0	0	0	0	0	0	0	0
IP2671H01__D3_5_4__ITS3	0	0	0	0	0	0	0	0	0	0	0	0	0	0	0	0	0	0	0	0	0	0	0	0	0	0	0	0	0	0	0	0	0	0	0	0	0	0	0	0	0	0	0	0	0	0	0	0	0
IP2671H01__D3_6_1__ITS3	0	0	0	0	0	0	0	0	0	0	0	0	0	0	0	0	0	0	0	0	0	0	0	0	0	0	0	0	0	0	0	0	0	0	0	0	0	0	0	0	0	0	0	0	0	0	0	0	0
IP2671H01__D3_6_2__ITS3	0	0	0	0	0	0	0	0	0	0	0	0	0	0	0	0	0	0	0	0	0	0	0	0	0	0	0	0	0	0	0	0	0	0	0	0	0	0	0	0	0	0	0	0	0	0	0	0	0
IP2671H01__D3_6_3__ITS3	0	0	0	0	0	0	0	0	0	0	0	0	0	0	0	0	0	0	0	0	0	0	0	0	2	0	0	0	0	0	0	0	0	0	0	0	0	0	0	0	0	0	0	0	0	0	0	0	0
IP2671H01__D3_7_2__ITS3	0	0	0	0	0	0	0	0	0	0	0	0	0	0	0	0	0	0	0	0	0	0	0	1	2	2	0	0	0	0	0	0	0	0	0	0	0	0	0	0	0	0	0	0	0	0	0	0	0
IP2671H01__D3_7_4__ITS3	0	0	0	0	0	0	0	0	0	0	0	0	0	0	0	0	0	0	0	0	0	0	0	2	0	0	0	0	0	0	0	0	0	0	0	0	0	0	0	0	0	0	0	0	0	0	0	0	0
IP2671H01__D3_8_1__ITS3	0	0	0	0	0	0	0	0	0	0	0	0	0	0	0	0	0	0	0	0	0	0	0	0	0	0	0	0	0	0	0	0	0	0	0	0	0	0	0	0	0	0	0	0	0	71	0	0	0
IP2671H01__D3_8_4__ITS3	0	0	0	0	0	0	0	0	0	0	0	0	0	0	0	0	0	0	0	0	0	0	0	42	0	0	0	0	0	0	0	0	0	0	0	0	0	0	0	0	0	0	0	0	0	2	0	0	0
IP2671H01__D3_9_1__ITS3	0	0	0	0	0	0	0	0	0	0	0	0	0	0	0	0	0	0	0	0	0	0	0	0	0	0	0	0	0	0	0	0	0	0	0	0	0	0	0	0	0	0	0	0	0	0	0	0	0
IP2671H01__D3_9_2__ITS3	0	0	0	0	0	0	0	0	0	0	0	0	0	0	0	0	0	0	0	0	0	0	0	0	0	0	0	0	0	0	0	0	0	0	0	0	0	0	0	0	0	0	0	0	0	0	0	0	0
IP2671H01__D3_9_3__ITS3	0	0	0	0	0	0	0	0	0	0	0	0	0	0	0	0	0	0	0	0	0	0	0	0	0	0	0	0	0	0	0	0	0	0	0	0	0	0	0	0	0	0	0	0	0	0	0	0	0
IP2671H01__D3_9_4__ITS3	0	0	0	0	0	0	0	0	0	0	0	0	0	0	0	0	0	0	0	0	0	0	0	0	0	0	0	0	0	0	0	0	0	0	0	0	0	0	0	0	0	0	0	0	0	0	0	0	0
IP2671H01__D4_1_1__ITS3	0	0	0	0	0	0	0	0	0	0	0	0	0	0	0	0	0	0	0	0	0	0	0	1	0	0	0	0	0	0	0	0	0	0	3	0	0	0	0	0	0	0	0	2	0	2	0	0	0
IP2671H01__D4_1_2__ITS3	0	0	0	0	0	0	0	0	0	0	0	0	0	0	0	0	30	0	0	0	0	0	0	0	0	0	0	0	0	0	0	0	0	0	3	0	0	0	0	0	0	0	0	0	0	40	0	0	0
IP2671H01__D4_1_3__ITS3	0	0	0	0	0	0	0	0	0	0	0	0	0	0	0	0	0	0	0	0	0	0	0	0	0	0	0	0	0	0	0	0	0	0	0	0	0	0	0	0	0	0	0	0	0	0	0	0	0
IP2671H01__D4_10_2__ITS3	0	0	0	0	0	0	0	0	0	0	0	0	0	0	0	0	0	0	0	0	0	0	0	0	0	0	0	0	0	0	0	0	0	0	1	0	0	0	0	0	0	0	0	0	0	0	0	0	0
IP2671H01__D4_10_4__ITS3	0	0	0	0	0	0	0	0	0	0	0	0	35	0	0	0	0	0	0	0	0	0	0	0	0	0	0	0	0	0	0	0	0	0	0	0	0	0	0	0	0	0	0	0	0	3	0	0	0
IP2671H01__D4_11_1__ITS3	0	0	0	0	0	0	0	0	0	0	0	0	0	0	0	0	0	0	0	0	0	0	0	0	0	0	0	0	0	0	0	0	0	0	0	0	0	0	0	0	0	0	0	0	0	0	0	0	0
IP2671H01__D4_11_2__ITS3	0	0	0	0	0	0	0	0	0	0	0	0	0	0	0	0	0	0	0	0	0	0	0	0	0	0	0	0	0	0	0	0	0	0	0	0	0	0	0	0	0	0	0	0	0	19	0	0	0
IP2671H01__D4_11_3__ITS3	0	0	0	0	0	0	0	0	0	0	0	0	0	0	0	0	0	0	0	0	0	0	0	0	0	0	0	0	0	0	0	0	0	0	0	0	0	0	0	0	0	0	0	0	0	41	0	0	0
IP2671H01__D4_12_1__ITS3	0	0	0	0	0	0	0	0	0	0	0	0	0	0	0	0	0	0	0	0	0	0	0	0	0	0	0	0	0	0	0	0	0	0	0	0	0	0	0	0	0	0	0	0	0	5	0	0	0
IP2671H01__D4_12_2__ITS3	0	0	0	0	0	0	0	0	0	0	0	0	0	0	0	0	0	0	0	0	0	172	0	0	0	0	0	0	0	0	0	0	0	0	0	0	0	0	0	0	0	0	0	0	0	37	0	0	0
IP2671H01__D4_12_3__ITS3	0	0	0	0	0	0	0	0	0	0	0	0	0	0	0	0	0	0	0	0	0	0	0	0	0	0	0	0	0	0	0	0	0	0	0	0	0	0	0	0	0	0	0	0	0	0	0	0	0
IP2671H01__D4_12_4__ITS3	0	0	0	0	0	0	0	0	0	0	0	0	0	0	0	0	0	0	0	0	0	0	0	0	0	27	0	0	0	0	0	0	0	0	0	0	0	0	0	0	0	0	0	0	0	0	0	0	0
IP2671H01__D4_13_1__ITS3	0	0	0	0	0	0	0	0	0	0	0	0	0	0	0	0	0	0	0	0	0	0	0	0	0	0	0	0	0	0	0	0	0	0	0	0	0	0	0	0	0	0	0	0	0	0	0	0	0
IP2671H01__D4_13_3__ITS3	0	0	0	0	0	0	0	0	0	0	0	0	0	0	0	0	0	0	0	0	0	0	0	0	0	0	0	0	0	0	0	0	0	0	0	0	0	0	0	0	0	0	0	0	0	0	0	0	0
IP2671H01__D4_14_1__ITS3	0	0	0	0	0	0	0	0	0	0	0	0	0	0	0	0	0	0	0	0	0	0	0	0	0	0	0	0	0	0	0	0	0	0	11	0	0	0	0	0	0	0	0	0	0	0	0	0	0
IP2671H01__D4_14_2__ITS3	0	0	0	0	0	0	0	0	0	0	0	0	0	0	0	0	0	0	0	0	0	0	0	0	0	0	0	0	0	0	0	0	0	0	17	0	0	0	0	0	0	0	0	0	0	3	0	0	0
IP2671H01__D4_14_4__ITS3	0	0	0	0	0	0	0	0	0	0	0	0	0	0	0	0	0	0	0	0	0	0	0	0	0	0	0	0	0	0	0	0	0	0	0	0	0	0	0	0	0	0	0	0	0	0	0	0	0
IP2671H01__D4_15_1__ITS3	0	0	0	0	0	0	0	0	0	0	0	0	0	0	0	0	0	0	0	0	0	0	0	0	0	0	0	0	0	0	0	0	0	0	0	0	0	0	0	0	0	0	0	0	0	0	0	0	0
IP2671H01__D4_15_2__ITS3	0	0	0	0	0	0	0	0	0	0	0	0	1	0	0	0	0	0	0	0	0	0	0	0	0	0	0	0	0	0	0	0	0	0	1	0	0	0	0	0	0	0	0	0	0	18	0	0	0
IP2671H01__D4_15_4__ITS3	0	0	0	0	0	0	0	0	0	0	0	0	0	0	0	0	0	0	0	0	0	0	0	0	0	0	0	0	0	0	0	0	0	0	0	0	0	0	0	0	0	0	0	0	0	4	0	0	0
IP2671H01__D4_16_1__ITS3	0	0	0	0	0	0	0	0	0	0	0	0	0	0	0	0	0	0	0	0	0	0	0	0	0	0	0	0	0	0	0	0	0	0	0	0	0	0	0	0	0	0	0	0	0	3	0	0	0
IP2671H01__D4_16_2__ITS3	0	0	0	0	0	0	0	0	0	0	0	0	26	0	0	0	0	0	0	0	1	0	0	0	0	0	0	0	0	0	0	0	0	0	0	0	0	0	0	0	0	0	0	0	0	0	0	0	0
IP2671H01__D4_16_3__ITS3	0	0	0	0	0	0	0	0	0	0	0	0	11	0	0	0	0	0	0	0	0	0	0	0	0	0	0	0	0	0	0	0	0	0	0	0	0	0	0	0	0	0	0	0	0	0	0	0	0
IP2671H01__D4_16_4__ITS3	0	0	0	0	0	0	0	0	0	0	0	0	0	0	0	0	0	0	0	0	0	0	0	0	0	0	0	0	0	0	0	0	0	0	0	0	0	0	0	0	0	0	0	0	0	0	0	0	0
IP2671H01__D4_2_2__ITS3	0	0	0	0	0	0	0	0	0	0	0	0	0	0	0	0	0	0	0	0	0	0	0	0	0	0	0	0	0	0	0	0	0	0	8	0	0	0	0	0	0	0	0	0	0	0	0	0	0
IP2671H01__D4_2_3__ITS3	0	0	0	0	0	0	0	0	0	0	0	0	0	0	0	0	0	0	0	0	0	0	0	0	0	0	0	0	0	0	0	0	0	0	19	0	0	0	0	0	0	0	0	0	0	0	0	0	0
IP2671H01__D4_2_4__ITS3	0	0	0	0	0	0	0	0	0	0	0	0	0	0	0	0	0	0	0	0	0	0	0	0	0	0	0	0	0	0	0	0	0	0	2	0	0	0	0	0	0	0	0	0	0	0	0	0	0
IP2671H01__D4_3_1__ITS3	0	0	0	0	0	0	0	0	0	0	0	0	0	0	0	0	0	0	0	0	0	0	0	0	0	0	0	0	0	0	0	0	0	0	57	0	0	0	0	0	0	0	0	0	0	0	0	0	0
IP2671H01__D4_3_2__ITS3	0	0	0	0	0	0	0	0	0	0	0	0	0	0	0	0	0	0	0	0	0	0	0	0	0	0	0	0	0	0	0	0	0	0	9	2	0	0	0	0	0	0	0	2	0	3	0	0	0
IP2671H01__D4_3_3__ITS3	0	0	0	0	0	0	0	0	0	0	0	0	0	0	0	0	0	0	0	0	0	0	0	0	0	0	0	0	0	0	0	0	0	0	12	0	0	0	0	0	0	0	0	0	0	0	0	0	0
IP2671H01__D4_3_4__ITS3	0	0	0	0	0	0	0	0	0	0	0	0	0	0	0	0	0	0	0	0	0	0	0	0	0	0	0	0	0	0	0	0	0	0	38	0	0	0	0	0	0	0	0	0	0	0	0	0	0
IP2671H01__D4_4_1__ITS3	0	0	0	0	0	0	0	0	0	0	0	0	0	0	0	0	0	0	0	0	0	0	0	0	0	0	0	0	0	0	0	0	0	0	8	0	0	0	0	0	0	0	0	0	0	4	0	0	0
IP2671H01__D4_4_2__ITS3	0	0	0	0	0	0	0	0	0	0	0	0	0	0	0	0	0	0	0	0	0	0	0	0	0	0	0	0	0	0	0	0	0	0	0	0	0	0	0	0	0	0	0	0	0	2	0	0	0
IP2671H01__D4_4_3__ITS3	0	0	0	0	0	0	0	0	0	0	0	0	0	0	0	0	0	0	0	0	0	0	0	0	0	0	0	0	0	0	0	0	0	0	0	0	0	0	0	0	0	0	0	0	0	51	0	0	0
IP2671H01__D4_4_4__ITS3	0	0	0	0	0	0	0	0	0	0	0	0	0	0	0	0	0	0	0	0	0	0	0	0	0	0	0	0	0	0	0	0	0	0	0	0	0	0	0	0	0	0	0	0	0	12	0	0	0
IP2671H01__D4_5_1__ITS3	0	0	0	0	0	0	0	0	0	0	0	0	0	0	0	0	85	0	0	0	0	0	0	0	0	0	0	0	0	0	0	0	0	0	0	0	0	0	0	0	0	0	0	0	0	0	0	0	0
IP2671H01__D4_5_2__ITS3	0	0	0	0	0	0	0	0	0	0	0	0	0	0	0	0	1	0	0	0	0	0	0	0	0	0	0	0	0	0	0	0	0	0	5	3	0	0	0	0	0	0	0	0	0	3	0	0	0
IP2671H01__D4_5_3__ITS3	0	0	0	0	0	0	0	0	0	0	0	0	0	0	0	0	0	0	0	0	0	0	0	0	0	0	0	0	0	0	0	0	0	0	3	0	0	0	0	0	0	0	0	0	0	12	0	0	0
IP2671H01__D4_5_4__ITS3	0	0	0	0	0	0	0	0	0	0	0	0	0	0	0	0	0	0	0	0	0	0	0	0	0	0	0	0	0	0	0	0	0	0	37	0	0	0	0	0	0	0	0	0	0	5	0	0	0
IP2671H01__D4_6_1__ITS3	0	0	0	0	0	0	0	0	0	0	0	0	0	0	0	0	0	0	0	0	0	0	0	0	0	0	0	0	0	0	0	0	0	0	54	0	0	0	0	0	0	0	0	0	0	0	0	0	0
IP2671H01__D4_6_2__ITS3	0	0	0	0	0	0	0	0	0	0	0	0	0	0	0	0	0	0	0	0	0	0	0	0	0	0	0	0	0	0	0	0	0	0	0	0	0	0	0	0	0	0	0	0	0	0	0	0	0
IP2671H01__D4_6_3__ITS3	0	0	0	0	0	0	0	0	0	0	0	0	0	0	0	0	0	0	0	0	0	0	0	0	0	5	0	0	0	0	0	0	0	0	0	0	0	0	0	0	0	0	0	0	0	76	0	0	0
IP2671H01__D4_6_4__ITS3	0	0	0	0	0	0	0	0	0	0	0	0	0	0	0	0	0	0	0	0	0	0	0	0	0	0	0	0	0	0	0	0	0	0	17	0	0	0	0	0	0	0	0	0	0	0	0	0	0
IP2671H01__D4_7_1__ITS3	0	0	0	0	0	0	0	0	0	0	0	0	0	0	0	0	0	0	0	0	0	0	0	0	0	0	0	0	0	0	0	0	0	0	14	0	0	0	0	0	0	0	0	0	0	0	0	0	0
IP2671H01__D4_7_2__ITS3	0	0	0	0	0	0	0	0	0	0	0	0	0	0	0	0	0	0	0	0	0	0	0	0	0	0	0	0	0	0	0	0	0	0	0	0	0	0	0	0	0	0	0	0	0	0	0	0	0
IP2671H01__D4_7_3__ITS3	0	0	0	0	0	0	0	0	0	0	0	0	0	0	0	0	0	0	0	0	0	0	0	0	0	0	0	0	0	0	0	0	0	0	2	0	0	0	0	0	0	0	0	0	0	0	0	0	0
IP2671H01__D4_7_4__ITS3	0	0	0	0	0	0	0	0	0	0	0	0	0	0	0	0	0	0	0	0	0	0	0	0	0	0	0	0	0	0	0	0	0	0	18	0	0	0	0	0	0	0	0	0	0	2	0	0	0
IP2671H01__D4_8_2__ITS3	0	0	0	0	0	0	0	0	0	0	0	0	0	0	0	0	0	0	0	0	0	0	0	0	0	0	0	0	0	0	0	0	0	0	0	0	0	0	0	0	0	0	0	0	0	2	0	0	0
IP2671H01__D4_8_3__ITS3	0	0	0	0	0	0	0	0	0	0	0	0	0	0	0	0	0	0	0	0	0	0	0	0	0	0	0	0	0	0	0	0	0	0	0	0	0	0	0	0	0	0	0	0	0	5	0	0	0
IP2671H01__D4_8_4__ITS3	0	0	0	0	0	0	0	0	0	0	0	0	0	0	0	0	0	0	0	0	0	0	0	0	0	0	0	0	0	0	0	0	0	0	0	0	0	0	0	0	0	0	0	0	0	1	0	0	0
IP2671H01__D4_9_1__ITS3	0	0	0	0	0	0	0	0	0	0	0	0	0	0	0	0	1	0	0	0	0	0	0	0	0	0	0	0	0	0	0	0	0	0	0	3	0	0	0	0	0	0	0	0	0	0	0	0	0
IP2671H01__D4_9_2__ITS3	0	0	0	0	0	0	0	0	0	0	0	0	0	0	0	0	0	0	0	0	0	0	0	0	0	0	0	0	0	0	0	0	0	0	34	0	0	0	0	0	0	0	0	0	0	0	0	0	0
IP2671H01__D4_9_3__ITS3	0	0	0	0	0	0	0	0	0	0	0	0	0	0	0	0	0	0	0	0	0	0	0	0	0	0	0	0	0	0	0	0	0	0	1	0	0	0	0	0	0	0	0	0	0	73	0	0	0
IP2671H01__D4_9_4__ITS3	0	0	0	0	0	0	0	0	0	0	0	0	0	0	0	0	0	0	0	0	0	0	0	0	0	0	0	0	0	0	0	0	0	0	26	0	0	0	0	0	0	0	0	0	0	0	0	0	0
IP2671H01__D5_1_1__ITS3	0	0	0	0	0	0	0	0	0	0	0	0	113	0	0	0	0	0	0	0	0	0	0	0	0	0	0	0	0	0	0	0	0	0	0	0	0	0	0	0	0	0	0	0	0	0	0	0	0
IP2671H01__D5_1_2__ITS3	0	0	0	0	0	0	0	0	0	0	0	0	6	0	0	0	0	0	0	0	0	0	0	0	0	0	0	0	0	0	0	0	0	0	0	0	0	0	0	0	0	0	0	0	0	0	0	0	0
IP2671H01__D5_1_4__ITS3	0	0	0	0	0	0	0	0	0	0	0	0	63	0	0	0	0	0	0	0	0	0	0	0	0	0	0	0	0	0	0	0	0	0	0	0	0	0	0	0	0	0	0	0	0	0	0	0	0
IP2671H01__D5_10_2__ITS3	0	0	0	0	0	0	0	0	0	0	0	0	0	0	0	0	0	0	0	0	0	0	0	37	0	0	0	0	0	0	0	0	0	0	0	0	0	0	0	0	0	0	0	0	0	0	0	0	0
IP2671H01__D5_10_3__ITS3	0	0	0	0	0	0	0	0	0	0	0	0	0	0	0	0	0	0	0	0	0	0	0	0	0	0	0	0	0	0	0	0	0	0	0	0	0	0	0	0	0	0	0	0	0	0	0	0	0
IP2671H01__D5_10_4__ITS3	0	0	0	0	0	0	0	0	0	0	0	0	0	0	0	0	0	0	0	0	0	0	0	0	0	0	0	0	0	0	0	0	0	0	0	0	0	0	0	0	0	0	0	0	0	0	0	0	0
IP2671H01__D5_11_1__ITS3	0	0	0	0	0	0	0	0	0	0	0	0	0	0	0	0	0	0	0	0	0	0	0	0	0	0	0	0	0	0	0	0	0	0	0	0	0	0	0	0	0	0	0	0	0	0	0	0	0
IP2671H01__D5_11_2__ITS3	0	0	0	0	0	0	0	0	0	0	0	0	0	0	0	0	0	41	0	0	0	0	0	0	0	0	0	0	0	0	0	0	0	0	0	0	0	0	0	0	0	0	0	0	0	0	0	0	0
IP2671H01__D5_11_3__ITS3	0	0	0	0	0	0	0	0	0	0	0	0	0	0	0	0	0	0	0	0	0	0	0	0	0	0	0	0	0	0	0	0	0	0	0	0	0	0	0	0	0	0	0	0	0	0	0	0	0
IP2671H01__D5_11_4__ITS3	0	0	0	0	0	0	0	0	0	0	0	0	0	0	0	0	0	0	0	0	0	0	0	0	0	0	0	0	0	0	0	0	0	0	0	0	0	0	0	0	0	0	0	0	0	0	0	0	0
IP2671H01__D5_12_1__ITS3	0	0	0	0	0	0	0	0	0	0	0	0	0	0	0	0	72	0	0	0	0	0	0	0	0	0	0	0	0	0	0	0	0	0	0	0	0	0	0	0	0	0	0	0	0	0	0	0	0
IP2671H01__D5_12_2__ITS3	0	0	0	0	0	0	0	0	0	0	0	0	0	0	0	0	0	0	0	0	0	0	0	0	0	0	0	0	0	0	0	0	0	0	0	0	0	0	0	0	0	0	0	0	0	0	0	0	0
IP2671H01__D5_12_3__ITS3	0	0	0	0	0	0	0	0	0	0	0	0	0	0	0	0	2	0	0	0	0	0	0	0	0	0	0	0	0	0	0	0	0	0	0	0	0	0	0	0	0	0	0	0	0	0	0	0	0
IP2671H01__D5_12_4__ITS3	0	0	0	0	0	0	0	0	0	0	0	0	0	0	0	0	0	0	0	0	0	0	0	0	0	0	0	0	0	0	0	0	0	0	0	0	0	0	0	0	0	0	0	0	0	0	0	0	0
IP2671H01__D5_13_1__ITS3	0	0	0	0	0	0	0	0	0	0	0	0	0	0	0	0	0	0	0	0	0	0	0	1	0	0	0	0	0	0	0	0	0	0	0	0	0	0	0	0	0	0	0	0	0	0	0	0	0
IP2671H01__D5_13_2__ITS3	0	0	0	0	0	0	0	0	0	0	0	0	0	0	0	0	0	0	0	0	0	0	0	0	0	0	0	0	0	0	0	0	0	0	0	0	0	0	0	0	0	0	0	0	0	0	0	0	0
IP2671H01__D5_13_3__ITS3	0	0	0	0	0	0	0	0	0	0	0	0	0	0	0	0	0	0	0	0	0	0	0	0	0	0	0	0	0	0	0	0	0	0	0	0	0	0	0	0	0	0	0	0	0	0	0	0	0
IP2671H01__D5_13_4__ITS3	0	0	0	0	0	0	0	0	0	0	0	0	0	0	0	0	0	0	0	0	0	0	0	0	0	0	0	6	0	0	0	0	0	0	0	0	0	0	0	0	0	0	0	0	0	0	0	0	0
IP2671H01__D5_14_1__ITS3	0	0	0	0	0	0	0	0	0	0	0	0	0	0	0	0	0	0	0	0	0	0	0	0	0	0	0	0	0	0	0	0	0	0	0	0	0	0	0	0	0	0	0	0	0	0	0	0	0
IP2671H01__D5_14_2__ITS3	0	0	0	0	0	0	0	0	0	0	0	0	0	0	0	0	0	0	0	0	0	0	0	0	0	0	0	0	0	0	0	0	0	0	0	0	0	0	0	0	0	0	0	0	0	0	0	0	0
IP2671H01__D5_14_3__ITS3	0	0	0	0	0	0	0	0	0	0	0	0	0	0	0	0	0	0	0	0	0	0	0	0	0	0	0	0	0	0	0	0	0	0	0	0	0	0	0	0	0	0	0	0	0	0	0	0	0
IP2671H01__D5_14_4__ITS3	0	0	0	0	0	0	0	0	0	0	0	0	0	0	0	0	0	0	0	0	0	0	0	0	0	0	0	0	0	0	0	0	0	0	0	0	0	0	0	0	0	0	0	0	0	0	0	0	0
IP2671H01__D5_15_1__ITS3	0	0	0	0	0	0	0	0	0	0	0	0	0	0	0	0	0	0	0	0	0	0	0	0	0	0	0	0	0	0	0	0	0	0	0	0	0	0	0	0	0	0	0	0	0	0	0	0	0
IP2671H01__D5_15_2__ITS3	0	0	0	0	0	0	0	0	0	0	0	0	0	0	0	0	0	0	0	0	0	0	0	18	0	0	0	0	0	0	0	0	0	0	0	0	0	0	0	0	0	0	0	0	0	0	0	0	0
IP2671H01__D5_15_3__ITS3	0	0	0	0	0	0	0	0	0	0	0	0	0	0	0	0	83	0	0	0	0	0	0	3	0	0	0	0	0	0	0	0	0	0	0	0	0	0	0	0	0	0	0	0	0	0	0	0	0
IP2671H01__D5_15_4__ITS3	0	0	0	0	0	0	0	0	0	0	0	0	0	0	0	0	0	0	0	0	0	0	0	0	0	0	0	0	0	0	0	0	0	0	0	0	0	0	0	0	0	0	0	0	0	0	0	0	0
IP2671H01__D5_16_1__ITS3	0	0	0	0	0	0	0	0	0	0	0	0	0	0	0	0	0	0	0	0	0	0	0	0	0	0	0	0	0	0	0	0	0	0	0	0	0	0	0	0	0	0	0	0	0	0	0	0	0
IP2671H01__D5_16_2__ITS3	0	0	0	0	0	0	0	0	0	0	0	0	0	0	0	0	6	0	0	0	0	0	0	0	0	0	0	0	0	0	0	0	0	0	0	0	0	0	0	0	0	0	0	0	0	0	0	0	0
IP2671H01__D5_16_3__ITS3	0	0	0	0	0	0	0	0	0	0	0	0	0	0	0	0	0	0	0	0	0	0	0	0	0	0	0	0	0	0	0	0	0	0	0	0	0	0	0	0	0	0	0	0	0	0	0	0	0
IP2671H01__D5_16_4__ITS3	0	0	0	0	0	0	0	0	0	0	0	0	0	0	0	0	0	0	0	0	0	0	0	0	0	0	0	0	0	0	0	0	0	0	0	0	0	0	0	0	0	0	0	0	0	0	0	0	0
IP2671H01__D5_2_2__ITS3	0	0	0	0	0	0	0	0	0	0	0	0	72	0	0	0	0	0	0	0	0	0	0	0	0	0	0	0	0	0	0	0	0	0	0	0	0	0	0	0	0	0	0	0	0	0	0	0	0
IP2671H01__D5_2_3__ITS3	0	0	0	0	0	0	0	0	0	0	0	0	7	0	0	0	0	0	0	0	0	0	0	11	0	0	0	0	0	0	0	0	0	0	0	0	0	0	0	0	0	0	0	0	0	0	0	0	0
IP2671H01__D5_2_4__ITS3	0	0	0	0	0	0	0	0	0	0	0	0	65	0	0	0	0	0	0	0	0	0	0	0	0	0	0	0	0	0	0	0	0	0	0	0	0	0	0	0	0	0	0	0	0	0	0	0	0
IP2671H01__D5_3_1__ITS3	0	0	0	0	0	0	0	0	0	0	0	0	0	0	0	0	0	0	0	0	0	0	0	0	0	0	0	0	0	0	0	0	0	0	0	0	0	0	0	0	0	0	0	0	0	0	0	0	0
IP2671H01__D5_3_2__ITS3	0	0	0	0	0	0	0	0	0	0	0	0	0	0	0	0	0	0	0	0	0	0	0	0	0	0	0	0	0	0	0	0	0	0	0	0	0	0	3	0	0	0	0	0	0	0	0	0	0
IP2671H01__D5_3_3__ITS3	0	0	0	0	0	0	0	0	0	0	0	0	0	0	0	0	0	0	0	0	0	0	0	0	0	0	0	0	0	0	0	0	0	0	0	0	0	0	0	0	0	0	0	0	0	0	0	0	0
IP2671H01__D5_4_1__ITS3	0	0	0	0	0	0	0	0	0	0	0	0	0	0	0	0	0	0	0	0	0	0	0	1	0	0	0	0	0	0	0	0	0	0	0	0	0	0	0	0	0	0	0	0	0	0	0	0	0
IP2671H01__D5_4_2__ITS3	0	0	0	0	0	0	0	0	0	0	0	0	0	0	0	0	0	0	0	0	0	0	0	0	0	0	0	0	0	0	0	0	0	0	0	0	0	0	0	0	0	0	0	0	0	0	0	0	0
IP2671H01__D5_4_3__ITS3	0	0	0	0	0	0	0	0	0	0	0	0	0	0	0	0	0	0	0	0	0	0	0	2	0	0	1	0	0	0	0	0	0	0	0	0	0	0	0	0	0	0	0	0	0	0	0	0	0
IP2671H01__D5_4_4__ITS3	0	0	0	0	0	0	0	0	0	0	0	0	0	0	0	0	0	0	0	0	0	0	0	0	0	0	0	0	0	0	0	0	0	0	0	0	0	0	0	0	0	0	0	0	0	0	0	0	0
IP2671H01__D5_5_1__ITS3	0	0	0	0	0	0	0	0	0	0	0	0	2	0	0	0	0	0	0	0	0	0	0	0	0	0	0	0	0	0	0	0	0	0	0	0	0	0	0	0	0	0	0	0	0	0	0	0	0
IP2671H01__D5_5_2__ITS3	0	0	0	0	0	0	0	0	0	0	0	0	0	0	0	0	0	0	0	0	0	0	0	0	0	0	0	0	0	0	0	0	0	0	0	0	0	0	0	0	0	0	0	0	0	0	0	0	0
IP2671H01__D5_5_3__ITS3	0	0	0	0	0	0	0	0	0	0	0	0	0	0	0	0	0	0	0	0	0	0	0	0	0	0	0	0	0	0	0	0	0	0	0	0	0	0	0	0	0	0	0	0	0	0	0	0	0
IP2671H01__D5_5_4__ITS3	0	0	0	0	0	0	0	0	0	0	0	0	0	0	0	0	0	0	0	0	0	0	0	0	0	0	0	0	0	0	0	0	0	0	0	0	0	0	0	0	0	0	0	0	0	0	0	0	0
IP2671H01__D5_6_1__ITS3	0	0	0	0	0	0	0	0	0	0	0	0	0	0	0	0	0	0	0	0	0	0	0	0	0	0	0	0	0	0	0	0	0	0	0	0	0	0	0	0	0	0	0	0	0	0	0	0	0
IP2671H01__D5_6_2__ITS3	0	0	0	0	0	0	0	0	0	0	0	0	90	0	0	0	0	0	0	0	0	0	0	4	0	0	0	0	0	0	0	0	0	0	0	0	0	0	0	0	0	0	0	0	0	0	0	0	0
IP2671H01__D5_6_3__ITS3	0	0	0	0	0	0	0	0	0	0	0	0	0	0	0	0	0	0	0	0	0	0	0	0	0	0	0	0	0	0	0	0	0	0	0	0	0	0	0	0	0	0	0	0	0	0	0	0	0
IP2671H01__D5_7_1__ITS3	0	0	0	0	0	0	0	0	0	0	0	0	0	0	0	0	0	0	0	0	0	0	0	0	0	0	0	0	0	0	0	0	0	0	0	0	0	0	0	0	0	0	0	0	0	0	0	0	0
IP2671H01__D5_7_2__ITS3	0	0	0	0	0	0	0	0	0	0	0	0	0	0	0	0	0	0	0	0	0	0	0	0	0	0	0	0	0	0	0	0	0	0	0	0	0	0	0	0	0	0	0	0	0	0	0	0	0
IP2671H01__D5_7_3__ITS3	0	0	0	0	0	0	0	0	0	0	0	0	0	0	0	0	0	0	0	0	0	0	0	0	0	0	0	0	0	0	0	0	0	0	0	0	0	0	0	0	0	0	0	0	0	0	0	0	0
IP2671H01__D5_8_1__ITS3	0	0	0	0	0	0	0	0	0	0	0	0	0	0	0	0	0	0	0	0	0	0	0	1	0	0	0	0	0	0	0	0	0	0	0	0	0	0	0	0	0	0	0	0	0	0	0	0	0
IP2671H01__D5_8_2__ITS3	0	0	0	0	0	0	0	0	0	0	0	0	0	0	0	0	0	0	0	0	0	0	0	0	0	0	0	0	0	0	0	0	0	0	0	0	0	0	0	0	0	0	0	0	0	0	0	0	0
IP2671H01__D5_8_3__ITS3	0	0	0	0	0	0	0	0	0	0	0	0	0	0	0	0	0	0	0	0	0	0	0	0	0	0	0	0	0	0	0	0	0	0	0	0	0	0	0	0	0	0	0	0	0	0	0	0	0
IP2671H01__D5_9_1__ITS3	0	0	0	0	0	0	0	0	0	0	0	0	0	0	0	0	0	0	0	0	0	0	0	0	0	0	0	0	0	0	0	0	0	0	0	0	0	0	0	0	0	0	0	0	0	0	0	0	0
IP2671H01__D5_9_2__ITS3	0	0	0	0	0	0	0	0	0	0	0	0	0	0	0	0	0	0	0	0	0	0	0	0	0	0	0	0	0	0	0	0	0	0	0	0	0	0	0	0	0	0	0	0	0	0	0	0	0
IP2671H01__D5_9_3__ITS3	0	0	0	0	0	0	0	0	0	0	0	0	47	0	0	0	0	0	0	0	0	0	0	0	0	0	0	0	0	0	0	0	0	0	0	0	0	0	0	0	0	0	0	0	0	0	0	0	0
IP2671H01__D6_1_2__ITS3	0	0	0	0	0	0	0	0	0	0	0	0	0	0	0	0	0	0	0	0	0	0	0	0	0	5	0	0	0	0	0	0	0	0	0	0	0	0	0	0	0	0	0	0	0	0	0	0	0
IP2671H01__D6_1_3__ITS3	0	0	0	0	0	0	0	0	0	0	0	0	0	0	0	0	0	0	0	0	0	0	0	0	0	0	0	0	0	0	0	0	0	0	0	0	0	0	0	0	0	0	0	0	0	0	0	0	0
IP2671H01__D6_10_1__ITS3	0	0	0	0	0	0	0	0	0	0	0	0	0	0	0	0	0	0	0	0	0	0	0	2	0	0	0	1	0	0	0	0	0	0	0	0	0	0	0	0	0	0	0	0	0	0	0	0	0
IP2671H01__D6_10_2__ITS3	0	0	0	0	0	0	0	0	0	0	0	0	0	0	0	0	0	0	0	0	0	0	0	28	0	0	0	0	0	0	0	0	0	2	0	0	0	0	0	0	0	0	0	0	0	0	0	0	0
IP2671H01__D6_10_3__ITS3	0	0	0	0	0	0	0	0	0	0	0	0	0	0	0	0	0	0	0	0	0	0	0	0	0	0	0	0	0	0	0	0	0	0	0	0	0	0	0	0	0	0	0	0	0	0	0	0	0
IP2671H01__D6_10_4__ITS3	0	0	0	0	0	0	0	0	0	0	0	0	0	0	0	0	0	0	0	0	0	0	0	66	0	0	0	0	0	0	0	0	0	0	0	0	0	0	0	0	0	0	0	0	0	0	0	0	0
IP2671H01__D6_11_1__ITS3	0	0	0	0	0	0	0	0	0	0	0	0	0	0	0	0	0	0	0	0	0	0	0	30	0	0	0	0	0	0	0	0	0	0	0	0	0	0	0	0	0	0	0	0	0	0	0	0	0
IP2671H01__D6_11_3__ITS3	0	0	0	0	0	0	0	0	0	0	0	0	1	0	0	0	0	0	0	0	0	0	0	4	0	0	0	0	0	0	0	0	0	0	0	0	0	0	0	0	0	0	0	0	0	0	0	0	0
IP2671H01__D6_12_1__ITS3	0	0	0	0	0	0	0	3	0	0	0	0	0	0	0	0	0	0	0	0	0	0	0	11	0	0	1	0	0	0	0	0	0	0	0	0	0	0	0	0	0	0	0	0	0	0	0	0	0
IP2671H01__D6_12_2__ITS3	0	0	0	0	0	0	0	0	0	0	0	0	0	0	0	0	0	0	0	0	0	0	0	53	0	0	0	0	0	0	0	0	0	0	0	0	0	0	0	0	0	0	0	0	0	0	0	0	0
IP2671H01__D6_12_3__ITS3	0	0	0	0	0	0	0	0	0	0	0	0	0	0	0	0	0	0	0	0	0	0	0	0	0	0	0	0	0	0	0	0	0	0	0	0	0	0	0	0	0	0	0	0	0	0	0	0	0
IP2671H01__D6_12_4__ITS3	0	0	0	0	0	0	0	0	0	0	0	0	0	0	0	0	0	0	0	0	0	0	0	18	0	0	0	0	0	0	0	0	0	0	0	0	0	0	0	0	0	0	0	0	0	0	0	0	0
IP2671H01__D6_13_2__ITS3	0	0	0	0	0	0	0	0	0	0	0	0	0	0	0	0	0	0	0	0	0	0	0	0	0	0	0	0	0	0	0	0	0	0	0	0	0	0	0	0	0	0	0	0	4	0	0	0	0
IP2671H01__D6_14_2__ITS3	0	0	0	0	0	0	0	0	0	0	0	0	0	0	0	0	0	0	0	0	0	0	0	0	0	0	0	0	0	0	0	0	0	0	0	0	0	0	0	0	0	0	0	0	0	0	0	0	0
IP2671H01__D6_14_4__ITS3	0	0	0	0	0	0	0	0	0	0	0	0	0	0	0	0	0	0	0	0	0	0	0	0	0	0	1	0	0	0	0	0	0	42	0	0	0	0	0	0	0	0	0	0	0	0	0	0	0
IP2671H01__D6_15_1__ITS3	0	0	0	0	0	0	0	0	0	0	0	0	0	0	0	0	0	0	0	0	0	0	0	72	26	0	0	0	0	0	0	0	0	0	0	0	0	0	0	0	0	0	0	0	0	0	0	0	0
IP2671H01__D6_15_3__ITS3	0	0	0	0	0	0	0	0	0	0	0	0	0	0	0	0	0	0	0	0	0	0	0	67	0	0	0	0	0	0	0	0	0	0	0	0	0	0	0	0	0	0	0	0	0	0	0	0	0
IP2671H01__D6_16_1__ITS3	0	0	0	0	0	0	0	0	0	0	0	0	0	0	0	0	0	0	0	0	0	0	0	81	0	0	0	0	0	0	0	0	0	0	0	0	0	0	0	0	0	0	0	0	0	0	0	1	0
IP2671H01__D6_16_2__ITS3	0	0	0	0	0	0	0	0	0	0	0	0	0	0	0	0	0	0	0	0	0	0	0	28	0	0	0	0	0	0	0	0	0	0	0	0	0	0	0	0	0	0	0	0	0	0	0	0	0
IP2671H01__D6_16_3__ITS3	0	0	0	0	0	0	0	0	0	0	0	0	0	0	0	0	0	0	0	0	0	0	0	0	0	0	0	0	0	0	0	0	0	0	0	0	0	0	0	0	0	0	0	0	0	0	0	0	0
IP2671H01__D6_2_1__ITS3	0	0	0	0	0	0	0	0	0	0	0	0	0	0	0	0	0	0	0	0	0	0	0	12	0	0	40	0	0	0	0	0	0	0	0	0	0	0	0	0	0	0	0	0	0	0	0	0	0
IP2671H01__D6_2_2__ITS3	0	0	0	0	0	0	0	0	0	0	0	0	0	0	0	0	0	0	0	0	0	0	0	46	0	0	0	0	0	0	0	0	0	0	0	0	0	0	0	0	0	0	0	0	0	0	0	0	0
IP2671H01__D6_2_3__ITS3	0	0	0	0	0	0	0	0	0	0	0	0	0	0	0	0	0	0	0	0	0	0	0	0	0	0	0	0	0	0	0	0	0	0	0	0	0	0	0	0	0	0	0	0	0	0	2	0	0
IP2671H01__D6_3_1__ITS3	0	0	0	0	0	0	0	0	0	0	0	0	0	0	0	0	0	0	0	0	0	0	0	0	0	0	0	0	0	0	0	0	0	0	0	0	0	0	0	0	0	0	0	0	0	0	0	0	0
IP2671H01__D6_3_2__ITS3	0	0	0	0	0	0	0	0	0	0	0	0	0	0	0	0	0	0	0	0	0	0	0	0	0	0	0	0	0	0	0	0	0	0	0	0	0	0	0	0	0	0	0	0	0	0	0	0	0
IP2671H01__D6_3_3__ITS3	0	0	0	0	0	0	0	0	0	0	0	0	0	0	0	0	0	0	0	0	0	0	0	0	0	0	0	0	0	0	0	0	0	0	0	0	0	0	0	0	0	0	0	0	0	0	0	0	0
IP2671H01__D6_4_1__ITS3	0	0	0	0	0	0	0	0	0	0	0	0	0	0	0	0	0	0	0	0	0	0	0	0	0	0	0	0	0	0	0	0	0	0	0	0	0	0	0	0	0	0	0	0	0	0	0	0	0
IP2671H01__D6_4_4__ITS3	0	0	0	0	0	0	0	0	0	0	0	0	0	0	0	0	0	0	0	0	0	0	0	1	0	0	74	0	0	0	0	0	0	0	0	0	0	0	0	0	0	0	0	0	0	0	0	0	0
IP2671H01__D6_5_2__ITS3	0	0	0	0	0	0	0	0	0	0	0	0	0	0	0	0	0	0	0	0	0	0	0	0	0	0	0	0	0	0	0	0	0	0	0	0	0	0	0	0	0	0	0	0	0	0	0	0	0
IP2671H01__D6_5_3__ITS3	0	0	0	0	0	0	0	0	0	0	0	0	0	0	0	0	0	0	0	0	0	0	0	0	0	0	0	0	0	1	0	0	0	0	0	0	0	0	0	0	0	0	0	0	0	0	0	0	0
IP2671H01__D6_5_4__ITS3	0	0	0	7	0	0	0	0	0	0	0	0	0	0	0	0	0	0	0	0	0	0	0	0	0	0	0	0	0	0	0	0	0	0	0	0	0	0	0	0	0	0	0	0	0	0	0	0	0
IP2671H01__D6_6_1__ITS3	0	0	0	0	0	0	0	0	0	0	0	0	0	0	0	0	0	0	0	0	0	0	0	72	0	0	0	0	0	0	0	0	0	5	0	0	0	0	0	0	0	0	0	0	0	0	0	0	0
IP2671H01__D6_6_2__ITS3	0	0	0	0	0	0	0	0	0	0	0	0	0	0	0	0	0	0	0	0	0	0	0	0	0	0	0	0	0	0	0	0	0	0	0	0	0	0	0	0	0	0	0	0	0	0	0	0	0
IP2671H01__D6_6_3__ITS3	0	0	0	0	0	0	0	0	0	0	0	0	0	0	0	0	0	0	0	0	0	0	0	1	0	0	0	0	0	0	0	0	0	0	0	0	0	0	0	0	0	0	0	0	0	0	0	0	0
IP2671H01__D6_6_4__ITS3	0	0	0	0	0	0	0	0	0	0	0	0	0	0	0	0	0	0	0	0	0	0	0	0	0	0	0	0	0	21	0	0	0	0	0	0	0	0	0	0	0	0	0	0	0	0	0	0	0
IP2671H01__D6_7_2__ITS3	0	0	0	0	0	0	0	0	0	0	0	0	0	0	0	0	0	0	0	0	0	0	0	2	0	0	0	0	0	0	0	153	0	0	0	0	0	0	0	0	0	0	0	0	0	0	0	0	0
IP2671H01__D6_7_3__ITS3	0	0	0	0	0	0	0	0	0	0	0	0	0	0	0	0	0	0	0	0	0	0	0	0	0	0	0	0	0	0	0	0	0	0	0	0	0	0	0	0	0	0	0	0	0	0	3	0	0
IP2671H01__D6_7_4__ITS3	0	0	0	0	0	0	0	0	0	0	0	0	0	0	0	0	0	0	0	0	0	0	0	170	0	0	0	1	0	0	0	0	0	0	0	0	0	0	0	0	0	0	0	0	0	0	0	0	0
IP2671H01__D6_8_1__ITS3	0	0	0	0	0	0	0	0	0	0	0	0	0	0	0	0	0	0	0	0	0	0	0	3	0	0	0	0	0	0	0	0	0	0	0	0	0	0	0	0	0	0	0	0	0	0	0	0	0
IP2671H01__D6_8_2__ITS3	0	0	0	0	0	0	0	0	0	0	0	0	0	0	0	0	0	0	0	0	0	0	0	18	0	0	0	0	0	0	0	0	0	0	0	0	0	0	0	0	0	0	0	0	0	0	0	0	0
IP2671H01__D6_8_3__ITS3	0	0	0	0	0	0	0	0	0	0	0	0	0	0	0	0	0	0	0	0	0	0	0	0	0	0	0	0	0	0	0	0	0	0	0	0	0	0	0	0	0	0	0	0	0	0	0	0	0
IP2671H01__D6_8_4__ITS3	0	0	0	4	0	0	0	0	0	0	0	0	0	0	0	0	0	0	0	0	0	0	0	4	0	0	0	0	0	0	0	0	0	0	0	0	5	0	0	0	0	0	0	0	0	0	0	0	0
IP2671H01__D6_9_1__ITS3	0	0	0	0	0	0	0	0	0	0	0	0	0	0	0	0	0	0	0	0	0	0	0	15	0	0	0	0	11	0	0	0	0	0	0	0	0	0	0	0	0	0	0	0	0	0	0	0	0
IP2671H01__D6_9_2__ITS3	0	0	0	0	0	0	0	0	0	0	0	0	0	0	0	0	0	0	0	0	0	0	0	0	0	0	0	0	0	0	0	0	0	0	0	0	0	0	0	0	0	0	0	0	0	0	0	0	0
IP2671H01__D6_9_4__ITS3	0	0	0	0	0	0	0	0	0	0	0	0	0	0	0	0	0	0	0	0	0	0	0	3	0	0	0	0	0	0	0	0	0	7	0	0	0	0	0	0	0	0	0	0	0	0	0	0	0
IP2671H01__D8_1_1__ITS3	0	0	0	0	0	0	0	0	0	0	0	0	0	0	0	0	0	0	0	0	0	0	0	0	0	0	0	0	0	0	0	0	0	0	0	0	0	0	0	0	0	0	0	0	0	0	0	0	0
IP2671H01__D8_1_2__ITS3	0	0	0	0	0	0	0	0	0	0	0	0	0	0	0	0	0	0	0	0	0	0	0	0	0	0	0	0	0	0	0	0	0	0	0	0	0	0	0	0	0	0	0	0	0	0	0	0	0
IP2671H01__D8_10_1__ITS3	0	0	0	0	0	0	0	0	0	0	0	0	0	0	0	0	0	0	0	0	0	0	0	0	0	0	0	0	0	0	0	0	0	0	0	0	0	0	0	0	0	0	0	0	0	0	0	0	0
IP2671H01__D8_10_2__ITS3	0	0	0	0	0	0	0	0	0	0	0	0	0	0	0	0	0	0	0	0	0	0	0	0	0	0	0	0	0	0	0	0	0	0	0	0	0	0	0	0	0	0	0	0	0	0	0	0	0
IP2671H01__D8_10_3__ITS3	0	0	0	0	0	0	0	0	0	0	0	0	0	0	0	0	0	0	0	0	0	0	0	0	0	0	0	0	0	0	0	0	0	0	0	0	0	0	0	0	0	0	0	0	0	0	0	0	0
IP2671H01__D8_10_4__ITS3	0	0	0	0	0	0	0	0	0	0	0	0	0	0	0	0	0	0	5	0	0	0	0	0	0	0	0	0	0	0	0	0	0	0	0	0	0	0	0	0	0	0	0	0	0	0	0	0	0
IP2671H01__D8_11_1__ITS3	0	0	0	0	0	0	0	0	0	0	0	0	0	0	0	0	0	0	0	0	0	0	0	0	0	0	0	0	0	0	0	0	0	0	0	0	0	0	0	0	0	0	0	0	0	47	0	0	0
IP2671H01__D8_11_2__ITS3	0	0	0	0	0	0	0	0	0	0	0	0	0	0	0	0	0	0	57	0	0	0	0	0	0	0	0	0	1	0	0	0	0	0	0	0	0	0	0	0	0	0	0	0	0	2	0	0	0
IP2671H01__D8_11_3__ITS3	0	0	0	0	0	0	0	0	0	0	0	0	0	0	0	0	0	0	0	0	0	0	0	0	0	1	0	0	0	0	0	0	0	0	0	0	0	0	0	0	0	0	0	0	0	23	0	0	0
IP2671H01__D8_12_1__ITS3	0	0	0	0	0	0	0	0	0	0	0	0	0	0	0	0	0	0	0	0	0	0	0	0	0	0	0	0	0	0	0	0	0	0	0	0	0	0	0	0	0	0	0	0	0	0	0	0	0
IP2671H01__D8_12_2__ITS3	0	0	0	0	0	0	0	0	0	0	0	0	0	2	0	0	0	0	0	0	0	0	0	0	0	0	0	0	0	0	0	0	0	0	0	0	0	0	0	0	0	0	0	0	0	3	0	0	0
IP2671H01__D8_12_3__ITS3	0	0	0	0	0	0	0	0	0	0	0	0	0	0	0	0	0	0	0	0	0	0	0	0	0	0	0	0	0	0	0	0	0	0	0	0	0	0	0	0	0	0	0	0	0	0	0	0	0
IP2671H01__D8_12_4__ITS3	0	0	0	0	0	0	0	0	0	0	0	0	0	0	0	0	0	0	0	0	0	0	0	0	0	0	0	0	0	0	0	0	0	0	0	0	0	0	0	0	0	0	0	0	0	0	0	0	0
IP2671H01__D8_13_3__ITS3	0	0	0	0	0	0	0	0	0	0	0	0	0	0	0	0	0	0	0	0	0	0	0	0	0	0	0	0	0	0	0	0	0	0	0	0	0	0	0	0	0	0	0	0	0	0	0	0	0
IP2671H01__D8_13_4__ITS3	0	0	0	0	0	0	0	0	0	0	0	0	0	0	0	0	0	0	0	0	0	0	0	0	0	0	0	5	0	0	0	0	0	0	0	0	0	0	0	0	0	0	0	0	0	0	0	0	0
IP2671H01__D8_14_2__ITS3	0	0	0	0	0	0	0	0	0	0	0	0	0	0	0	0	0	0	0	0	0	0	18	0	0	0	0	0	0	0	0	0	0	0	0	0	0	0	0	0	0	0	0	0	0	0	0	0	0
IP2671H01__D8_14_3__ITS3	0	0	0	0	0	0	0	0	0	0	0	0	0	0	0	0	5	0	0	0	0	0	0	0	0	0	0	0	0	0	0	0	0	0	0	0	0	0	0	0	0	0	0	0	0	0	0	0	0
IP2671H01__D8_15_1__ITS3	0	0	0	0	0	0	0	0	0	0	0	0	0	0	0	0	0	0	0	0	0	0	0	0	0	0	0	0	0	0	0	0	0	0	0	0	0	0	0	0	0	0	0	0	0	0	0	0	0
IP2671H01__D8_15_3__ITS3	0	0	0	0	0	0	0	0	0	0	0	0	0	0	0	0	0	0	0	0	0	0	0	0	0	0	0	0	0	0	0	0	0	0	0	0	0	0	0	0	0	0	0	0	0	0	0	0	0
IP2671H01__D8_16_1__ITS3	0	0	0	0	0	0	0	0	0	0	0	0	0	0	0	0	0	0	0	0	0	0	0	0	0	0	0	0	0	0	0	0	0	0	0	0	0	0	0	0	0	0	0	0	0	0	0	0	0
IP2671H01__D8_16_3__ITS3	0	0	0	0	0	0	0	0	0	0	0	0	0	0	0	0	0	0	0	0	0	0	0	0	0	0	0	0	0	0	0	0	0	0	1	0	0	0	0	0	0	0	0	0	0	0	0	0	0
IP2671H01__D8_16_4__ITS3	0	0	0	0	0	0	0	0	0	0	0	0	0	0	0	0	0	0	0	0	0	0	0	0	0	0	0	0	0	0	0	0	0	0	0	0	0	0	0	0	0	0	0	0	0	0	0	0	0
IP2671H01__D8_2_1__ITS3	0	0	0	0	0	0	0	0	0	0	0	0	0	0	0	0	0	0	0	0	0	0	0	0	0	0	0	0	0	0	0	0	0	0	0	0	0	0	0	0	0	0	0	0	0	0	0	0	0
IP2671H01__D8_2_3__ITS3	0	0	0	0	0	0	0	0	0	0	0	0	0	0	0	0	0	0	3	0	0	0	0	1	0	0	0	0	0	0	0	0	0	0	0	0	0	0	0	0	0	0	0	0	0	0	0	0	0
IP2671H01__D8_2_4__ITS3	0	0	0	0	0	0	0	0	0	0	0	0	0	0	0	0	0	0	0	0	0	0	0	0	0	0	0	0	0	0	0	0	0	0	0	0	0	0	0	0	0	0	0	0	0	0	0	0	0
IP2671H01__D8_3_2__ITS3	0	0	0	0	0	0	0	0	0	0	0	0	0	0	0	0	0	0	0	0	0	0	0	0	0	0	0	0	0	0	0	0	0	0	0	0	0	0	0	0	0	0	0	0	0	0	0	0	0
IP2671H01__D8_3_3__ITS3	0	0	0	3	0	0	0	0	0	0	0	0	1	0	0	0	0	0	0	0	0	0	0	0	0	0	0	0	0	0	0	0	0	0	0	0	0	0	0	0	0	0	0	0	0	0	0	0	0
IP2671H01__D8_3_4__ITS3	0	0	0	0	0	0	0	0	0	0	0	0	0	0	0	0	1	0	0	0	0	0	0	0	0	0	0	0	0	0	0	0	0	0	0	0	0	0	0	0	0	0	0	0	0	0	0	0	0
IP2671H01__D8_4_1__ITS3	0	0	0	0	0	0	0	0	0	0	0	0	0	0	0	0	0	0	0	0	0	0	0	0	0	0	0	0	0	0	0	0	0	0	6	0	0	0	0	0	0	0	0	0	0	6	0	0	0
IP2671H01__D8_4_3__ITS3	0	0	0	0	0	0	0	0	0	0	0	0	0	0	0	0	0	0	0	0	0	0	0	0	0	0	0	0	0	0	0	0	0	0	24	0	0	0	0	0	0	0	0	0	0	8	0	0	0
IP2671H01__D8_5_1__ITS3	0	0	0	0	0	0	0	0	0	0	0	0	0	0	0	0	0	0	0	0	0	0	0	0	0	0	0	0	0	0	0	0	0	0	0	0	0	0	0	0	0	0	0	0	0	0	0	0	0
IP2671H01__D8_5_2__ITS3	0	0	0	0	0	0	0	0	0	0	0	0	0	0	0	0	0	0	0	0	0	0	0	0	0	0	0	0	0	0	0	0	0	0	0	0	0	0	0	0	0	0	0	0	0	0	0	0	0
IP2671H01__D8_5_3__ITS3	0	0	0	0	0	0	0	0	0	0	0	0	0	0	0	0	0	0	0	0	0	0	0	0	0	0	0	0	0	0	0	0	0	0	0	0	0	0	0	0	0	0	0	0	0	0	0	0	0
IP2671H01__D8_5_4__ITS3	0	0	0	0	0	0	0	0	0	0	0	0	0	0	0	0	0	0	0	0	0	0	0	0	0	0	0	0	0	0	0	0	0	0	0	0	0	0	0	0	0	0	0	0	0	0	0	0	0
IP2671H01__D8_6_1__ITS3	0	0	0	0	0	0	0	0	0	0	0	0	0	0	0	0	0	0	0	0	0	0	0	0	0	0	0	0	0	0	0	0	0	0	0	0	0	0	0	0	0	0	0	0	0	0	0	0	0
IP2671H01__D8_6_2__ITS3	0	0	0	0	0	0	0	0	0	0	0	0	2	0	0	0	0	0	0	0	0	0	0	0	0	0	0	0	0	0	0	0	0	0	0	0	0	0	0	0	0	0	0	0	0	0	0	0	0
IP2671H01__D8_6_3__ITS3	0	0	0	0	0	0	0	0	0	0	0	0	0	0	0	0	0	0	0	0	0	0	0	0	0	0	0	0	0	0	0	0	0	0	0	0	0	0	0	0	0	0	0	0	0	0	0	0	0
IP2671H01__D8_6_4__ITS3	0	0	0	0	0	0	0	0	0	0	0	0	0	0	0	0	0	0	0	0	0	0	0	0	1	0	0	0	0	0	0	0	0	0	0	0	0	0	0	0	0	0	0	0	0	0	0	0	0
IP2671H01__D8_7_3__ITS3	0	0	0	0	0	0	0	0	0	0	0	0	0	0	0	0	0	0	0	0	0	0	0	0	0	0	0	0	0	0	0	0	0	0	0	0	0	0	0	0	0	0	0	0	0	1	0	0	0
IP2671H01__D8_7_4__ITS3	0	0	0	0	0	0	0	0	0	0	0	0	0	0	0	0	0	0	0	0	0	0	0	0	0	0	0	0	0	0	0	0	0	0	0	0	0	0	0	0	0	0	0	0	0	0	0	0	0
IP2671H01__D8_8_1__ITS3	0	0	0	0	0	0	0	0	0	0	0	0	0	0	0	0	0	0	0	0	0	0	0	0	0	0	0	0	0	0	0	0	0	0	0	0	0	0	0	0	0	0	0	0	0	4	0	0	0
IP2671H01__D8_8_2__ITS3	0	0	0	0	0	0	0	0	0	0	0	0	0	0	0	0	0	0	0	0	0	0	0	0	0	0	0	0	0	0	0	0	0	0	0	0	0	0	0	0	0	0	0	0	0	0	0	0	0
IP2671H01__D8_8_3__ITS3	0	0	0	0	0	0	0	0	0	0	0	0	0	0	0	0	0	0	0	0	0	0	0	0	0	0	0	0	0	0	0	0	0	0	0	0	0	0	0	0	0	0	0	0	0	0	0	0	0
IP2671H01__D8_8_4__ITS3	0	0	0	0	0	0	0	0	0	0	0	0	0	0	0	0	0	0	0	0	0	0	0	0	0	0	0	0	0	0	0	0	0	0	0	0	0	0	0	0	0	0	0	0	0	0	8	0	0
IP2671H01__D8_9_1__ITS3	0	0	0	0	0	0	0	0	0	0	0	0	0	0	0	0	0	0	0	0	0	0	0	0	0	0	0	0	0	0	0	0	0	0	0	0	0	0	0	0	0	0	0	0	0	0	0	0	0
IP2671H01__D8_9_2__ITS3	0	0	0	0	0	0	0	0	0	0	0	0	0	0	0	0	0	0	0	0	0	0	0	0	28	0	0	0	0	0	0	0	0	0	0	0	0	0	0	0	0	0	0	0	0	0	0	0	0
IP2671H01__D8_9_4__ITS3	0	0	0	0	0	0	0	0	0	0	0	0	0	0	0	0	0	0	0	0	0	0	0	0	0	0	0	0	0	0	0	0	0	0	0	0	0	0	0	0	0	0	0	0	0	0	0	0	0
IP2671H01__D9_1_1__ITS3	0	0	0	0	0	0	0	0	0	0	0	0	0	0	0	0	0	0	0	0	0	0	0	0	0	0	0	0	0	0	0	0	0	0	0	0	0	0	0	0	0	0	0	0	0	0	2	0	0
IP2671H01__D9_1_2__ITS3	0	0	0	0	0	0	0	0	0	0	0	0	0	0	0	0	0	0	0	0	0	0	0	0	0	0	0	0	0	0	0	0	0	0	0	0	60	0	0	0	0	0	0	0	0	0	0	0	0
IP2671H01__D9_1_3__ITS3	0	0	0	0	0	0	0	0	0	21	0	0	0	0	0	0	0	0	0	0	0	0	34	0	0	0	0	0	0	0	0	0	0	1	0	0	0	0	0	0	0	0	0	0	0	0	0	0	0
IP2671H01__D9_10_1__ITS3	0	0	0	0	0	0	0	0	0	0	0	0	0	0	0	0	0	0	0	0	0	0	0	0	0	0	0	0	0	0	0	0	0	0	0	0	0	0	0	0	0	0	0	0	0	0	0	0	0
IP2671H01__D9_10_2__ITS3	0	0	0	58	0	0	0	0	0	0	0	0	0	0	0	0	0	0	0	0	0	0	0	0	0	0	0	0	0	0	0	0	0	0	0	0	0	0	0	0	0	0	0	0	0	0	2	0	0
IP2671H01__D9_10_3__ITS3	0	0	0	0	0	0	0	0	0	0	0	0	0	0	0	0	0	0	0	0	0	0	0	0	0	0	0	0	0	0	0	0	0	0	0	0	0	0	0	0	0	0	0	0	0	0	0	0	0
IP2671H01__D9_10_4__ITS3	0	0	0	0	0	0	0	0	0	0	0	0	0	0	0	0	0	0	0	0	0	0	0	0	0	0	0	0	0	0	0	0	0	0	0	0	0	0	0	0	0	0	0	0	0	0	0	0	0
IP2671H01__D9_11_1__ITS3	0	0	0	0	0	0	0	0	0	0	0	0	0	0	0	0	0	0	0	0	0	0	0	0	0	0	0	0	0	0	0	0	0	0	0	0	0	0	0	0	0	0	0	0	0	0	16	0	0
IP2671H01__D9_11_2__ITS3	0	0	0	0	0	0	0	0	0	0	0	0	0	0	0	0	0	0	0	0	0	0	0	0	0	0	0	0	0	0	0	0	0	0	0	0	0	0	0	0	0	0	0	0	0	0	0	0	0
IP2671H01__D9_11_3__ITS3	0	0	0	0	0	0	0	0	0	0	0	0	0	0	0	0	0	0	0	0	0	0	0	0	0	0	0	0	0	0	0	0	0	0	0	0	0	0	0	0	0	0	0	0	0	0	0	0	0
IP2671H01__D9_11_4__ITS3	0	0	0	0	0	0	0	0	0	0	0	0	0	0	0	0	0	0	0	0	0	0	0	0	0	0	0	0	0	0	0	0	0	0	0	0	0	0	0	0	0	0	0	0	23	0	0	0	0
IP2671H01__D9_12_1__ITS3	0	0	0	0	0	0	0	0	0	0	0	0	0	0	0	2	0	0	0	0	0	0	0	0	0	0	0	0	0	0	0	0	0	0	0	0	0	0	0	0	0	0	0	0	0	0	0	0	0
IP2671H01__D9_12_2__ITS3	0	0	0	0	0	0	0	0	0	0	0	0	0	0	0	13	0	0	0	0	0	0	0	17	0	0	0	0	0	0	0	0	0	0	0	0	0	0	0	0	0	0	0	0	0	0	0	0	0
IP2671H01__D9_12_3__ITS3	0	0	0	0	0	0	0	0	0	0	0	0	0	0	0	0	0	0	0	0	0	0	0	0	0	0	0	0	0	0	0	0	0	0	0	0	0	0	0	0	0	0	0	0	0	0	0	0	0
IP2671H01__D9_12_4__ITS3	0	0	0	23	0	0	0	0	0	0	0	0	0	0	0	0	0	0	0	0	0	0	0	0	0	0	0	0	0	0	0	0	0	0	0	0	0	0	0	0	0	0	0	0	0	0	0	0	0
IP2671H01__D9_13_1__ITS3	0	0	0	0	0	0	0	0	0	0	0	0	0	0	0	13	0	0	0	0	0	0	0	0	0	0	0	0	0	0	0	0	0	0	0	0	0	0	0	0	0	0	0	0	0	0	0	0	0
IP2671H01__D9_13_2__ITS3	0	0	0	0	0	0	0	0	0	0	0	0	0	0	0	0	0	0	0	0	0	0	0	0	0	0	0	0	0	0	0	0	0	0	0	0	0	0	0	0	0	0	0	0	0	0	0	0	0
IP2671H01__D9_13_4__ITS3	0	0	0	0	0	0	0	0	0	0	0	0	0	0	0	0	0	0	0	0	0	0	0	0	0	0	0	0	0	0	0	0	0	0	0	0	0	0	0	0	0	0	0	0	0	0	2	0	0
IP2671H01__D9_14_2__ITS3	0	0	0	0	0	0	0	0	0	0	0	0	0	0	0	0	0	0	0	0	0	0	0	0	0	0	0	0	0	0	0	0	0	0	0	0	0	0	0	0	0	0	0	0	0	0	0	0	0
IP2671H01__D9_14_3__ITS3	0	0	0	0	0	0	0	0	0	0	0	0	0	0	0	0	0	0	0	0	0	0	0	0	0	0	0	0	0	0	0	0	0	0	0	0	0	0	0	0	0	0	0	0	0	0	0	0	0
IP2671H01__D9_14_4__ITS3	0	0	0	1	0	0	0	0	0	121	0	0	0	30	0	0	0	0	0	0	0	0	0	0	0	0	0	0	0	0	0	0	0	0	0	0	0	0	0	0	0	0	0	0	0	0	0	0	0
IP2671H01__D9_15_1__ITS3	0	0	0	0	0	0	0	0	0	0	0	0	0	0	0	0	0	0	0	0	9	0	0	0	0	0	0	0	0	0	0	0	0	0	0	0	0	0	0	0	0	0	0	0	0	0	1	0	0
IP2671H01__D9_15_3__ITS3	0	0	0	0	0	0	0	0	0	0	0	0	0	0	0	0	0	0	0	0	0	0	0	0	0	0	0	0	0	0	0	0	0	0	0	0	0	0	0	0	0	0	0	0	0	0	0	0	0
IP2671H01__D9_15_4__ITS3	0	0	0	0	0	0	0	0	0	0	0	0	0	0	0	0	0	0	0	0	0	0	0	0	0	0	0	0	0	0	0	0	0	0	0	0	0	0	0	0	0	0	0	0	0	0	0	0	0
IP2671H01__D9_16_1__ITS3	0	0	0	0	0	0	0	0	0	0	0	0	0	0	0	0	0	0	0	0	0	0	0	0	0	0	0	0	0	0	0	0	0	0	0	0	0	0	0	0	0	0	0	0	0	0	0	0	0
IP2671H01__D9_16_4__ITS3	0	0	0	0	0	0	0	0	0	0	0	0	0	0	0	12	0	0	0	0	0	0	0	0	0	0	0	0	0	0	0	0	0	0	0	0	0	0	0	0	0	0	0	0	0	0	0	0	0
IP2671H01__D9_2_2__ITS3	0	0	0	0	0	0	0	0	0	0	0	0	0	0	0	0	0	0	0	0	0	0	0	0	0	0	0	0	0	0	0	0	0	0	0	0	0	0	0	0	0	0	0	0	0	0	0	0	0
IP2671H01__D9_2_3__ITS3	0	0	0	0	0	0	0	0	0	0	0	0	0	0	0	0	1	0	0	0	15	0	0	0	0	0	0	0	0	0	0	0	0	0	0	0	3	0	0	0	0	0	0	0	0	0	0	1	0
IP2671H01__D9_2_4__ITS3	0	0	0	0	0	0	0	0	0	0	0	0	0	0	0	0	78	0	0	0	0	0	0	0	0	0	0	0	0	0	0	0	0	0	0	0	0	0	0	0	0	0	0	0	0	0	1	0	0
IP2671H01__D9_3_2__ITS3	0	0	0	0	0	0	0	0	0	0	0	0	0	0	0	0	0	0	0	0	0	0	0	0	0	0	0	0	0	0	0	0	0	0	0	0	0	0	0	0	0	0	0	0	0	0	0	0	0
IP2671H01__D9_3_3__ITS3	0	0	0	0	0	0	0	0	0	0	0	0	0	0	0	0	0	0	0	0	0	0	0	0	0	0	0	0	0	0	0	0	0	0	0	0	0	0	0	0	0	0	0	0	0	0	0	0	0
IP2671H01__D9_3_4__ITS3	0	0	0	0	0	0	0	0	0	0	0	0	0	0	0	0	0	0	0	0	0	0	0	0	0	0	0	0	0	0	43	0	0	0	0	0	13	0	0	0	0	0	0	0	0	0	0	0	0
IP2671H01__D9_4_3__ITS3	0	0	0	0	0	0	0	0	0	49	0	0	0	0	0	0	0	0	0	0	0	0	0	0	0	0	0	0	0	0	0	0	0	0	0	0	0	0	0	0	0	0	0	0	0	0	0	0	0
IP2671H01__D9_4_4__ITS3	0	0	0	0	0	0	0	0	0	0	0	0	0	0	0	0	0	0	0	0	0	0	0	0	0	0	0	0	0	3	0	0	0	0	0	0	0	0	0	0	0	0	0	0	0	0	0	0	0
IP2671H01__D9_5_1__ITS3	0	0	0	0	0	0	0	0	0	0	0	0	0	0	0	0	0	0	0	0	0	0	0	0	0	0	0	0	0	0	0	0	0	0	0	0	0	0	0	0	0	0	0	0	0	0	2	0	0
IP2671H01__D9_5_2__ITS3	0	0	0	0	0	0	0	0	0	0	0	0	0	0	0	0	0	0	0	0	0	0	0	0	0	0	0	0	0	0	0	0	0	0	0	0	0	0	0	0	0	0	0	0	0	0	0	0	0
IP2671H01__D9_5_4__ITS3	0	0	0	0	0	0	0	0	0	0	0	0	0	0	0	0	0	0	0	0	0	0	0	0	0	0	0	0	0	0	0	0	0	0	0	0	0	0	0	0	0	0	0	0	0	0	0	0	0
IP2671H01__D9_6_1__ITS3	0	0	0	0	0	0	0	0	0	0	0	0	0	0	0	0	0	0	0	0	0	0	0	0	0	0	0	2	0	0	0	0	0	0	0	0	0	0	0	0	0	0	0	0	0	0	0	0	0
IP2671H01__D9_6_2__ITS3	0	0	0	0	0	0	0	0	0	0	0	0	0	0	0	0	0	0	0	0	0	0	0	0	0	0	0	0	0	0	0	0	0	0	0	0	0	0	0	0	0	0	0	0	0	0	0	0	0
IP2671H01__D9_6_3__ITS3	0	0	0	0	0	0	0	0	0	0	0	0	0	0	0	0	0	0	0	0	0	0	0	0	0	0	0	0	0	0	0	0	0	0	0	0	0	0	0	0	0	0	0	0	0	0	0	0	0
IP2671H01__D9_7_2__ITS3	0	0	0	0	0	0	0	0	0	0	0	0	0	0	0	1	0	0	0	0	0	0	0	0	0	0	0	0	0	0	0	0	0	0	0	0	0	0	0	0	0	0	0	0	0	0	0	0	0
IP2671H01__D9_7_3__ITS3	0	0	0	0	0	0	0	0	0	0	0	0	0	0	0	0	0	0	0	0	0	0	0	0	0	0	0	0	0	0	0	0	0	0	0	0	0	0	0	0	0	0	0	0	0	0	0	0	0
IP2671H01__D9_8_1__ITS3	0	0	0	0	0	0	0	0	0	0	0	0	0	0	0	0	0	0	0	0	0	0	0	0	0	0	0	0	0	0	0	0	0	0	0	0	0	0	0	0	0	0	0	0	0	0	0	0	0
IP2671H01__D9_8_2__ITS3	0	0	0	0	0	0	0	0	0	0	0	0	0	0	0	0	0	0	0	0	0	0	0	0	0	0	0	0	0	0	0	0	0	0	0	0	0	0	0	0	0	0	0	0	0	0	0	5	0
IP2671H01__D9_8_3__ITS3	0	0	0	0	0	0	0	0	0	1	0	0	0	0	0	4	0	0	0	0	0	0	0	5	0	0	0	0	0	0	0	0	0	0	0	0	0	0	0	0	0	0	0	0	0	0	0	0	0
IP2671H01__D9_8_4__ITS3	0	0	0	0	0	0	0	0	0	0	0	0	0	0	0	31	0	0	0	0	0	0	0	0	0	0	0	0	0	0	0	0	0	0	0	0	0	0	0	0	0	0	0	0	0	0	15	0	0
IP2671H01__D9_9_1__ITS3	0	0	0	0	0	0	0	0	0	0	0	0	0	0	0	0	0	0	0	0	0	0	0	0	0	0	0	0	0	0	0	0	0	0	0	0	0	0	0	0	0	0	0	0	0	0	0	0	0
IP2671H01__D9_9_2__ITS3	0	0	0	0	0	0	0	0	0	0	0	0	0	0	0	5	0	0	0	0	0	0	0	0	0	0	0	0	0	0	0	0	0	0	0	0	0	0	0	0	0	0	0	0	0	0	0	0	0
IP2671H01__D9_9_3__ITS3	0	0	0	0	0	0	0	0	0	0	0	0	0	0	0	0	0	0	0	0	0	0	0	0	0	0	0	0	0	0	0	0	0	0	0	0	0	0	0	0	0	0	0	0	0	0	0	0	0
IP2671H01__D9_9_4__ITS3	0	0	0	0	0	0	0	0	0	0	0	0	0	0	0	7	0	0	0	0	0	0	0	0	0	0	0	0	0	0	0	0	0	0	0	0	0	0	0	0	0	0	0	0	0	0	0	0	0
IPXIM8C01__A3_10_2__ITS3	0	0	0	0	0	0	0	0	0	0	0	0	0	0	0	0	0	0	22	0	0	0	0	0	0	0	0	0	0	0	0	0	0	0	0	0	0	0	0	0	0	0	0	0	0	0	0	0	0
IPXIM8C01__A3_10_3__ITS3	0	0	0	0	0	0	0	0	0	0	0	0	0	0	0	0	0	0	0	0	0	0	0	0	0	0	0	0	0	0	0	0	0	0	0	0	0	0	0	0	9	0	0	0	0	0	0	0	0
IPXIM8C01__A3_10_4__ITS3	0	0	0	0	0	0	0	0	0	0	0	0	0	0	0	0	0	0	0	0	0	0	0	0	0	0	0	0	5	0	0	0	0	0	0	0	0	0	0	0	0	0	0	0	0	0	0	0	0
IPXIM8C01__A3_11_1__ITS3	0	0	0	0	0	0	0	0	0	0	0	0	0	0	0	0	0	0	0	0	0	0	0	49	0	0	0	0	0	0	0	0	0	0	0	0	0	0	0	0	0	0	0	0	0	0	0	0	0
IPXIM8C01__A3_11_2__ITS3	0	0	0	0	0	0	0	0	0	0	0	0	0	0	0	0	0	0	0	0	0	0	0	0	0	0	0	0	0	0	0	0	0	0	0	0	0	0	0	0	0	0	0	0	0	0	5	0	0
IPXIM8C01__A3_11_3__ITS3	0	0	0	0	0	0	0	0	0	0	0	0	0	0	0	0	0	0	0	0	0	0	0	0	0	0	0	0	0	0	0	0	0	0	0	0	0	0	0	0	0	0	0	0	0	0	0	0	0
IPXIM8C01__A3_11_4__ITS3	0	0	0	0	0	0	0	0	0	0	0	0	0	0	0	0	0	0	0	0	0	0	0	0	0	0	0	0	0	0	0	0	0	0	0	0	0	0	0	0	0	0	0	0	0	0	0	0	0
IPXIM8C01__A3_12_1__ITS3	0	0	0	0	0	0	0	0	0	0	0	0	0	0	0	0	0	0	0	0	0	0	0	0	0	0	0	0	0	0	0	0	0	0	0	0	0	0	0	0	0	0	0	0	0	0	0	0	0
IPXIM8C01__A3_12_3__ITS3	0	0	0	0	0	0	0	0	0	0	0	0	0	0	0	0	0	0	0	0	0	0	0	0	0	0	0	0	0	0	0	0	0	2	0	0	0	0	0	0	0	0	0	0	0	0	0	0	0
IPXIM8C01__A3_12_4__ITS3	0	0	0	0	0	0	0	0	0	0	0	0	0	0	0	0	0	0	0	0	0	0	0	0	0	0	0	0	0	0	0	0	0	0	0	0	0	0	0	0	0	0	0	0	0	0	0	0	0
IPXIM8C01__A3_13_1__ITS3	0	0	0	30	0	0	0	0	0	0	0	0	0	0	0	0	0	0	0	0	0	0	0	0	0	0	0	0	0	0	0	0	0	0	0	0	0	0	0	0	0	0	0	0	0	0	0	0	0
IPXIM8C01__A3_13_2__ITS3	0	0	0	0	0	0	0	0	0	0	0	0	0	0	0	0	0	0	0	0	0	0	0	0	0	0	0	0	0	0	0	0	0	0	0	0	0	0	0	0	0	0	0	0	0	0	0	0	0
IPXIM8C01__A3_13_4__ITS3	0	0	0	0	0	0	0	0	0	0	0	0	0	0	0	0	0	0	0	0	0	0	0	4	0	0	0	0	0	0	0	0	0	0	0	0	0	0	0	0	28	0	0	0	0	0	0	0	0
IPXIM8C01__A3_14_1__ITS3	0	0	0	0	0	0	0	0	0	0	0	0	0	0	0	0	0	0	0	0	0	0	0	0	0	0	0	0	0	0	0	0	0	0	0	0	0	0	0	0	0	0	0	0	0	0	0	0	0
IPXIM8C01__A3_14_2__ITS3	0	0	0	0	0	0	0	0	0	0	0	0	0	0	0	0	0	0	0	0	0	0	0	0	0	0	0	0	0	0	0	0	0	0	0	0	0	0	0	0	0	0	0	0	0	0	0	0	0
IPXIM8C01__A3_14_3__ITS3	0	0	0	0	0	0	0	0	0	0	0	0	0	0	0	0	0	0	0	0	0	0	0	0	0	0	0	0	0	0	0	0	0	0	0	0	0	0	0	0	0	0	0	0	0	0	0	0	0
IPXIM8C01__A3_15_3__ITS3	0	0	0	0	0	0	0	0	0	0	0	0	0	0	0	0	0	0	0	0	0	0	0	0	0	0	0	0	0	0	0	0	0	0	0	0	0	0	0	0	16	0	0	0	0	0	0	0	0
IPXIM8C01__A3_15_4__ITS3	0	0	0	0	0	0	0	0	0	0	0	0	0	0	0	0	0	0	0	0	0	0	0	0	0	0	0	0	0	0	0	0	0	0	0	0	0	0	0	0	0	0	0	0	0	0	0	0	0
IPXIM8C01__A3_16_1__ITS3	0	0	0	0	0	0	0	0	0	0	0	0	0	0	0	0	0	0	0	0	0	0	0	45	0	0	0	0	0	0	0	0	0	0	0	0	0	0	0	0	0	0	0	0	0	0	0	0	0
IPXIM8C01__A3_16_3__ITS3	0	0	0	0	0	0	0	0	0	0	0	0	0	0	0	0	0	0	0	0	0	0	0	0	0	0	0	0	0	0	0	0	0	0	0	0	0	0	0	0	0	0	0	0	0	0	0	0	0
IPXIM8C01__A3_16_4__ITS3	0	0	0	0	0	0	0	0	0	0	0	0	0	0	0	0	0	0	0	0	0	0	0	0	0	0	0	0	0	0	0	0	0	0	0	0	18	0	0	0	0	0	0	0	0	0	0	0	0
IPXIM8C01__A3_1_2__ITS3	0	0	0	0	0	0	0	0	0	0	0	0	0	0	0	0	0	0	0	0	0	0	0	0	0	0	0	0	0	0	0	0	0	0	0	0	0	0	0	0	0	0	0	0	0	0	0	0	0
IPXIM8C01__A3_1_3__ITS3	0	0	0	0	0	0	0	0	0	0	0	0	0	0	0	0	0	0	0	0	0	0	0	0	0	0	0	0	0	0	0	0	0	0	0	0	0	0	0	0	0	0	0	0	0	0	0	0	0
IPXIM8C01__A3_1_4__ITS3	0	0	0	0	0	0	0	0	0	0	0	0	0	0	0	0	0	0	0	0	0	0	0	13	0	0	0	0	0	0	0	0	0	0	0	0	0	0	0	0	0	0	0	0	0	0	0	0	0
IPXIM8C01__A3_2_2__ITS3	0	0	0	0	0	0	0	0	0	0	0	0	0	0	0	0	0	0	0	0	0	0	0	0	0	0	0	0	0	0	0	0	0	0	0	0	0	0	0	0	0	0	0	0	0	0	0	0	0
IPXIM8C01__A3_2_3__ITS3	0	0	0	0	0	0	0	0	0	11	0	0	0	0	0	0	0	0	0	0	0	0	0	0	0	0	0	0	0	0	0	0	0	0	0	0	0	0	0	0	0	0	0	0	0	0	0	0	0
IPXIM8C01__A3_2_4__ITS3	0	0	0	0	0	0	0	0	0	0	0	0	0	0	0	0	0	0	0	0	0	0	0	0	0	0	0	0	0	0	0	0	0	0	0	0	0	0	0	0	0	0	0	0	0	0	0	0	0
IPXIM8C01__A3_3_2__ITS3	0	0	0	0	0	0	0	0	0	0	0	0	0	0	0	0	0	0	0	0	0	0	0	0	0	0	0	0	0	0	0	0	0	0	0	0	0	0	0	0	0	0	0	0	0	0	0	0	0
IPXIM8C01__A3_3_3__ITS3	0	0	0	8	0	0	0	0	0	0	0	0	0	0	0	0	0	0	0	0	0	0	0	85	0	0	0	0	0	0	0	0	0	0	0	0	0	4	0	0	0	0	0	0	0	0	0	0	0
IPXIM8C01__A3_3_4__ITS3	0	0	0	0	0	0	0	0	0	0	0	0	0	0	0	0	0	0	0	0	0	0	0	0	0	0	0	0	0	0	0	0	0	0	0	0	0	0	0	0	0	0	0	0	0	0	0	0	0
IPXIM8C01__A3_4_1__ITS3	0	0	0	0	0	0	0	0	0	0	0	0	0	0	0	0	0	0	0	0	0	0	0	59	0	0	0	0	0	0	0	0	0	0	0	0	0	0	0	0	0	0	0	0	0	0	0	0	0
IPXIM8C01__A3_4_2__ITS3	0	0	0	0	0	0	0	0	0	0	0	0	0	0	0	0	0	0	0	0	0	0	0	0	0	0	0	0	0	0	0	0	0	0	0	0	0	0	0	0	0	0	0	0	0	0	0	0	0
IPXIM8C01__A3_4_3__ITS3	0	0	0	0	0	0	0	0	0	0	0	0	0	0	0	0	0	0	0	0	0	0	0	0	0	0	0	0	0	0	0	0	0	0	0	0	0	0	0	0	0	0	0	0	0	0	0	0	0
IPXIM8C01__A3_5_1__ITS3	0	0	0	0	0	0	0	0	0	0	0	0	0	0	0	0	0	0	0	0	0	0	0	18	0	0	0	0	0	0	0	0	0	0	0	0	0	0	0	0	0	0	0	0	0	0	0	0	0
IPXIM8C01__A3_5_2__ITS3	0	0	0	0	0	0	0	0	0	0	0	0	0	0	0	0	0	0	0	0	0	0	0	0	0	0	0	0	0	0	0	0	0	0	0	0	0	0	0	0	0	0	0	0	0	0	0	0	0
IPXIM8C01__A3_5_3__ITS3	0	0	0	0	0	0	0	0	0	0	0	0	0	0	0	0	0	0	0	0	0	0	0	23	0	0	0	0	0	0	0	0	0	0	0	0	0	0	0	0	0	0	0	0	0	0	0	0	0
IPXIM8C01__A3_5_4__ITS3	0	0	0	0	0	0	0	0	0	0	0	0	0	0	0	0	0	0	0	0	0	0	0	0	0	0	0	0	0	0	0	0	0	0	0	0	0	0	0	0	0	0	0	0	0	0	0	0	0
IPXIM8C01__A3_6_1__ITS3	0	0	0	0	0	0	0	0	0	0	0	0	0	0	0	0	0	0	0	0	0	0	0	0	0	0	0	0	0	0	0	0	0	0	0	0	0	0	0	0	5	0	0	0	0	0	0	0	0
IPXIM8C01__A3_6_2__ITS3	0	0	0	0	0	0	0	0	0	0	0	0	0	0	0	0	0	0	0	0	0	0	0	18	0	0	0	0	0	0	0	0	0	0	0	0	0	0	0	0	0	0	0	0	0	0	0	0	0
IPXIM8C01__A3_6_3__ITS3	0	0	0	0	0	0	0	0	0	0	0	0	0	0	0	0	0	0	0	0	0	0	0	0	0	0	0	0	0	0	0	0	0	0	0	0	0	0	0	0	0	0	0	0	0	0	0	0	0
IPXIM8C01__A3_6_4__ITS3	0	0	0	0	0	0	0	0	0	0	0	0	0	0	0	0	0	0	0	0	0	0	0	0	0	0	0	0	0	0	0	0	0	0	0	0	0	0	0	0	0	0	0	0	0	0	0	0	0
IPXIM8C01__A3_7_2__ITS3	0	0	0	0	0	0	0	0	0	0	0	0	0	0	0	0	0	0	0	0	0	0	0	0	0	0	0	0	0	0	0	0	0	0	0	0	0	0	0	0	0	0	0	0	0	0	0	0	0
IPXIM8C01__A3_7_3__ITS3	0	0	0	0	26	0	0	0	0	0	0	0	0	0	0	0	0	0	0	0	0	0	0	0	0	0	0	0	0	0	0	0	0	0	0	0	0	0	0	0	0	0	0	0	0	0	0	0	0
IPXIM8C01__A3_7_4__ITS3	0	0	0	0	0	0	0	0	0	0	0	0	0	0	0	0	0	0	0	0	0	0	0	0	0	0	0	0	0	0	0	0	0	0	0	0	0	0	0	0	0	0	0	0	0	0	0	0	0
IPXIM8C01__A3_8_2__ITS3	0	0	0	0	0	0	0	0	0	0	0	0	0	0	0	0	0	0	0	0	0	0	0	0	0	0	0	0	0	0	0	0	0	0	0	0	0	0	0	0	0	0	0	0	0	0	0	0	0
IPXIM8C01__A3_8_3__ITS3	0	0	0	0	0	0	0	0	0	0	0	0	0	0	0	0	0	0	0	0	0	0	0	0	0	0	0	0	0	0	0	0	0	0	0	0	0	0	0	0	0	0	0	0	0	0	0	0	0
IPXIM8C01__A3_8_4__ITS3	0	0	0	0	0	0	0	0	0	0	0	0	0	0	0	0	0	0	0	0	0	0	0	0	0	0	0	0	0	0	0	0	0	0	0	0	0	0	0	0	0	0	0	0	0	0	0	0	0
IPXIM8C01__A3_9_1__ITS3	0	0	0	0	0	0	0	0	0	0	0	0	0	0	0	0	0	0	0	0	0	0	0	0	0	0	0	0	0	0	0	0	0	0	0	0	0	0	0	0	0	0	0	0	0	0	0	0	0
IPXIM8C01__A3_9_2__ITS3	0	0	0	0	0	0	0	0	0	0	0	0	0	0	0	0	0	0	0	0	0	0	0	0	0	0	0	0	0	0	0	0	0	0	0	0	0	0	0	0	0	0	0	0	0	0	0	0	0
IPXIM8C01__A3_9_3__ITS3	0	0	0	0	0	0	0	0	0	0	0	0	0	0	0	0	0	0	0	0	0	0	0	3	0	0	0	0	0	0	0	0	0	0	0	0	0	0	0	0	0	0	0	0	0	0	0	0	0
IPXIM8C01__A3_9_4__ITS3	0	0	0	0	0	0	0	0	0	0	0	0	0	0	0	0	0	0	0	0	0	0	0	0	0	0	0	0	0	0	0	0	0	0	0	0	0	0	0	0	0	0	0	0	0	0	0	0	0
IPXIM8C01__A4_10_1__ITS3	0	0	0	0	0	0	0	0	0	0	0	0	0	0	0	0	0	0	0	0	0	0	0	0	0	0	0	0	0	0	0	0	0	0	0	0	0	0	0	0	0	0	0	0	0	0	0	0	0
IPXIM8C01__A4_10_2__ITS3	0	0	0	0	0	0	0	0	0	0	0	0	0	0	0	0	0	20	0	0	0	0	0	0	0	0	0	0	0	0	0	0	0	0	0	0	0	0	0	0	0	0	0	0	0	0	0	0	0
IPXIM8C01__A4_10_3__ITS3	0	0	0	0	0	0	0	0	0	0	0	0	1	0	0	0	0	0	0	0	0	0	0	0	0	0	0	0	0	0	0	0	0	0	0	0	0	0	0	0	0	0	0	0	0	0	0	0	0
IPXIM8C01__A4_10_4__ITS3	0	0	0	0	0	0	0	0	0	0	0	0	0	0	0	0	0	0	0	0	0	0	0	0	0	0	0	0	0	0	0	0	0	0	0	0	0	0	0	0	0	0	0	0	0	0	0	0	0
IPXIM8C01__A4_11_1__ITS3	0	0	0	0	0	0	0	0	0	0	0	0	0	0	0	0	0	0	0	0	0	0	0	0	0	0	0	0	0	0	0	0	0	0	0	0	0	0	0	0	0	0	0	0	0	0	0	0	0
IPXIM8C01__A4_11_2__ITS3	0	0	0	0	0	0	0	0	0	0	0	0	0	0	0	0	0	0	0	0	0	0	0	0	0	0	0	0	0	0	0	0	0	0	0	0	0	0	0	0	0	0	0	0	0	0	0	0	0
IPXIM8C01__A4_11_3__ITS3	0	0	0	0	0	0	0	0	0	0	0	0	0	0	0	0	0	0	0	0	0	0	0	0	0	0	0	0	0	0	0	0	0	0	0	0	0	0	0	0	0	0	0	0	0	0	0	0	0
IPXIM8C01__A4_11_4__ITS3	0	0	0	0	0	0	0	0	0	0	0	0	0	0	0	0	0	0	0	0	0	0	0	0	0	0	0	0	0	0	0	0	0	0	0	0	0	0	0	0	0	0	0	0	0	0	0	0	0
IPXIM8C01__A4_12_1__ITS3	0	0	0	0	0	0	0	0	0	0	0	0	0	0	0	0	0	0	0	0	0	0	0	0	0	0	0	0	0	0	0	0	0	0	0	0	0	0	0	0	0	0	0	0	0	0	0	0	0
IPXIM8C01__A4_12_2__ITS3	0	0	0	0	0	0	0	0	0	0	0	0	0	0	0	0	0	0	0	0	0	0	0	0	0	0	0	0	0	0	0	0	0	0	0	0	0	0	0	0	0	0	0	0	0	0	0	0	0
IPXIM8C01__A4_12_3__ITS3	0	0	0	0	0	0	0	0	0	0	0	0	0	0	0	0	0	0	0	0	0	0	0	0	0	0	0	0	0	0	0	0	0	0	0	0	0	0	0	0	0	0	0	3	0	0	0	0	0
IPXIM8C01__A4_12_4__ITS3	0	0	0	0	0	0	0	0	0	0	0	0	0	0	0	0	0	0	0	0	0	0	0	0	0	0	0	0	0	0	0	0	0	0	0	0	0	0	0	0	0	0	0	0	0	0	0	0	0
IPXIM8C01__A4_13_1__ITS3	0	0	0	0	0	0	0	0	0	0	0	0	0	0	0	0	0	0	0	0	0	0	0	0	0	0	0	0	0	0	0	0	0	0	0	0	0	0	0	0	0	0	0	0	0	0	0	0	0
IPXIM8C01__A4_13_2__ITS3	0	0	0	0	0	0	0	0	0	0	0	0	0	0	0	0	0	0	0	0	0	0	0	0	0	0	0	0	0	0	0	0	0	0	0	0	0	0	0	0	0	0	0	0	0	0	0	0	0
IPXIM8C01__A4_13_3__ITS3	0	0	0	0	0	0	0	0	0	0	0	0	0	0	0	0	0	0	0	0	0	0	0	0	0	0	0	0	0	0	0	0	0	0	0	0	0	0	0	0	0	0	0	0	0	0	0	0	0
IPXIM8C01__A4_14_1__ITS3	0	0	0	0	0	0	0	0	0	0	0	0	0	0	0	0	0	0	0	0	0	0	0	0	0	0	0	0	0	0	0	0	0	0	0	0	0	0	0	0	0	0	0	0	0	0	0	3	0
IPXIM8C01__A4_14_2__ITS3	0	0	0	0	0	0	0	0	0	0	0	0	0	0	0	0	0	0	0	0	0	0	0	0	0	0	0	0	0	0	0	0	0	0	0	0	0	0	0	0	0	0	0	0	0	0	0	0	0
IPXIM8C01__A4_14_3__ITS3	0	0	0	2	0	0	0	0	0	0	0	0	0	0	0	0	0	0	0	0	0	0	0	0	0	0	0	0	1	0	0	0	0	0	0	0	0	0	0	0	0	0	0	0	0	0	0	0	0
IPXIM8C01__A4_14_4__ITS3	0	0	0	0	0	0	0	0	0	0	0	0	0	0	0	0	0	0	0	0	0	0	0	4	0	0	0	0	0	0	0	0	0	0	0	0	0	0	0	0	0	0	0	0	0	0	0	0	0
IPXIM8C01__A4_15_1__ITS3	0	0	0	0	0	0	0	0	0	0	0	0	0	0	0	0	0	0	0	0	0	0	0	0	0	0	0	0	0	0	0	0	0	0	0	0	0	0	0	0	0	0	0	0	0	0	0	0	0
IPXIM8C01__A4_15_2__ITS3	0	0	0	0	0	0	0	0	0	0	0	0	0	0	0	0	0	0	0	0	0	0	0	0	0	0	0	0	0	0	0	0	0	0	0	0	0	0	0	0	0	0	0	0	0	0	0	0	0
IPXIM8C01__A4_15_3__ITS3	0	0	0	0	0	0	0	0	0	0	0	0	0	0	0	0	0	0	0	0	0	0	0	0	0	0	0	0	0	0	0	0	0	0	0	0	0	0	0	0	0	0	0	0	0	0	0	0	0
IPXIM8C01__A4_15_4__ITS3	0	0	0	0	0	0	0	0	0	0	0	0	0	0	0	0	0	0	0	0	0	0	0	0	0	0	0	0	0	0	0	0	0	0	0	0	0	0	0	0	0	0	0	0	0	0	0	0	0
IPXIM8C01__A4_16_2__ITS3	0	0	0	0	0	0	0	0	0	0	0	0	0	0	0	0	0	0	0	0	0	0	0	0	0	0	0	0	0	0	0	0	0	0	0	0	0	0	0	0	0	0	0	0	0	0	0	0	0
IPXIM8C01__A4_16_3__ITS3	0	0	0	0	0	0	0	0	0	0	0	0	0	0	0	0	0	0	0	0	0	0	0	0	0	0	0	0	0	0	0	0	0	0	0	0	0	0	0	0	0	0	0	0	0	0	0	0	0
IPXIM8C01__A4_16_4__ITS3	0	0	0	0	0	0	0	0	0	0	0	0	0	0	0	0	0	0	0	0	0	0	0	0	0	0	0	0	0	0	0	0	0	0	0	0	0	0	0	0	0	0	0	0	0	0	0	0	0
IPXIM8C01__A4_1_1__ITS3	0	0	0	0	0	0	0	0	0	0	0	0	57	0	0	0	0	0	0	0	0	0	0	0	0	0	0	0	0	0	0	0	0	0	0	0	0	0	0	0	0	0	0	0	0	0	0	0	0
IPXIM8C01__A4_1_3__ITS3	0	0	0	0	0	0	0	0	0	0	0	0	143	0	0	0	0	0	0	0	0	0	0	2	0	0	0	0	0	0	0	0	0	0	0	0	0	0	0	0	0	0	0	0	0	0	0	0	0
IPXIM8C01__A4_1_4__ITS3	0	0	0	0	0	0	0	0	0	0	0	0	62	0	0	0	0	61	0	0	0	2	0	0	0	0	0	0	0	0	0	0	0	0	0	0	0	0	0	0	15	0	0	0	0	0	0	0	0
IPXIM8C01__A4_2_1__ITS3	0	0	0	0	0	0	0	0	0	0	0	0	86	0	0	0	0	0	0	0	0	0	0	0	0	0	0	0	0	0	0	0	0	0	0	0	0	0	0	0	7	0	0	0	0	0	0	0	0
IPXIM8C01__A4_2_4__ITS3	0	0	0	0	0	0	0	0	0	0	0	0	14	0	0	0	0	0	0	0	0	0	0	0	0	0	0	0	0	0	0	0	0	0	0	0	0	0	0	0	0	0	0	0	0	0	0	0	0
IPXIM8C01__A4_3_1__ITS3	0	0	0	0	0	0	0	0	0	0	0	0	138	0	0	0	0	0	0	0	0	0	0	0	0	0	0	0	0	0	0	0	0	0	0	0	0	0	0	0	0	0	0	0	0	0	0	0	0
IPXIM8C01__A4_3_2__ITS3	0	0	0	0	0	0	0	0	0	0	0	0	59	0	0	0	0	0	0	0	0	0	0	0	0	0	0	0	0	0	0	0	0	0	0	0	0	0	0	0	0	0	0	0	0	0	0	0	0
IPXIM8C01__A4_3_3__ITS3	0	0	0	0	0	0	0	0	0	0	0	0	148	0	0	0	0	0	0	0	0	0	0	0	0	0	0	0	0	0	0	0	0	0	0	0	0	0	0	0	0	0	0	0	0	0	0	0	0
IPXIM8C01__A4_3_4__ITS3	0	0	0	0	0	0	0	0	0	0	0	0	5	0	0	0	0	0	0	0	0	0	0	0	0	0	0	0	0	0	0	0	0	0	0	0	0	0	0	0	3	0	0	0	0	0	0	0	0
IPXIM8C01__A4_4_1__ITS3	0	0	0	0	0	0	0	0	0	0	0	0	3	0	0	0	0	0	0	0	0	0	0	0	0	0	0	0	0	0	0	0	0	0	0	0	0	0	0	0	0	0	0	0	0	0	0	0	0
IPXIM8C01__A4_4_2__ITS3	0	0	0	0	0	0	0	0	0	0	0	0	57	0	0	0	0	0	0	0	0	0	0	0	0	0	0	0	0	0	0	0	0	0	0	0	0	0	0	0	0	0	0	0	0	0	0	0	0
IPXIM8C01__A4_4_3__ITS3	0	0	0	0	0	0	0	0	0	0	0	0	0	0	0	0	0	0	0	0	0	0	0	0	0	0	0	0	0	0	0	0	0	0	0	0	0	0	0	0	0	0	0	0	0	0	0	0	0
IPXIM8C01__A4_4_4__ITS3	0	0	0	0	0	0	0	0	0	0	0	0	90	0	0	0	0	0	0	0	0	0	0	0	0	0	0	0	0	0	0	0	0	0	0	0	0	0	0	0	0	0	0	0	0	0	0	0	0
IPXIM8C01__A4_5_1__ITS3	0	0	0	0	0	0	0	0	0	0	0	0	6	0	0	0	0	0	0	0	0	0	0	0	0	0	0	0	0	0	0	0	0	0	0	0	0	0	0	0	0	0	0	0	0	0	0	0	0
IPXIM8C01__A4_5_2__ITS3	0	0	0	0	0	0	0	0	0	0	0	0	0	0	0	0	0	0	0	0	0	0	0	12	0	0	0	0	0	0	0	0	0	0	0	0	0	0	0	0	0	0	0	0	0	0	0	0	0
IPXIM8C01__A4_5_3__ITS3	0	0	0	0	0	0	0	0	0	0	0	0	0	0	0	0	0	0	0	0	0	0	0	0	0	0	0	0	0	0	0	0	0	0	0	0	0	0	0	0	0	0	0	0	0	0	0	0	0
IPXIM8C01__A4_5_4__ITS3	0	0	0	0	0	0	0	0	0	0	0	0	0	0	0	0	0	0	0	0	0	0	0	25	0	0	0	0	0	0	0	0	0	0	0	0	0	0	0	0	0	0	0	0	0	0	0	0	0
IPXIM8C01__A4_6_1__ITS3	0	0	0	0	0	0	0	0	0	0	0	0	13	0	0	0	0	0	0	0	0	0	0	0	0	0	0	0	0	0	0	0	0	0	0	0	0	0	0	0	0	0	0	0	0	0	0	0	0
IPXIM8C01__A4_6_2__ITS3	0	0	0	0	0	0	0	0	0	0	0	0	0	0	0	0	0	0	0	0	0	0	0	0	0	0	0	0	0	0	0	0	0	0	0	0	0	0	0	0	0	0	0	0	0	0	0	0	0
IPXIM8C01__A4_6_3__ITS3	0	0	0	0	0	0	0	0	0	0	0	0	157	0	0	0	0	0	0	0	0	0	0	0	0	0	0	0	0	0	0	0	0	0	0	0	0	0	0	0	0	0	0	0	0	0	0	0	0
IPXIM8C01__A4_6_4__ITS3	0	0	0	0	0	0	0	0	0	0	0	0	0	0	0	0	0	0	0	0	0	0	0	0	0	0	0	0	0	0	0	0	0	0	0	0	0	0	0	0	0	0	0	0	0	0	0	0	0
IPXIM8C01__A4_7_1__ITS3	0	0	0	0	0	0	0	0	0	0	0	0	44	0	0	0	0	0	0	0	0	0	0	2	0	0	0	0	0	0	0	0	0	0	0	0	0	0	0	0	0	0	0	0	0	0	0	0	0
IPXIM8C01__A4_7_2__ITS3	0	0	0	0	0	0	0	0	0	0	0	0	34	0	0	0	0	0	0	0	0	0	0	0	0	0	0	0	0	0	0	0	0	0	0	0	0	0	0	0	0	0	0	0	0	0	0	0	0
IPXIM8C01__A4_7_3__ITS3	0	0	0	0	0	0	0	0	0	0	0	0	12	0	0	0	0	0	0	0	0	0	0	0	0	0	0	0	0	0	0	0	0	0	0	0	0	0	0	0	0	0	0	0	0	0	0	0	0
IPXIM8C01__A4_7_4__ITS3	0	0	0	0	0	0	0	0	0	0	0	0	12	0	0	0	0	0	0	0	0	0	0	0	0	0	0	0	0	0	0	0	0	0	0	0	0	0	0	0	0	0	0	0	0	0	0	0	0
IPXIM8C01__A4_8_1__ITS3	0	0	0	0	0	0	0	0	0	0	0	0	67	0	0	0	0	0	0	0	0	0	0	0	0	0	0	0	0	0	0	0	0	0	0	0	0	0	0	0	0	0	0	0	0	0	0	0	0
IPXIM8C01__A4_8_2__ITS3	0	0	0	0	0	0	0	0	0	0	0	0	0	0	0	0	0	0	0	0	0	0	0	0	0	0	0	0	0	0	0	0	0	0	0	0	0	0	0	0	0	0	0	0	0	0	0	0	0
IPXIM8C01__A4_8_4__ITS3	0	0	0	0	0	0	0	0	0	0	0	0	0	0	0	0	0	0	0	0	0	0	0	3	0	0	0	0	0	0	0	0	0	0	0	0	0	0	0	0	2	0	0	0	0	0	0	0	0
IPXIM8C01__A4_9_1__ITS3	0	0	0	0	0	0	0	0	0	0	0	0	0	0	0	0	0	0	0	0	0	0	0	9	0	0	0	0	0	0	0	0	0	0	0	0	0	0	0	0	0	0	0	0	0	0	0	0	0
IPXIM8C01__A4_9_2__ITS3	0	0	0	0	0	0	0	0	0	0	0	0	0	0	0	0	0	0	0	0	0	0	0	1	0	0	0	0	0	0	0	0	0	0	0	0	0	0	0	0	0	0	0	0	0	0	0	0	0
IPXIM8C01__A4_9_3__ITS3	0	0	0	0	0	0	0	0	0	0	0	0	0	0	0	0	0	0	0	0	0	0	0	8	0	0	0	0	0	0	0	0	0	0	0	0	0	0	0	0	0	0	0	0	0	0	0	0	0
IPXIM8C01__A4_9_4__ITS3	0	0	0	0	0	0	0	0	0	0	0	0	0	0	0	0	0	0	0	0	0	0	0	0	0	0	0	0	0	0	0	0	0	0	0	0	0	0	0	0	0	0	0	0	0	0	0	0	0
IPXIM8C01__A5_10_1__ITS3	0	0	0	0	0	0	0	0	0	0	0	0	0	0	0	0	0	0	0	0	0	0	0	0	0	0	0	0	0	0	0	0	0	0	0	0	0	0	0	0	0	0	0	0	0	0	0	0	0
IPXIM8C01__A5_10_2__ITS3	0	0	0	0	0	0	0	0	0	0	0	0	0	0	0	0	0	0	0	0	0	0	0	4	0	0	0	0	0	0	0	0	0	0	0	0	0	0	0	0	0	0	0	0	0	0	0	0	0
IPXIM8C01__A5_11_2__ITS3	0	0	0	0	0	0	0	0	0	0	0	0	0	0	0	0	0	0	0	0	0	0	0	17	0	0	0	0	0	0	0	0	0	0	0	0	0	0	42	0	0	0	0	0	0	0	0	0	0
IPXIM8C01__A5_11_3__ITS3	0	0	0	0	0	0	0	0	0	0	0	0	0	0	0	0	0	0	0	0	0	0	0	5	0	0	0	0	0	0	0	0	0	0	0	0	0	0	0	0	0	0	0	0	0	0	0	0	0
IPXIM8C01__A5_11_4__ITS3	0	0	0	0	0	0	0	0	0	0	0	0	0	0	0	0	0	0	0	0	0	0	0	0	0	3	0	0	0	0	0	0	0	0	0	0	0	0	0	0	0	0	0	0	0	0	0	0	0
IPXIM8C01__A5_12_1__ITS3	0	0	0	0	0	0	0	0	0	0	0	0	0	0	0	0	0	0	0	0	0	0	0	0	0	0	0	0	0	0	0	0	0	0	0	0	0	0	0	0	0	0	0	0	0	0	0	0	0
IPXIM8C01__A5_12_2__ITS3	0	0	0	0	0	0	0	0	0	0	0	0	0	0	0	0	0	0	0	0	0	0	0	8	0	0	0	0	0	0	0	0	0	0	0	0	0	0	0	0	0	0	0	0	0	0	0	0	0
IPXIM8C01__A5_12_3__ITS3	0	0	0	0	0	0	0	0	0	0	0	0	0	0	0	0	0	0	0	0	0	0	0	0	0	0	0	0	0	0	0	0	0	0	0	0	0	0	0	0	0	0	0	0	0	0	0	0	0
IPXIM8C01__A5_12_4__ITS3	0	0	0	0	0	0	0	0	0	0	0	0	0	0	0	0	0	0	0	0	0	0	0	5	0	0	0	0	0	0	0	0	0	0	0	0	0	0	0	0	0	0	0	0	0	0	0	0	0
IPXIM8C01__A5_13_1__ITS3	0	0	0	0	0	0	0	0	0	0	0	0	0	0	0	0	0	0	0	0	0	0	0	0	0	0	0	0	0	0	0	0	0	0	0	0	0	0	0	0	0	0	0	0	0	0	0	0	0
IPXIM8C01__A5_13_2__ITS3	0	0	0	0	0	0	0	0	0	0	0	0	0	0	0	0	0	0	0	0	0	0	0	0	0	0	0	0	0	0	0	0	0	0	0	0	0	0	0	0	0	0	0	0	0	0	0	0	0
IPXIM8C01__A5_13_3__ITS3	0	0	0	0	0	0	0	0	0	0	0	0	0	0	0	0	0	0	0	0	0	0	0	0	0	0	0	0	0	0	0	0	0	0	0	0	0	0	0	0	0	0	0	0	0	0	0	0	0
IPXIM8C01__A5_13_4__ITS3	0	0	0	0	0	0	0	0	0	0	0	0	0	0	0	0	0	0	0	0	0	0	0	0	0	0	0	0	0	0	0	0	0	0	0	0	0	0	0	0	0	0	0	0	0	0	0	0	0
IPXIM8C01__A5_14_1__ITS3	0	0	0	0	0	0	0	0	0	0	0	0	0	0	0	0	0	0	0	0	0	0	0	0	0	0	0	0	0	0	0	0	0	0	0	0	0	0	0	0	0	0	0	0	0	0	0	0	0
IPXIM8C01__A5_14_2__ITS3	0	0	0	0	0	0	0	0	0	0	0	0	0	0	0	0	0	0	0	0	0	0	0	0	5	0	0	0	0	0	0	0	0	0	0	0	0	0	0	0	0	0	0	0	0	0	0	0	0
IPXIM8C01__A5_14_3__ITS3	0	0	0	0	0	0	0	0	0	0	0	0	0	0	0	0	0	0	0	0	0	0	0	0	0	0	0	0	0	0	0	0	0	0	0	0	0	0	0	0	0	0	0	0	0	0	0	0	0
IPXIM8C01__A5_14_4__ITS3	0	0	0	0	0	0	0	0	0	0	0	0	0	0	0	0	0	0	0	0	0	0	0	0	0	0	0	0	0	0	0	0	0	0	0	0	0	0	0	0	0	0	0	0	0	0	0	0	0
IPXIM8C01__A5_15_1__ITS3	0	0	0	0	0	0	0	0	0	0	0	0	0	0	0	0	0	0	0	0	0	0	0	3	0	0	0	0	0	0	0	0	0	0	0	0	0	0	0	0	0	0	0	0	0	0	0	0	0
IPXIM8C01__A5_15_3__ITS3	0	0	0	0	0	0	0	0	0	0	0	0	0	0	0	0	0	0	0	0	0	0	0	0	0	0	0	0	0	0	0	0	0	0	0	0	0	0	0	0	0	0	0	0	0	0	0	0	0
IPXIM8C01__A5_16_1__ITS3	0	0	0	0	0	0	0	0	0	0	0	0	0	0	0	0	0	0	0	0	0	0	0	0	0	0	0	0	0	0	0	0	0	0	0	0	0	0	0	0	0	0	0	0	0	0	0	0	0
IPXIM8C01__A5_16_2__ITS3	0	0	0	0	0	0	0	0	0	0	0	0	0	0	0	0	0	0	0	0	0	0	0	0	0	0	0	0	0	0	0	0	0	0	0	0	0	0	0	0	0	0	0	0	0	0	0	0	0
IPXIM8C01__A5_16_3__ITS3	1	0	0	0	0	0	0	0	0	0	0	0	0	0	0	0	0	0	0	0	0	0	0	1	0	0	0	0	0	0	0	0	0	0	0	2	0	0	0	0	0	0	0	2	0	0	0	0	0
IPXIM8C01__A5_16_4__ITS3	0	0	0	0	0	0	0	0	0	0	0	0	0	0	0	0	0	0	0	0	0	0	0	0	0	0	0	0	0	0	0	0	0	0	0	0	0	0	0	0	0	0	0	0	0	0	0	0	0
IPXIM8C01__A5_1_1__ITS3	0	0	0	0	0	0	0	0	0	0	0	0	0	0	0	0	0	0	0	0	0	0	0	0	0	0	0	0	0	0	0	0	0	0	0	0	0	0	0	0	0	0	0	0	0	0	0	0	0
IPXIM8C01__A5_1_2__ITS3	0	0	0	0	0	0	0	0	0	0	0	0	0	0	0	0	0	0	0	0	0	0	0	0	0	0	0	0	0	0	0	0	0	0	0	0	0	0	0	0	0	0	0	0	0	0	0	0	0
IPXIM8C01__A5_1_3__ITS3	0	0	0	0	0	0	0	0	0	0	0	0	0	0	0	0	0	0	0	0	0	0	0	3	0	0	0	0	0	0	0	0	0	0	0	0	0	0	0	0	0	0	0	0	0	0	0	0	0
IPXIM8C01__A5_1_4__ITS3	0	0	0	0	0	0	0	0	0	0	0	0	0	0	0	0	0	0	0	0	0	0	0	0	0	0	0	0	0	0	0	0	0	0	0	0	0	0	0	0	0	0	0	0	0	0	0	0	0
IPXIM8C01__A5_2_2__ITS3	0	0	0	0	0	0	0	0	0	0	0	0	0	0	0	0	0	0	0	0	0	0	0	0	0	0	0	0	0	0	0	0	0	0	0	0	0	0	0	0	0	5	0	0	0	0	0	0	0
IPXIM8C01__A5_2_4__ITS3	0	0	0	0	0	0	0	0	0	0	0	0	0	0	0	0	0	0	0	0	0	0	0	0	0	0	0	0	0	0	0	0	0	0	0	0	0	0	0	0	0	0	0	0	0	0	0	0	0
IPXIM8C01__A5_3_1__ITS3	0	0	0	5	0	0	0	0	0	0	0	0	0	0	0	0	0	0	0	9	0	0	0	0	0	0	0	0	0	0	0	0	0	0	0	0	0	0	0	0	0	0	0	0	0	0	0	0	0
IPXIM8C01__A5_3_2__ITS3	0	0	0	0	0	0	0	0	0	0	0	0	0	0	0	0	0	0	0	0	0	0	0	0	0	0	0	0	0	0	0	0	0	0	0	0	0	0	0	0	0	1	0	0	0	0	0	0	0
IPXIM8C01__A5_3_3__ITS3	0	0	0	0	0	0	0	0	0	0	0	0	0	0	0	0	0	0	0	0	0	0	0	0	0	0	0	0	0	0	0	0	0	0	0	0	0	0	0	0	0	0	0	0	0	0	0	0	0
IPXIM8C01__A5_3_4__ITS3	0	0	0	0	0	0	0	0	0	0	0	0	0	0	0	0	0	0	0	0	0	0	0	0	0	0	0	0	0	0	0	0	0	0	0	0	0	0	0	0	0	0	0	0	0	0	0	0	0
IPXIM8C01__A5_4_2__ITS3	0	0	0	0	0	0	0	0	0	0	0	0	0	0	0	0	0	0	0	0	0	0	0	0	0	0	0	0	0	0	0	0	0	0	0	0	0	0	0	0	0	0	0	0	0	0	0	0	0
IPXIM8C01__A5_4_3__ITS3	0	0	0	0	0	0	0	0	0	0	0	0	0	0	0	0	0	0	0	0	0	0	0	0	0	0	0	0	0	0	0	0	0	0	0	0	0	0	0	0	0	2	0	0	0	0	0	0	0
IPXIM8C01__A5_4_4__ITS3	0	0	0	0	0	0	0	0	0	0	0	0	0	0	0	0	11	0	0	0	0	0	0	0	0	0	0	0	0	0	0	0	0	0	0	0	0	0	0	0	0	0	0	0	0	0	0	0	0
IPXIM8C01__A5_5_1__ITS3	0	0	0	0	0	0	0	0	0	0	0	0	0	0	0	0	0	0	0	0	0	0	0	0	0	0	0	0	0	0	0	0	0	0	0	0	0	0	0	0	0	0	0	0	0	0	0	0	0
IPXIM8C01__A5_5_2__ITS3	0	0	0	0	0	24	0	0	0	0	0	0	0	0	0	0	0	0	0	0	0	0	0	4	0	0	0	0	0	0	0	0	0	0	0	0	0	0	0	0	0	0	0	0	0	0	0	0	0
IPXIM8C01__A5_5_3__ITS3	0	0	0	0	0	19	0	0	0	0	0	0	0	0	0	0	0	0	0	0	0	0	0	0	0	0	0	0	1	0	0	0	0	0	0	0	0	0	0	0	0	0	0	0	0	0	0	0	0
IPXIM8C01__A5_5_4__ITS3	0	0	0	0	0	0	0	0	0	0	0	0	0	0	0	0	0	0	0	0	0	0	0	0	0	0	0	0	0	0	0	0	0	0	0	0	0	0	0	0	0	0	0	0	0	0	0	0	0
IPXIM8C01__A5_6_1__ITS3	0	0	0	0	0	0	0	0	0	0	0	0	0	0	0	0	0	0	0	0	0	0	0	1	0	0	0	0	0	0	0	0	0	0	0	0	0	0	0	0	0	0	0	0	0	0	0	0	0
IPXIM8C01__A5_6_2__ITS3	0	0	0	0	0	0	0	0	0	0	0	0	0	0	0	0	0	0	0	0	0	0	0	0	0	0	0	0	0	0	0	0	0	0	0	0	0	0	0	0	0	0	0	0	0	0	0	0	0
IPXIM8C01__A5_6_3__ITS3	0	0	0	0	0	0	0	0	0	0	0	0	0	0	0	0	0	0	0	0	0	0	0	0	0	0	0	0	0	0	0	0	0	0	0	0	0	0	0	0	0	33	0	0	0	0	0	0	0
IPXIM8C01__A5_7_1__ITS3	0	0	0	0	0	0	0	0	0	0	0	0	0	0	0	0	0	0	0	0	0	0	0	0	0	0	0	0	0	0	0	0	0	0	0	0	0	0	0	0	0	73	0	0	0	0	0	0	0
IPXIM8C01__A5_7_2__ITS3	0	0	0	0	0	0	0	0	0	0	0	0	0	0	0	0	0	0	0	0	0	0	0	0	0	0	0	0	0	0	0	0	0	0	0	0	0	0	0	0	0	3	0	0	0	0	0	0	0
IPXIM8C01__A5_7_3__ITS3	0	0	0	0	0	0	0	0	0	0	0	0	0	0	0	0	0	0	0	0	0	0	0	0	0	0	0	0	0	0	0	0	0	0	0	0	0	0	0	0	0	2	0	0	0	0	0	0	0
IPXIM8C01__A5_7_4__ITS3	0	0	0	0	0	0	0	0	0	0	0	0	0	0	0	0	0	0	0	0	0	0	0	0	0	0	0	0	0	0	0	0	0	0	0	0	0	0	0	0	0	0	0	0	0	0	0	0	0
IPXIM8C01__A5_8_1__ITS3	0	0	0	0	0	0	0	0	0	0	0	0	0	0	0	0	0	0	0	0	0	0	0	0	0	0	0	0	0	0	0	0	0	0	0	0	0	0	0	0	0	0	0	0	0	0	0	0	0
IPXIM8C01__A5_8_2__ITS3	0	0	0	0	0	0	0	0	0	0	0	0	0	0	0	0	0	0	0	0	0	0	0	0	0	0	0	0	0	0	0	0	0	0	0	0	0	0	0	0	0	0	0	0	0	0	0	0	0
IPXIM8C01__A5_8_3__ITS3	0	0	0	0	0	0	0	0	0	0	0	0	0	0	0	0	0	0	0	0	0	0	0	0	0	0	0	0	0	0	0	0	0	0	0	0	0	0	0	0	0	0	0	0	0	0	0	0	0
IPXIM8C01__A5_8_4__ITS3	0	0	0	0	0	0	0	0	0	0	0	0	0	0	0	0	0	0	0	0	4	0	0	0	0	0	0	0	0	0	0	0	0	0	0	6	0	0	0	0	0	0	0	8	0	0	0	0	0
IPXIM8C01__A5_9_1__ITS3	0	0	0	0	0	0	0	0	0	0	0	0	0	0	0	0	0	0	0	0	0	0	0	0	0	0	0	0	0	0	0	0	0	0	0	0	0	0	0	0	0	0	0	0	0	0	0	0	0
IPXIM8C01__A5_9_2__ITS3	0	0	0	0	0	0	0	0	0	0	0	0	0	0	0	0	0	0	0	0	0	0	0	0	0	0	0	0	0	0	0	0	0	0	0	0	0	0	0	0	0	0	0	0	0	0	0	0	0
IPXIM8C01__A5_9_4__ITS3	0	0	0	0	0	0	0	0	0	0	0	0	0	0	0	0	0	0	0	0	0	0	0	2	0	0	0	0	0	0	0	0	0	0	0	0	0	0	0	0	0	0	0	0	0	0	0	0	0
IPXIM8C01__A6_10_1__ITS3	0	0	0	0	0	0	0	0	0	0	0	0	39	0	0	0	0	0	0	0	0	0	0	0	0	0	0	0	0	0	0	0	0	0	0	0	0	0	0	0	0	0	0	0	0	0	0	0	0
IPXIM8C01__A6_10_3__ITS3	0	0	0	0	0	0	0	0	0	0	0	0	0	0	0	0	0	0	0	0	0	0	0	0	0	0	0	0	0	0	0	0	0	0	0	0	0	0	0	0	0	0	0	0	0	0	0	0	0
IPXIM8C01__A6_10_4__ITS3	0	0	0	0	0	0	0	0	0	0	0	0	0	0	0	0	0	0	0	0	0	0	0	0	0	0	0	0	0	0	0	0	0	0	0	0	0	0	0	0	0	0	0	0	0	0	0	0	0
IPXIM8C01__A6_11_2__ITS3	0	0	0	0	0	0	0	0	0	0	0	0	0	0	0	0	0	0	0	0	0	0	0	0	0	0	0	6	0	0	0	0	0	0	0	0	0	0	0	0	0	0	0	0	0	0	0	0	0
IPXIM8C01__A6_11_4__ITS3	0	0	0	0	0	0	0	0	0	0	0	0	0	0	0	0	0	0	0	0	0	0	0	0	0	0	0	0	0	0	0	0	0	0	55	0	0	0	0	0	0	0	0	0	0	0	0	0	0
IPXIM8C01__A6_12_1__ITS3	0	0	0	0	0	0	0	0	0	0	0	0	0	0	0	0	0	0	0	0	0	0	0	0	0	0	0	0	0	0	0	0	0	0	0	0	0	0	0	0	0	0	0	0	0	0	0	0	0
IPXIM8C01__A6_12_2__ITS3	0	0	0	0	0	0	0	0	0	0	0	0	0	0	0	0	0	0	0	0	0	0	0	0	0	0	0	0	0	0	0	0	0	0	0	0	0	0	0	0	0	0	0	0	0	0	0	0	0
IPXIM8C01__A6_12_3__ITS3	0	0	0	0	0	0	0	0	0	0	0	0	0	0	0	0	0	0	0	0	0	0	0	0	0	0	0	0	0	0	0	0	0	0	0	0	0	0	0	0	0	0	0	0	0	0	0	0	0
IPXIM8C01__A6_12_4__ITS3	0	0	0	0	0	0	0	11	0	0	0	0	0	0	0	0	0	0	0	0	0	0	0	0	0	0	0	0	0	0	0	0	0	0	0	0	0	0	0	0	0	0	0	0	0	0	0	0	0
IPXIM8C01__A6_13_1__ITS3	0	0	0	0	0	0	0	0	0	0	0	0	0	0	0	0	0	0	0	0	0	0	0	0	0	0	0	0	0	0	0	0	0	0	0	0	0	0	0	0	0	0	0	0	0	0	0	0	0
IPXIM8C01__A6_13_3__ITS3	0	0	0	0	0	0	0	0	0	0	0	0	0	0	0	0	0	0	0	0	0	0	0	0	0	0	0	0	0	0	0	0	0	0	0	0	0	0	0	0	0	0	0	0	0	0	0	0	0
IPXIM8C01__A6_14_2__ITS3	0	0	0	0	0	0	0	0	0	0	0	0	0	0	0	0	0	0	0	0	0	0	0	0	0	0	0	0	0	0	0	0	0	0	0	0	0	0	0	0	0	0	0	0	0	0	0	0	0
IPXIM8C01__A6_14_3__ITS3	0	0	0	0	0	0	0	0	0	0	0	0	0	0	0	0	0	0	0	0	0	0	0	0	0	0	0	0	0	0	0	0	0	0	0	0	0	0	0	0	0	0	0	0	0	0	0	0	0
IPXIM8C01__A6_14_4__ITS3	0	0	0	0	0	0	0	0	0	0	0	0	0	0	0	0	0	0	0	0	0	0	0	0	0	0	0	0	0	0	0	0	0	0	0	0	0	0	0	0	0	0	0	0	0	0	0	0	0
IPXIM8C01__A6_15_1__ITS3	0	0	0	0	0	0	0	0	0	0	0	0	0	0	0	0	0	0	0	0	0	0	0	0	0	0	0	0	0	0	0	0	0	0	0	0	0	0	0	0	0	0	0	0	0	1	0	0	0
IPXIM8C01__A6_15_3__ITS3	0	0	0	0	0	0	0	0	0	0	0	0	0	0	0	0	0	0	0	0	0	0	0	0	0	0	0	0	0	0	0	0	0	0	0	0	0	0	0	0	0	0	0	2	0	0	0	0	0
IPXIM8C01__A6_15_4__ITS3	0	0	0	0	0	0	0	0	0	0	0	0	0	0	0	0	0	0	0	0	0	0	0	0	0	0	0	0	0	0	0	0	0	0	0	0	0	0	0	0	0	0	0	0	0	0	0	0	0
IPXIM8C01__A6_16_2__ITS3	0	0	0	0	0	0	0	0	0	0	0	0	0	0	0	0	0	0	0	0	0	0	0	0	0	0	0	0	0	0	0	0	0	0	0	0	0	0	0	0	0	0	0	0	0	0	0	0	0
IPXIM8C01__A6_16_4__ITS3	0	0	0	0	0	0	0	0	0	0	0	0	0	0	0	0	0	0	0	0	0	0	0	0	0	0	0	0	0	0	0	0	0	0	0	0	0	0	0	0	0	0	0	0	0	0	0	0	0
IPXIM8C01__A6_1_3__ITS3	0	0	0	0	0	0	0	0	0	0	0	0	0	0	0	0	0	0	0	0	0	0	0	0	0	0	0	0	0	0	0	0	0	0	0	0	0	0	0	0	0	0	0	0	0	0	0	0	0
IPXIM8C01__A6_1_4__ITS3	0	0	0	0	0	0	0	0	0	0	0	0	0	0	0	0	0	0	0	0	0	0	0	0	0	0	0	0	0	0	0	0	0	0	0	0	0	0	0	0	0	0	0	0	0	0	0	0	0
IPXIM8C01__A6_2_2__ITS3	0	0	0	0	0	0	0	0	0	0	0	0	0	0	0	0	0	0	0	0	0	0	0	0	0	0	0	0	0	0	0	0	0	0	0	0	0	0	0	0	0	0	0	0	0	0	0	0	0
IPXIM8C01__A6_2_4__ITS3	0	0	0	0	0	0	0	0	0	0	0	0	0	0	0	0	0	0	0	0	0	0	0	0	0	0	0	0	0	0	0	0	0	0	0	0	0	0	0	0	0	0	0	0	0	0	0	0	0
IPXIM8C01__A6_3_1__ITS3	0	0	0	0	0	0	0	0	0	0	0	0	1	0	0	0	0	0	0	0	0	0	0	0	0	0	0	0	0	0	0	0	0	0	1	0	0	0	0	0	0	0	3	0	0	0	0	0	0
IPXIM8C01__A6_3_4__ITS3	0	0	0	0	0	0	0	0	0	0	0	0	0	0	0	0	0	0	0	0	0	0	0	0	0	0	0	0	0	0	0	0	0	0	3	0	0	0	0	0	0	0	0	0	0	0	0	0	0
IPXIM8C01__A6_4_2__ITS3	0	0	0	0	0	0	0	0	0	0	0	0	0	0	0	0	0	0	0	0	0	0	0	1	0	0	0	0	0	0	0	0	0	0	0	0	0	0	0	0	0	0	0	0	0	0	0	0	0
IPXIM8C01__A6_4_3__ITS3	0	0	0	0	0	0	0	0	0	0	0	0	0	0	0	0	0	0	0	0	0	0	0	0	0	0	0	0	0	0	0	0	0	0	0	0	0	0	0	0	0	0	0	0	0	0	0	0	0
IPXIM8C01__A6_5_1__ITS3	0	0	0	0	0	0	0	0	0	0	0	0	0	0	0	0	0	0	0	0	0	0	0	0	0	0	0	0	0	0	0	0	0	0	0	0	0	0	0	0	0	0	0	0	0	0	0	0	0
IPXIM8C01__A6_5_2__ITS3	0	0	0	0	0	0	0	0	0	0	0	0	0	0	0	0	0	0	0	0	0	0	0	0	0	0	0	0	0	0	0	0	0	0	0	0	0	0	0	0	0	0	0	0	0	0	0	0	0
IPXIM8C01__A6_5_3__ITS3	0	0	0	0	0	0	0	0	0	0	0	0	0	0	0	0	0	0	0	0	0	0	0	1	0	0	0	0	0	0	0	0	0	0	0	0	0	0	0	0	0	0	0	0	0	0	0	0	0
IPXIM8C01__A6_6_1__ITS3	0	0	0	0	0	0	0	0	0	0	0	0	0	0	0	0	0	0	0	0	0	0	0	0	0	0	0	0	0	0	0	0	0	0	0	0	0	0	0	0	0	0	0	0	0	0	0	0	0
IPXIM8C01__A6_6_2__ITS3	0	0	0	0	0	0	0	0	0	0	0	0	10	0	0	0	0	0	0	0	0	0	0	0	0	0	0	0	0	0	0	0	0	0	0	0	0	0	0	0	0	0	0	0	0	0	0	0	0
IPXIM8C01__A6_6_3__ITS3	0	0	0	0	0	0	0	0	0	0	0	0	14	0	0	0	0	0	0	0	0	0	0	0	0	0	0	0	0	0	0	0	0	0	0	0	0	0	0	0	0	0	0	0	0	0	0	0	0
IPXIM8C01__A6_7_1__ITS3	0	0	0	0	0	0	0	0	0	0	0	0	0	0	0	0	0	0	0	0	0	0	0	0	0	0	0	0	0	0	0	0	0	0	0	0	0	0	0	0	0	0	0	0	0	0	0	1	0
IPXIM8C01__A6_7_2__ITS3	0	0	0	0	0	0	0	0	0	0	0	0	0	0	0	0	0	0	0	2	0	0	0	0	0	0	0	0	0	0	0	0	0	0	0	0	0	0	0	0	0	0	0	0	0	0	0	0	0
IPXIM8C01__A6_7_3__ITS3	0	0	0	0	0	0	0	0	0	0	0	0	0	0	0	0	0	0	0	0	0	0	0	0	0	0	0	0	0	0	0	0	0	0	0	0	0	0	0	0	0	0	0	0	0	0	0	0	0
IPXIM8C01__A6_7_4__ITS3	0	0	0	0	0	0	0	0	0	0	0	0	0	0	0	0	0	0	0	0	0	0	0	5	0	0	0	0	2	0	0	0	0	0	0	0	0	0	0	0	0	0	0	0	0	0	0	0	0
IPXIM8C01__A6_8_1__ITS3	0	0	0	0	0	0	0	0	0	0	0	0	0	0	0	0	0	0	0	0	0	0	0	1	0	0	0	0	0	0	0	0	0	0	0	0	0	0	0	0	0	0	0	0	0	0	0	0	0
IPXIM8C01__A6_8_2__ITS3	0	0	0	0	0	0	0	0	0	0	0	0	0	0	0	0	0	0	0	0	0	0	0	5	0	0	0	0	0	3	0	0	0	0	0	0	0	0	0	0	0	0	0	0	0	0	0	0	0
IPXIM8C01__A6_8_3__ITS3	0	0	0	0	0	0	0	0	0	0	0	0	0	0	0	0	0	0	0	0	0	0	0	0	0	0	0	0	0	0	0	0	0	0	0	0	0	0	0	0	0	0	0	0	0	0	0	0	0
IPXIM8C01__A6_8_4__ITS3	0	0	0	0	0	0	0	0	0	0	0	0	0	0	0	0	0	0	0	0	0	0	0	0	0	0	0	0	0	0	0	0	0	0	0	0	0	0	0	0	0	0	0	0	0	0	0	0	0
IPXIM8C01__A6_9_1__ITS3	0	0	0	0	0	0	0	0	0	0	0	0	0	0	0	0	0	0	0	0	0	0	0	0	0	0	0	0	0	0	0	0	0	0	0	0	0	0	0	0	0	0	0	0	0	0	0	0	0
IPXIM8C01__A6_9_2__ITS3	0	0	0	0	0	0	0	0	0	0	0	0	0	0	0	0	0	0	0	0	0	0	0	0	0	0	0	0	0	0	0	0	0	0	0	0	0	0	0	0	0	0	0	0	0	0	0	0	0
IPXIM8C01__A6_9_3__ITS3	0	0	0	0	0	0	0	0	0	0	0	0	0	0	0	0	0	0	0	0	0	0	0	0	0	0	0	0	0	0	0	0	0	0	1	0	0	0	0	0	0	0	0	0	0	0	0	0	0
IPXIM8C01__A6_9_4__ITS3	0	0	0	0	0	0	0	0	0	0	0	0	0	0	0	0	0	0	0	0	0	0	0	0	0	0	0	0	0	0	0	0	0	0	0	0	0	0	0	0	0	0	0	0	0	2	0	0	0
IPXIM8C01__A8_10_2__ITS3	0	0	0	0	0	0	0	0	0	0	0	0	0	0	0	0	0	0	0	0	0	0	0	0	0	0	0	0	0	0	0	0	0	0	0	0	0	0	0	0	0	0	0	0	0	0	0	0	0
IPXIM8C01__A8_10_3__ITS3	0	0	0	0	0	0	0	0	0	0	0	0	0	0	0	0	0	0	0	0	0	0	0	0	0	0	0	0	0	0	0	0	0	0	0	0	0	0	0	0	0	0	0	0	0	0	0	0	0
IPXIM8C01__A8_10_4__ITS3	0	0	0	0	0	0	0	0	0	0	0	0	0	0	0	0	0	0	0	0	0	0	0	0	0	0	0	0	0	0	0	0	0	0	0	0	0	0	0	0	0	0	0	0	0	0	0	0	0
IPXIM8C01__A8_11_1__ITS3	0	0	0	0	0	0	0	0	0	0	0	0	0	0	0	0	0	0	0	0	0	0	0	0	0	0	0	0	0	0	0	0	0	0	0	0	0	0	0	0	0	0	0	0	0	6	0	0	0
IPXIM8C01__A8_11_2__ITS3	0	0	0	0	0	0	0	0	0	0	0	0	0	0	0	0	0	0	0	0	0	0	0	0	0	0	0	0	0	0	0	0	0	0	0	0	0	0	0	0	0	0	0	0	0	1	0	0	0
IPXIM8C01__A8_11_3__ITS3	0	0	0	0	0	0	0	0	0	0	0	0	0	0	0	0	0	0	0	0	0	0	0	0	0	0	0	0	0	0	0	0	0	0	0	0	0	0	0	0	0	0	0	0	0	63	0	0	0
IPXIM8C01__A8_11_4__ITS3	0	0	0	0	0	0	0	0	0	0	0	0	58	0	0	0	0	0	0	0	0	0	0	0	0	0	0	0	0	0	0	0	0	0	0	0	0	0	0	0	0	0	0	0	0	2	0	0	0
IPXIM8C01__A8_12_1__ITS3	0	0	0	0	0	0	0	0	0	0	0	0	0	0	0	0	0	0	0	0	0	0	0	0	0	0	0	0	0	0	0	0	0	0	8	0	0	0	0	0	0	0	0	0	0	5	0	0	0
IPXIM8C01__A8_12_2__ITS3	0	0	0	0	0	0	0	0	0	0	0	0	0	0	0	0	0	0	0	0	0	0	0	0	0	0	0	0	0	0	0	0	0	0	0	0	0	0	0	0	0	0	0	0	0	40	0	0	0
IPXIM8C01__A8_12_3__ITS3	0	0	0	0	0	0	0	0	0	0	0	0	0	0	0	0	0	0	0	0	0	0	0	0	0	0	0	0	0	0	0	0	0	0	0	0	0	0	0	0	0	0	0	0	0	0	0	0	0
IPXIM8C01__A8_12_4__ITS3	0	0	0	0	0	0	0	0	0	0	0	0	0	0	0	0	0	0	0	0	0	0	0	0	0	0	0	0	0	0	0	0	0	0	6	0	0	0	0	0	0	0	0	0	0	0	0	0	0
IPXIM8C01__A8_13_1__ITS3	0	0	0	0	0	0	0	41	0	0	0	0	1	0	0	0	0	0	0	0	0	0	0	0	0	0	0	0	0	0	0	0	0	0	0	0	0	0	0	0	0	0	0	0	0	0	0	0	0
IPXIM8C01__A8_13_2__ITS3	0	0	0	0	0	0	0	0	0	0	0	0	0	0	0	0	0	0	0	0	0	0	0	0	0	0	0	0	0	0	0	0	0	0	0	0	0	0	0	0	0	0	0	0	0	0	0	0	0
IPXIM8C01__A8_13_4__ITS3	0	0	0	0	0	0	0	0	0	0	0	0	0	0	0	0	0	0	0	0	0	0	0	0	0	0	0	0	0	0	0	0	0	0	0	0	0	0	0	0	0	0	0	0	0	0	0	0	0
IPXIM8C01__A8_14_1__ITS3	0	0	0	0	0	0	0	0	0	0	0	0	2	0	0	0	0	0	0	0	0	0	0	0	0	0	0	0	0	0	0	0	0	0	0	0	0	0	0	0	0	0	0	0	0	0	0	0	0
IPXIM8C01__A8_14_2__ITS3	0	0	0	0	0	0	0	0	0	0	0	0	0	0	0	0	0	0	0	0	0	0	0	0	0	0	0	0	0	0	0	0	0	0	0	0	0	0	0	0	0	0	0	0	0	0	0	0	0
IPXIM8C01__A8_14_3__ITS3	0	0	0	0	0	0	0	0	0	0	0	0	0	0	24	0	0	0	0	0	0	0	0	0	0	0	0	0	0	0	0	0	0	0	0	0	0	0	0	0	0	0	0	0	0	0	0	0	0
IPXIM8C01__A8_14_4__ITS3	0	0	0	0	0	0	0	0	0	0	0	0	0	0	0	0	0	0	0	0	0	0	0	0	0	0	0	0	0	0	0	0	0	0	0	0	0	0	0	0	0	0	0	0	0	0	0	0	0
IPXIM8C01__A8_15_1__ITS3	0	0	0	0	0	0	0	0	0	0	0	0	0	0	0	0	0	0	0	0	0	0	0	0	0	0	0	0	0	0	0	0	0	0	0	0	0	0	0	0	0	0	0	0	0	0	0	0	0
IPXIM8C01__A8_15_3__ITS3	0	0	0	0	0	0	0	0	0	0	0	0	0	0	0	0	0	0	0	0	0	0	0	0	0	0	0	0	0	0	0	0	0	0	0	0	0	0	0	0	0	0	0	0	0	3	0	0	0
IPXIM8C01__A8_15_4__ITS3	0	0	0	0	0	0	0	0	0	0	0	0	0	0	0	0	0	0	0	0	0	0	0	0	0	0	0	0	0	0	0	0	0	0	0	0	0	0	0	0	0	0	0	0	0	2	0	0	0
IPXIM8C01__A8_16_2__ITS3	0	0	0	0	0	0	0	0	0	0	0	0	0	0	0	0	0	0	0	0	0	0	0	0	0	0	0	0	0	0	0	0	0	0	0	0	0	0	0	0	0	0	0	0	0	0	0	0	0
IPXIM8C01__A8_16_3__ITS3	0	0	0	0	0	0	0	0	0	0	0	0	0	0	0	0	0	0	0	0	0	0	0	0	0	0	0	0	0	0	0	0	0	0	0	0	0	0	0	0	0	0	0	0	0	0	0	0	0
IPXIM8C01__A8_1_2__ITS3	0	0	0	0	0	0	0	0	0	0	0	0	0	0	0	0	0	0	0	0	0	0	0	0	0	0	0	0	0	0	0	0	0	0	0	0	0	0	0	0	0	0	0	0	0	0	0	0	0
IPXIM8C01__A8_1_3__ITS3	0	0	0	0	0	0	0	0	0	0	3	0	0	0	0	0	0	0	0	0	0	0	0	0	0	0	0	0	0	0	0	0	0	0	0	0	0	0	0	0	0	0	0	0	0	30	0	0	0
IPXIM8C01__A8_1_4__ITS3	0	0	0	0	0	0	0	0	0	0	0	0	0	0	0	0	0	0	0	0	0	0	0	0	0	0	0	0	0	0	0	0	0	0	0	0	0	0	0	0	0	0	0	0	0	12	0	0	0
IPXIM8C01__A8_2_2__ITS3	0	0	0	0	0	0	0	0	0	0	0	0	0	0	0	0	0	0	0	0	0	0	0	0	0	0	0	0	0	0	0	0	0	0	0	0	0	0	0	0	0	0	0	0	0	24	0	0	0
IPXIM8C01__A8_2_3__ITS3	0	0	0	0	0	0	0	0	0	0	0	0	0	0	0	0	0	0	0	0	0	0	0	0	0	0	0	0	0	0	0	0	0	0	0	0	0	0	0	0	0	0	0	0	0	1	0	0	0
IPXIM8C01__A8_2_4__ITS3	0	0	0	0	0	0	0	0	0	0	0	0	0	0	0	0	0	0	0	0	0	0	0	1	0	2	0	0	0	0	0	0	0	0	29	0	0	0	0	0	0	0	0	0	0	0	0	0	0
IPXIM8C01__A8_3_1__ITS3	0	0	0	0	0	0	0	0	0	0	0	0	4	0	0	0	0	0	0	0	0	0	0	0	0	0	0	0	0	0	0	0	0	0	0	0	0	0	0	0	0	0	0	0	0	0	0	0	0
IPXIM8C01__A8_3_2__ITS3	0	0	0	0	0	0	0	0	0	0	0	0	0	0	0	0	0	0	0	0	0	0	0	0	0	0	0	0	0	0	0	0	0	0	0	0	0	0	0	0	0	0	0	1	0	0	0	0	0
IPXIM8C01__A8_3_4__ITS3	0	0	0	0	0	0	0	0	0	0	0	0	0	0	0	0	0	0	0	0	0	0	0	0	0	0	0	0	0	0	0	0	0	0	29	0	0	0	0	0	0	0	0	0	0	0	0	0	0
IPXIM8C01__A8_4_1__ITS3	0	0	0	0	0	0	0	0	0	0	0	0	0	0	0	0	0	0	0	0	0	0	0	0	0	0	0	0	0	0	0	0	0	0	0	1	0	0	0	0	0	0	0	0	0	0	0	0	0
IPXIM8C01__A8_4_2__ITS3	0	0	0	0	0	0	0	0	0	0	0	0	0	0	0	0	0	0	0	0	0	0	0	0	0	0	0	0	0	0	0	0	0	0	0	0	0	0	0	0	0	0	0	0	0	7	0	0	0
IPXIM8C01__A8_4_3__ITS3	0	0	0	0	0	0	0	0	0	0	0	0	2	0	0	0	0	0	0	0	0	0	0	0	0	0	0	0	0	0	0	0	0	0	0	0	0	0	0	0	0	0	0	0	0	0	0	0	0
IPXIM8C01__A8_4_4__ITS3	0	0	0	0	0	0	0	0	0	0	0	0	0	0	0	0	0	0	0	0	0	0	0	0	0	0	0	0	0	0	0	0	0	0	23	0	0	0	0	0	0	0	0	0	0	6	0	0	0
IPXIM8C01__A8_5_3__ITS3	0	0	0	0	0	0	0	0	0	0	0	0	0	0	0	0	0	0	0	0	0	0	0	0	0	0	0	0	0	0	0	0	0	0	0	0	0	0	0	0	0	0	0	0	0	0	0	0	0
IPXIM8C01__A8_5_4__ITS3	0	0	0	0	0	0	0	0	0	0	0	0	0	0	0	0	0	0	0	0	0	0	0	0	0	0	0	0	0	0	0	0	0	0	0	0	0	0	0	0	0	0	0	0	0	4	0	0	0
IPXIM8C01__A8_6_2__ITS3	0	0	0	0	0	0	0	0	0	0	0	0	0	0	0	0	0	0	0	0	0	0	0	0	0	0	0	0	0	0	0	0	0	0	0	0	0	0	0	0	0	0	0	0	0	0	0	0	0
IPXIM8C01__A8_6_3__ITS3	0	0	0	0	0	0	0	0	0	0	0	0	0	0	0	0	0	0	0	0	0	0	0	0	0	0	0	0	0	0	0	0	0	0	0	0	0	0	0	0	0	0	0	0	0	25	0	0	0
IPXIM8C01__A8_6_4__ITS3	0	0	0	0	0	0	0	0	0	0	0	0	0	0	0	0	0	0	0	0	0	0	0	0	0	0	0	0	0	0	0	0	0	0	0	0	0	0	0	0	0	0	0	0	0	0	0	0	0
IPXIM8C01__A8_7_1__ITS3	0	0	0	0	0	0	0	0	0	0	0	0	3	0	0	0	0	0	0	0	0	0	0	0	0	0	0	0	0	0	0	0	0	0	0	0	0	0	0	0	0	0	0	0	0	6	0	0	0
IPXIM8C01__A8_7_2__ITS3	0	0	0	0	0	0	0	0	0	0	0	0	0	0	0	0	0	0	0	0	0	0	0	0	0	0	0	0	0	0	0	0	0	0	0	0	0	0	0	0	0	0	0	0	0	33	0	0	0
IPXIM8C01__A8_7_3__ITS3	0	0	0	0	0	0	0	0	0	0	0	0	0	0	0	0	0	0	0	0	0	0	0	0	0	0	0	0	0	0	0	0	0	0	52	0	0	0	0	0	0	0	0	0	0	10	0	0	0
IPXIM8C01__A8_7_4__ITS3	0	0	0	0	0	0	0	0	0	0	0	0	2	0	0	0	0	0	0	0	0	0	0	0	0	0	0	0	0	0	0	0	0	0	0	0	0	0	0	0	0	0	0	0	0	2	0	0	0
IPXIM8C01__A8_8_2__ITS3	0	0	0	0	0	0	0	0	0	0	0	0	9	0	0	0	0	0	3	0	0	0	0	0	0	0	0	0	0	0	0	0	0	0	0	0	0	0	0	0	0	0	0	0	0	22	0	0	0
IPXIM8C01__A8_8_3__ITS3	0	0	0	0	0	0	0	0	0	0	0	0	3	0	0	0	0	0	0	0	0	0	0	0	0	0	0	0	0	0	0	0	0	0	0	0	0	0	0	0	0	0	0	0	0	0	0	0	0
IPXIM8C01__A8_8_4__ITS3	0	0	0	0	0	0	0	0	0	0	0	0	0	0	0	0	0	0	0	0	0	0	0	0	0	0	0	0	0	0	0	0	0	0	0	0	0	0	0	0	0	0	0	0	0	0	0	0	0
IPXIM8C01__A8_9_1__ITS3	0	0	0	0	0	0	0	0	0	0	0	0	0	0	0	0	0	0	0	0	0	0	0	0	0	0	0	0	0	0	0	0	0	0	0	0	0	0	0	0	0	0	0	0	0	0	0	0	0
IPXIM8C01__A8_9_2__ITS3	0	0	0	0	0	0	0	0	0	0	0	0	0	0	0	0	0	0	0	0	0	0	0	0	0	0	0	0	0	0	0	0	0	0	0	0	0	0	0	0	0	0	0	0	0	0	0	0	0
IPXIM8C01__A8_9_4__ITS3	0	0	0	0	0	0	0	0	0	0	0	0	0	0	0	0	0	0	30	0	0	0	0	0	0	0	0	0	0	0	0	0	0	0	0	0	0	0	0	0	0	0	0	0	0	0	0	0	0
IPXIM8C01__A9_10_1__ITS3	0	0	0	0	0	0	0	0	0	0	0	0	0	0	0	0	0	0	0	0	0	0	0	7	0	0	0	0	0	0	0	0	0	0	0	0	0	0	0	0	0	0	0	0	0	0	0	0	0
IPXIM8C01__A9_10_2__ITS3	0	0	0	0	0	0	0	0	0	0	0	0	0	0	0	0	0	0	0	0	0	0	0	0	0	0	0	0	0	0	0	0	0	0	0	0	0	0	0	0	0	0	0	0	0	0	0	0	0
IPXIM8C01__A9_10_3__ITS3	0	0	0	0	0	0	0	0	0	0	0	0	0	0	0	0	0	0	0	0	0	0	0	0	0	0	0	0	0	0	0	0	0	0	0	0	0	0	0	0	0	0	0	0	0	0	0	0	0
IPXIM8C01__A9_11_1__ITS3	0	0	0	0	0	0	0	0	0	0	0	0	0	0	0	0	0	0	0	0	0	0	0	0	0	0	0	0	0	0	0	0	0	0	0	0	5	0	0	0	0	0	0	0	0	0	0	0	0
IPXIM8C01__A9_11_2__ITS3	0	0	0	0	0	0	0	0	0	0	0	0	0	0	0	0	0	0	0	0	0	0	0	0	0	0	0	0	0	0	0	0	0	0	0	0	0	0	0	0	0	0	0	0	0	0	0	0	0
IPXIM8C01__A9_11_3__ITS3	0	0	0	0	0	0	0	0	0	0	0	2	0	0	0	0	0	0	0	0	0	0	0	0	0	0	0	0	0	0	0	0	0	0	0	0	0	0	0	0	0	0	0	0	0	0	0	0	0
IPXIM8C01__A9_11_4__ITS3	0	0	0	0	0	0	0	0	0	0	0	0	0	0	0	0	0	0	0	0	0	0	0	0	0	0	0	0	0	0	0	0	0	0	0	0	0	0	0	0	0	0	0	0	0	0	0	0	0
IPXIM8C01__A9_12_2__ITS3	0	0	0	0	0	0	0	0	0	0	0	0	0	0	0	0	0	0	0	0	0	0	0	3	0	0	0	0	0	0	0	0	0	0	0	0	0	0	0	0	0	0	0	0	0	0	0	0	0
IPXIM8C01__A9_12_4__ITS3	0	0	0	0	0	0	0	0	0	0	0	0	0	0	0	0	0	0	0	0	0	0	0	0	0	0	0	0	0	0	0	0	0	0	0	0	0	0	0	0	0	0	0	0	0	0	0	0	0
IPXIM8C01__A9_13_1__ITS3	0	0	0	0	0	0	0	0	0	0	0	0	0	0	0	0	0	0	0	0	0	0	0	0	0	0	0	0	0	0	0	0	0	0	0	0	0	0	0	0	0	0	0	0	0	0	0	0	0
IPXIM8C01__A9_13_3__ITS3	0	0	0	0	0	0	0	0	0	0	0	0	0	0	0	0	0	0	0	0	0	0	0	0	0	0	0	0	0	0	0	0	0	0	0	0	0	0	0	0	0	0	0	0	0	0	0	0	0
IPXIM8C01__A9_13_4__ITS3	0	0	0	0	0	0	0	0	0	0	0	0	0	0	0	0	0	0	0	0	0	0	0	0	0	0	0	0	0	0	0	0	0	0	0	0	0	0	0	0	0	0	0	0	0	0	0	0	0
IPXIM8C01__A9_14_2__ITS3	0	0	0	0	0	0	0	0	0	0	0	0	0	0	0	0	0	0	0	0	0	0	0	25	0	0	0	0	0	0	0	0	0	0	0	0	0	0	0	0	0	0	0	0	0	0	0	0	0
IPXIM8C01__A9_14_3__ITS3	0	0	0	0	0	0	0	0	0	0	0	0	0	0	0	0	0	0	0	0	0	0	0	0	0	0	0	0	0	0	0	0	0	0	0	0	0	0	0	0	0	0	0	0	0	0	0	0	0
IPXIM8C01__A9_14_4__ITS3	0	0	0	0	0	0	0	0	0	0	0	0	0	0	0	0	0	0	0	0	0	0	0	1	0	0	0	0	0	0	0	0	0	0	0	0	0	0	0	0	0	0	0	0	0	0	0	0	0
IPXIM8C01__A9_15_3__ITS3	0	0	0	0	0	0	0	0	0	0	0	0	0	0	0	0	0	0	0	0	0	0	0	0	0	0	0	0	4	0	0	0	0	0	0	0	0	0	0	0	0	0	0	0	0	0	0	0	0
IPXIM8C01__A9_15_4__ITS3	0	0	0	0	0	0	0	0	0	0	0	0	0	0	0	0	0	0	0	0	0	0	0	0	0	0	0	0	0	0	0	0	0	0	0	0	0	0	0	0	0	0	0	0	0	0	0	0	0
IPXIM8C01__A9_16_2__ITS3	0	0	0	0	0	0	0	0	0	0	0	0	0	0	0	0	0	0	0	0	0	0	0	0	0	0	0	0	0	0	0	0	0	0	0	0	0	0	0	0	0	0	0	0	0	0	0	0	0
IPXIM8C01__A9_16_3__ITS3	0	0	0	0	0	0	0	0	0	0	0	0	0	0	0	0	0	0	0	0	0	0	0	0	0	0	0	0	0	0	0	0	0	0	0	0	0	0	26	0	0	0	0	0	0	0	0	0	0
IPXIM8C01__A9_16_4__ITS3	0	0	0	0	0	0	0	0	0	0	0	0	0	0	0	0	0	0	0	0	0	0	0	0	0	0	0	0	0	0	0	0	0	0	0	0	0	0	0	0	0	0	0	0	0	0	0	0	0
IPXIM8C01__A9_1_2__ITS3	0	0	0	0	0	0	0	0	0	0	0	0	0	0	0	0	0	0	0	0	0	0	0	0	0	0	0	0	0	0	0	0	0	0	0	0	0	0	0	0	0	0	0	0	0	0	0	0	0
IPXIM8C01__A9_1_3__ITS3	0	0	0	0	0	0	0	0	0	0	0	0	0	0	0	0	0	0	0	0	0	0	0	0	0	0	0	0	0	0	0	0	0	0	0	0	0	0	0	0	0	0	0	0	0	0	0	0	0
IPXIM8C01__A9_2_1__ITS3	0	0	0	0	0	0	0	0	0	0	0	0	0	0	0	0	0	0	0	0	0	0	0	0	0	0	0	0	0	0	0	0	0	0	0	0	0	0	0	0	0	0	0	0	0	0	0	0	0
IPXIM8C01__A9_2_3__ITS3	0	0	0	0	0	0	0	0	0	0	0	0	0	0	0	0	0	0	0	0	0	0	0	0	0	0	0	0	0	0	0	0	0	0	0	0	0	0	0	0	0	0	0	0	0	0	0	0	0
IPXIM8C01__A9_2_4__ITS3	0	0	0	0	0	0	0	0	0	0	0	0	0	0	0	0	0	0	0	0	0	0	0	0	0	0	0	0	0	0	0	0	0	0	0	0	0	0	0	0	0	0	0	0	0	0	0	0	0
IPXIM8C01__A9_3_1__ITS3	0	0	0	0	0	0	0	0	0	0	0	0	0	0	0	0	0	0	0	0	0	0	0	0	0	0	0	0	0	0	0	0	0	0	0	0	0	0	0	0	0	0	0	0	0	1	0	0	0
IPXIM8C01__A9_3_2__ITS3	0	0	0	0	0	0	0	0	0	0	0	0	0	0	0	0	0	0	0	0	0	0	0	0	0	0	0	0	0	0	0	0	0	0	0	0	0	0	0	0	0	0	0	0	0	0	0	0	0
IPXIM8C01__A9_3_3__ITS3	0	0	0	0	0	0	0	0	0	0	0	0	0	0	0	0	0	0	0	0	0	0	0	0	0	0	0	0	0	0	0	0	0	0	0	0	0	0	0	0	0	0	0	0	0	0	0	0	0
IPXIM8C01__A9_4_1__ITS3	0	0	0	0	0	0	0	0	0	0	0	0	0	0	0	0	0	0	0	0	0	0	0	4	0	0	0	0	0	0	0	0	0	0	0	0	0	0	0	0	0	0	0	0	0	0	0	0	0
IPXIM8C01__A9_4_2__ITS3	0	0	0	0	0	0	0	0	0	0	0	0	0	0	0	0	0	0	0	0	0	0	0	0	0	0	0	0	0	0	0	0	0	0	0	0	0	0	0	0	0	0	0	0	0	0	0	0	0
IPXIM8C01__A9_4_3__ITS3	0	0	0	0	0	0	0	0	0	0	0	0	0	0	0	0	0	0	0	0	0	0	0	36	0	0	0	4	0	0	0	0	0	0	0	0	0	0	0	0	0	0	0	0	0	0	0	0	0
IPXIM8C01__A9_5_1__ITS3	0	0	0	0	0	0	0	0	0	0	0	0	0	0	0	0	0	0	0	0	0	0	0	0	0	0	0	0	0	0	0	0	0	0	0	0	0	0	0	0	0	0	0	0	0	0	0	0	0
IPXIM8C01__A9_5_2__ITS3	0	0	0	0	0	0	0	0	0	0	0	0	0	0	0	0	0	0	0	0	0	0	0	0	0	0	0	0	0	0	0	0	0	0	0	0	0	0	0	0	0	0	0	0	0	0	0	0	0
IPXIM8C01__A9_5_3__ITS3	0	0	0	0	0	0	0	0	0	0	0	0	0	0	0	0	0	0	0	0	0	0	0	0	0	0	0	0	0	0	0	0	0	0	0	0	0	0	0	0	0	0	0	0	0	0	0	0	0
IPXIM8C01__A9_5_4__ITS3	0	0	0	0	27	0	0	0	0	0	0	0	0	0	0	0	0	0	0	0	0	0	24	0	0	0	0	0	0	0	0	0	0	0	0	0	0	0	0	0	0	0	0	0	0	0	0	0	0
IPXIM8C01__A9_6_1__ITS3	0	0	0	0	0	0	0	0	0	0	0	0	0	0	0	0	0	0	0	0	0	0	0	0	0	0	0	0	0	0	0	0	0	0	0	0	0	0	0	0	0	0	0	0	0	0	0	0	0
IPXIM8C01__A9_6_2__ITS3	0	0	0	0	0	0	0	0	0	0	0	0	0	0	0	0	0	0	0	0	0	0	0	0	0	0	0	0	0	0	0	0	0	0	0	0	0	0	0	0	0	0	0	0	0	0	0	0	0
IPXIM8C01__A9_6_3__ITS3	0	0	0	0	0	0	0	0	0	0	0	0	0	0	0	0	0	0	0	0	0	0	0	0	0	0	0	0	0	0	0	0	0	0	0	0	0	0	0	0	0	0	0	0	0	0	0	0	0
IPXIM8C01__A9_6_4__ITS3	0	0	0	0	0	0	0	0	0	0	0	0	0	0	0	0	0	0	0	0	0	0	0	2	0	0	0	0	0	0	0	0	0	0	0	0	0	0	0	0	0	0	0	0	0	0	0	0	0
IPXIM8C01__A9_7_1__ITS3	0	0	0	0	0	0	0	0	0	0	0	0	0	0	0	0	0	0	0	0	0	0	0	3	0	0	0	0	0	0	0	0	0	0	0	0	0	0	0	0	0	0	0	0	0	0	0	0	0
IPXIM8C01__A9_7_2__ITS3	0	0	0	0	0	0	0	0	0	0	0	0	0	0	0	0	0	0	0	0	0	0	0	0	0	0	0	0	0	0	0	0	0	0	0	0	0	0	0	0	0	0	0	0	0	0	0	0	0
IPXIM8C01__A9_7_3__ITS3	0	0	0	0	0	0	0	0	0	0	0	0	0	0	0	0	0	0	0	0	0	0	0	5	0	0	0	0	0	0	0	0	0	0	0	0	0	0	0	0	0	0	0	0	0	0	0	0	0
IPXIM8C01__A9_7_4__ITS3	0	0	0	0	0	0	0	0	0	0	0	0	0	0	0	0	0	0	0	0	0	0	0	0	0	0	0	0	0	0	0	0	0	0	0	0	0	0	0	0	0	0	0	0	0	0	2	0	0
IPXIM8C01__A9_8_1__ITS3	0	0	0	0	0	0	0	0	0	0	0	0	0	0	0	0	0	0	0	0	0	0	0	99	0	0	0	0	0	0	0	0	0	0	0	0	0	0	0	0	0	0	0	0	0	0	0	0	0
IPXIM8C01__A9_8_2__ITS3	0	0	0	0	0	0	0	0	0	0	0	0	0	0	0	0	0	0	0	0	0	0	0	9	0	0	0	0	0	0	0	0	0	0	0	0	0	0	0	0	0	0	0	0	0	0	0	0	0
IPXIM8C01__A9_8_3__ITS3	0	0	22	0	0	0	0	0	0	0	0	0	0	0	0	0	0	0	0	0	0	0	0	0	0	0	0	0	0	0	0	0	0	0	0	0	0	0	0	0	0	0	0	0	0	0	0	0	0
IPXIM8C01__A9_8_4__ITS3	0	0	0	0	0	0	0	0	0	0	0	0	0	0	0	0	0	0	0	0	0	0	0	0	0	0	0	0	0	0	0	0	0	0	0	0	0	0	47	0	0	0	0	0	0	0	0	0	0
IPXIM8C01__A9_9_2__ITS3	0	0	0	0	0	0	0	0	0	0	0	0	0	0	0	0	0	0	0	0	0	6	0	0	0	0	0	0	0	0	0	0	0	0	0	0	0	0	12	0	0	0	0	0	0	0	0	0	0
IPXIM8C01__A9_9_3__ITS3	0	0	0	0	0	0	0	0	0	0	0	0	0	0	0	0	0	0	0	0	0	0	0	0	0	0	0	0	0	0	0	0	0	0	0	0	0	0	0	0	0	0	0	0	0	0	0	0	0
IPXIM8C01__A9_9_4__ITS3	0	0	0	0	39	0	0	0	0	0	0	0	0	0	0	0	0	0	0	0	0	0	0	1	0	0	0	0	0	0	0	0	0	0	0	0	0	0	0	0	0	0	0	0	0	0	0	0	0
IPXIM8C01__B3_10_1__ITS3	0	0	0	0	0	0	0	0	0	0	2	0	0	0	0	0	0	0	0	0	0	0	0	2	0	0	0	0	0	0	0	0	0	0	0	0	0	0	0	0	0	0	0	0	0	0	0	0	0
IPXIM8C01__B3_10_3__ITS3	0	0	0	0	0	0	0	0	0	0	0	0	0	0	0	0	0	0	0	0	0	0	0	0	0	0	0	0	0	0	0	0	0	0	0	0	0	0	0	0	0	0	0	0	0	0	0	0	0
IPXIM8C01__B3_11_2__ITS3	0	0	0	0	0	0	0	0	0	0	0	0	0	0	0	0	0	0	0	0	0	0	0	0	0	0	0	0	0	0	0	0	0	0	0	0	0	0	0	0	0	0	0	0	0	0	0	0	0
IPXIM8C01__B3_11_3__ITS3	0	0	0	0	0	0	0	0	0	0	0	0	0	0	0	0	0	0	0	0	0	0	0	0	0	0	0	0	0	0	0	0	0	0	0	0	0	0	21	0	0	0	0	0	0	0	0	0	0
IPXIM8C01__B3_11_4__ITS3	0	0	0	0	0	0	0	0	0	0	0	0	0	0	0	0	0	0	0	0	0	0	0	8	0	0	0	0	0	4	0	0	0	0	0	0	0	0	0	0	0	0	0	0	0	0	0	0	0
IPXIM8C01__B3_12_1__ITS3	0	0	0	0	0	0	19	0	0	0	0	0	0	0	0	0	0	0	0	0	0	0	0	0	0	0	0	0	0	0	0	0	0	0	0	0	0	0	0	0	0	0	0	0	0	0	0	0	0
IPXIM8C01__B3_13_1__ITS3	0	0	0	0	0	0	0	0	0	0	0	0	0	0	0	0	0	0	0	0	0	0	0	0	0	0	0	0	0	0	0	0	0	0	1	0	0	0	0	0	0	0	0	0	0	0	0	0	0
IPXIM8C01__B3_13_3__ITS3	0	0	0	0	0	0	0	0	0	0	0	0	0	0	0	0	0	0	0	0	0	0	0	0	0	0	0	0	19	0	0	0	0	0	0	0	0	0	0	0	0	0	0	0	0	0	0	0	0
IPXIM8C01__B3_14_3__ITS3	0	0	0	0	0	0	0	0	0	0	0	0	0	0	0	0	0	0	0	0	0	0	0	0	0	0	0	0	0	0	0	0	0	0	0	0	0	0	0	0	0	0	0	0	0	0	0	0	0
IPXIM8C01__B3_14_4__ITS3	0	0	0	0	0	0	0	0	0	0	0	0	0	0	0	0	0	0	0	0	0	0	0	0	0	0	0	0	0	0	0	0	0	0	0	0	0	0	0	0	0	0	0	0	0	0	0	0	0
IPXIM8C01__B3_15_1__ITS3	0	0	0	0	0	0	0	0	0	0	0	0	0	0	0	0	0	0	0	0	0	0	0	0	0	0	0	0	0	0	0	0	0	0	0	0	0	0	0	0	0	0	0	0	0	0	0	0	0
IPXIM8C01__B3_15_3__ITS3	0	0	0	0	0	0	0	0	0	0	0	0	0	0	0	0	0	0	0	0	0	0	0	0	0	0	0	0	0	0	0	0	0	0	1	0	0	0	0	0	0	0	0	0	0	0	0	0	0
IPXIM8C01__B3_16_1__ITS3	0	0	0	0	0	0	0	0	0	0	0	0	0	0	0	0	0	0	0	0	0	0	0	0	0	0	0	0	0	0	0	0	0	0	3	0	0	0	0	0	0	0	0	0	0	0	0	0	0
IPXIM8C01__B3_16_2__ITS3	0	0	0	0	0	0	0	0	0	0	0	0	0	0	0	0	0	0	0	0	0	0	0	0	0	0	0	0	0	0	0	0	0	0	1	0	0	0	0	0	2	0	0	0	0	0	0	0	0
IPXIM8C01__B3_1_1__ITS3	0	0	0	0	0	0	0	0	0	0	0	0	0	0	0	0	0	0	0	0	0	0	0	0	0	0	0	0	0	0	0	0	0	0	0	0	0	0	0	0	0	0	0	0	0	0	0	0	0
IPXIM8C01__B3_1_2__ITS3	0	0	0	0	0	0	0	0	0	0	0	0	0	0	0	0	0	0	0	0	0	0	0	0	0	0	0	2	0	0	0	0	0	0	0	0	0	0	0	0	0	0	0	0	0	0	0	0	0
IPXIM8C01__B3_2_4__ITS3	0	0	0	0	0	0	0	0	0	0	0	0	0	0	0	0	0	0	0	0	0	0	0	0	0	0	0	0	0	0	0	0	0	0	0	0	0	0	0	0	0	0	0	0	0	0	0	0	0
IPXIM8C01__B3_3_1__ITS3	0	0	0	0	0	0	0	0	0	0	0	0	0	0	0	0	0	0	0	0	0	0	0	2	0	0	0	0	0	0	0	0	0	0	1	0	0	0	0	0	0	0	0	0	0	0	0	0	0
IPXIM8C01__B3_3_2__ITS3	0	0	0	0	0	0	0	0	0	0	0	0	0	0	0	0	0	0	0	0	0	0	0	0	0	0	0	0	0	0	0	0	0	0	0	0	0	0	0	0	0	0	0	0	0	0	0	0	0
IPXIM8C01__B3_4_4__ITS3	0	0	0	0	0	0	0	0	0	0	0	0	0	0	0	0	0	0	0	0	0	0	0	0	0	0	0	0	0	0	0	0	0	0	0	0	0	0	0	0	0	0	0	0	0	0	0	0	0
IPXIM8C01__B3_5_1__ITS3	0	0	0	0	0	0	0	0	0	0	0	0	0	0	0	0	0	0	0	0	0	0	1	0	0	0	0	0	0	0	0	0	0	0	0	0	0	0	0	0	0	0	0	0	0	0	0	0	0
IPXIM8C01__B3_5_3__ITS3	0	0	0	0	0	0	0	0	0	0	0	0	0	0	0	0	0	0	0	0	0	0	0	0	0	0	0	0	0	0	0	0	0	0	0	0	0	0	0	0	0	0	0	0	0	0	0	0	0
IPXIM8C01__B3_6_1__ITS3	0	0	0	0	0	0	0	0	0	0	0	3	0	0	0	0	0	0	0	0	0	0	0	0	0	0	0	1	0	0	0	0	0	0	0	0	0	0	0	0	0	0	0	0	0	0	0	0	0
IPXIM8C01__B3_6_3__ITS3	0	0	0	0	0	0	0	0	0	0	0	0	0	0	0	0	0	0	0	0	0	0	0	34	0	0	0	1	0	0	0	0	0	0	0	0	0	0	0	0	0	0	0	0	0	0	0	0	0
IPXIM8C01__B3_6_4__ITS3	0	0	0	0	0	0	0	0	0	0	0	0	0	0	0	0	0	0	0	0	0	0	0	7	0	0	0	0	0	0	0	0	0	0	0	0	0	0	0	0	0	0	0	0	0	0	0	0	0
IPXIM8C01__B3_7_3__ITS3	0	0	0	0	0	0	0	0	0	0	0	0	0	0	0	0	0	0	0	0	0	0	0	0	0	0	0	0	0	0	0	0	0	0	0	0	0	0	0	0	0	0	0	0	0	0	0	0	0
IPXIM8C01__B3_7_4__ITS3	0	0	0	0	0	0	0	0	0	0	0	0	0	0	0	0	0	0	0	0	0	0	0	0	0	0	0	0	1	0	0	0	0	0	0	0	0	0	0	0	0	0	0	0	0	0	0	0	0
IPXIM8C01__B3_8_2__ITS3	0	0	0	0	0	0	0	0	0	0	0	0	0	0	0	0	0	0	0	0	0	0	0	0	0	0	0	0	0	0	0	0	0	0	0	0	0	0	0	0	0	0	0	0	0	0	0	0	0
IPXIM8C01__B3_8_3__ITS3	0	0	0	5	0	0	0	0	0	0	0	0	0	0	0	0	0	0	0	0	0	0	0	0	0	0	0	0	0	0	0	0	0	0	0	0	0	0	0	0	0	0	0	0	0	0	0	0	0
IPXIM8C01__B3_8_4__ITS3	0	0	0	0	0	0	0	0	0	0	0	0	0	0	0	0	0	0	0	0	0	0	0	0	0	0	0	0	0	0	0	0	0	0	0	0	0	0	0	0	0	0	0	0	0	0	0	0	0
IPXIM8C01__B3_9_1__ITS3	0	0	0	0	0	0	0	0	0	0	0	0	0	0	0	0	0	0	0	0	0	0	0	0	0	0	0	0	0	0	0	0	0	0	0	0	0	0	0	0	0	0	0	0	0	0	0	0	0
IPXIM8C01__B3_9_4__ITS3	0	0	0	0	0	0	0	0	0	0	0	0	0	0	0	0	0	0	0	0	0	0	0	0	0	0	0	0	0	0	0	0	0	0	0	0	0	0	0	0	0	0	0	0	0	0	0	0	0
IPXIM8C01__B4_10_1__ITS3	0	0	0	0	0	0	0	0	0	0	0	0	0	0	0	0	0	0	0	0	0	0	0	0	0	0	0	0	0	0	0	0	0	0	1	0	0	0	0	0	0	0	0	0	0	0	0	0	0
IPXIM8C01__B4_10_2__ITS3	0	0	0	0	0	0	0	0	0	0	0	0	0	0	0	0	0	0	0	0	0	0	0	1	0	0	0	0	0	0	0	0	0	0	0	0	0	0	0	0	0	0	0	0	0	0	0	0	0
IPXIM8C01__B4_10_3__ITS3	0	0	0	0	0	0	0	0	0	0	0	0	0	0	0	0	0	0	0	0	0	0	0	0	0	0	0	0	0	0	0	0	0	0	0	0	0	0	0	0	0	0	0	0	0	0	0	0	0
IPXIM8C01__B4_10_4__ITS3	0	0	0	0	0	0	0	0	0	0	0	0	0	0	0	0	0	0	0	0	0	0	0	0	0	0	0	0	0	0	0	0	0	0	0	0	0	0	0	0	0	0	0	0	0	0	0	0	0
IPXIM8C01__B4_11_1__ITS3	0	0	0	0	0	0	0	0	0	0	0	0	0	0	0	0	0	0	0	0	0	0	0	0	0	0	0	0	0	0	0	0	0	0	0	0	0	0	0	0	0	0	0	0	0	0	0	0	0
IPXIM8C01__B4_12_4__ITS3	0	0	0	0	0	0	0	0	0	0	0	0	0	0	0	0	0	0	0	0	0	0	0	0	0	0	0	0	0	0	0	0	0	0	0	0	0	0	0	0	0	0	0	0	0	0	0	0	0
IPXIM8C01__B4_13_2__ITS3	0	0	0	0	0	0	0	0	0	0	0	0	0	0	0	0	0	0	0	0	0	0	0	0	0	0	0	0	0	0	0	0	0	0	0	0	0	0	0	0	0	0	0	0	0	0	0	0	0
IPXIM8C01__B4_13_3__ITS3	0	0	0	0	0	0	0	0	0	0	0	0	0	0	0	0	0	0	0	0	0	0	0	0	0	0	0	0	0	0	0	0	0	0	0	0	0	0	0	0	0	19	0	0	0	0	0	0	0
IPXIM8C01__B4_13_4__ITS3	0	0	0	0	0	0	0	0	0	0	0	0	0	0	0	0	0	0	0	0	0	0	0	0	0	0	0	0	0	0	0	0	0	0	0	0	0	0	0	0	0	2	0	0	0	0	0	0	0
IPXIM8C01__B4_15_4__ITS3	0	0	0	0	0	0	0	0	0	0	0	0	0	0	0	0	0	0	0	0	0	0	0	0	0	0	0	0	0	0	0	0	0	0	0	0	0	0	0	0	0	0	0	0	0	0	0	0	0
IPXIM8C01__B4_1_2__ITS3	0	0	0	0	0	0	0	0	0	0	0	0	0	0	0	0	0	0	0	0	0	0	0	0	0	0	0	0	0	0	0	0	0	0	0	0	0	0	0	0	0	0	0	0	0	83	0	0	0
IPXIM8C01__B4_2_3__ITS3	0	0	0	0	0	0	0	0	0	0	62	0	0	0	0	0	0	0	0	0	0	0	0	0	0	0	0	0	0	0	0	0	0	0	46	0	0	0	0	0	0	0	0	0	0	0	0	0	0
IPXIM8C01__B4_2_4__ITS3	0	0	0	0	0	0	0	0	0	0	0	0	0	0	0	0	0	0	0	0	0	0	0	2	0	0	0	0	0	0	0	0	0	0	47	0	0	0	0	0	0	0	0	0	0	0	0	0	0
IPXIM8C01__B4_3_2__ITS3	0	0	0	0	0	0	0	0	0	0	0	0	0	0	0	0	0	0	0	0	0	0	0	0	0	0	0	0	0	0	0	0	0	0	0	0	0	0	0	0	0	0	0	0	0	0	0	0	0
IPXIM8C01__B4_3_3__ITS3	0	0	0	0	0	0	0	0	0	0	0	0	0	0	0	0	0	0	0	0	0	0	0	4	0	0	0	0	0	0	0	0	0	0	11	0	0	0	0	0	0	0	0	0	0	2	0	0	0
IPXIM8C01__B4_3_4__ITS3	0	0	0	0	0	0	0	0	0	0	0	0	0	0	0	0	0	0	0	0	0	0	0	8	0	0	0	0	0	0	0	0	0	0	0	0	0	0	0	0	0	0	0	0	0	0	0	0	0
IPXIM8C01__B4_4_4__ITS3	0	0	0	0	0	0	0	0	0	0	0	0	0	0	0	0	0	0	0	0	0	0	0	0	0	0	0	0	0	0	0	0	0	0	0	0	0	0	0	0	0	0	0	0	0	0	0	0	0
IPXIM8C01__B4_6_4__ITS3	0	0	0	0	0	0	0	0	0	0	0	0	0	0	0	0	0	0	0	0	0	0	0	0	0	0	0	0	0	0	0	0	0	0	0	0	0	0	0	0	0	0	0	0	0	0	0	0	0
IPXIM8C01__B4_7_1__ITS3	0	0	0	0	0	0	0	0	0	0	0	0	0	0	0	0	0	0	0	0	0	0	0	1	0	0	0	0	0	0	0	0	0	0	0	0	0	0	0	0	0	0	0	0	0	0	0	0	0
IPXIM8C01__B4_7_4__ITS3	0	0	0	0	0	0	0	0	0	0	0	0	0	0	0	0	0	0	0	0	0	0	0	2	0	0	0	0	0	0	0	0	0	0	1	0	0	0	0	0	0	0	0	0	0	0	0	0	0
IPXIM8C01__B4_9_1__ITS3	0	0	0	0	0	0	0	0	0	0	0	0	0	0	0	0	0	0	0	0	0	0	0	0	0	0	0	0	0	0	0	0	0	0	145	0	0	0	0	0	0	0	0	0	0	0	0	0	0
IPXIM8C01__B5_10_1__ITS3	0	0	0	0	0	0	0	0	0	0	0	0	0	0	0	0	0	0	0	0	0	0	0	0	0	0	0	0	0	0	0	0	0	0	0	0	0	0	0	0	0	0	0	0	0	0	0	0	0
IPXIM8C01__B5_10_4__ITS3	0	0	0	0	0	0	0	0	0	0	0	0	0	0	0	0	0	0	0	0	0	0	0	0	0	0	0	0	0	0	0	0	0	0	0	0	0	0	0	0	0	0	0	0	0	0	1	0	0
IPXIM8C01__B5_11_1__ITS3	0	0	0	0	0	0	0	0	0	0	0	0	0	0	0	0	0	0	0	0	0	0	0	0	0	0	0	0	0	0	0	0	0	0	0	0	0	0	0	0	0	0	0	0	0	0	0	0	0
IPXIM8C01__B5_11_2__ITS3	0	0	0	0	0	0	0	0	0	0	0	0	0	0	0	0	0	0	0	0	0	0	0	0	0	0	0	0	0	0	0	0	0	0	0	0	0	0	0	0	0	0	0	0	0	0	0	0	0
IPXIM8C01__B5_11_3__ITS3	0	0	0	0	0	0	0	0	0	0	0	0	0	0	0	0	0	0	0	0	0	0	0	0	0	0	0	0	0	0	0	0	0	0	0	0	0	0	0	0	0	0	0	0	0	0	0	0	0
IPXIM8C01__B5_11_4__ITS3	0	0	0	0	0	0	0	0	0	0	0	0	0	0	0	0	0	0	0	0	0	0	0	0	0	0	0	0	0	0	0	0	0	0	0	0	0	0	0	0	0	0	0	0	0	0	0	0	0
IPXIM8C01__B5_12_1__ITS3	0	0	0	0	0	0	0	0	0	0	0	0	0	0	0	0	0	0	0	0	0	0	0	0	0	0	0	0	0	0	0	0	0	0	0	0	0	0	0	0	0	0	0	0	0	0	0	0	0
IPXIM8C01__B5_12_3__ITS3	0	0	0	0	0	0	0	0	0	0	0	0	2	0	0	0	0	0	0	0	0	0	0	0	0	0	0	0	0	0	0	0	0	0	0	0	0	0	0	0	0	0	0	0	0	0	0	0	0
IPXIM8C01__B5_12_4__ITS3	0	0	0	0	0	0	0	0	0	0	0	0	0	0	0	0	0	0	0	0	0	0	0	0	0	0	0	0	0	0	0	0	0	0	0	0	0	0	0	0	0	0	0	0	8	0	0	0	0
IPXIM8C01__B5_14_1__ITS3	0	0	0	0	0	0	0	0	0	0	0	0	0	0	0	0	0	0	0	0	0	0	0	0	0	0	0	0	0	0	0	59	0	0	0	0	0	0	0	0	0	0	0	0	0	0	0	0	0
IPXIM8C01__B5_14_2__ITS3	0	0	0	0	0	0	0	11	0	0	0	0	0	0	0	0	0	0	0	0	0	0	0	0	0	2	0	0	0	0	0	0	0	0	0	0	0	0	0	0	0	0	0	0	0	1	0	0	0
IPXIM8C01__B5_14_3__ITS3	0	0	0	0	0	0	0	0	0	0	0	0	0	0	0	0	0	0	0	0	0	0	0	0	0	0	0	0	0	0	0	0	0	0	0	0	0	0	0	0	0	0	0	0	0	0	0	0	0
IPXIM8C01__B5_14_4__ITS3	0	0	0	0	0	0	0	0	0	0	0	0	0	0	0	0	0	0	0	0	0	0	0	0	0	0	0	0	0	0	0	0	0	0	0	0	0	0	0	0	0	0	0	0	0	0	0	0	0
IPXIM8C01__B5_16_1__ITS3	0	0	0	0	0	0	0	0	0	0	0	0	0	0	0	0	0	0	0	0	0	0	0	0	0	0	0	0	0	0	0	0	0	0	0	0	0	0	80	0	0	0	0	0	0	0	0	0	0
IPXIM8C01__B5_16_2__ITS3	0	0	0	0	0	0	0	0	0	0	0	0	0	0	0	0	0	0	0	0	0	0	0	1	0	0	0	0	0	0	0	0	0	0	0	0	0	0	0	0	0	0	0	0	13	0	0	0	0
IPXIM8C01__B5_16_3__ITS3	0	0	0	0	0	0	0	0	0	0	0	0	0	0	0	0	0	0	0	0	0	0	0	0	0	0	0	0	0	0	0	0	0	0	0	0	0	0	0	0	0	0	0	0	0	0	0	0	0
IPXIM8C01__B5_1_2__ITS3	0	0	0	0	0	0	0	0	0	0	0	0	0	0	0	0	0	0	0	0	0	0	0	0	0	0	0	0	0	0	0	0	0	0	0	0	0	0	0	0	0	0	0	0	0	0	0	0	0
IPXIM8C01__B5_1_4__ITS3	0	0	0	0	0	0	0	0	0	0	0	0	0	0	0	0	0	0	0	0	0	0	0	0	0	0	0	0	0	0	0	0	0	0	0	0	0	0	77	0	0	0	0	0	0	0	0	0	0
IPXIM8C01__B5_2_1__ITS3	0	0	0	0	0	0	0	0	0	0	0	0	0	0	0	0	0	0	0	0	0	0	0	0	0	0	0	0	0	0	0	0	0	0	0	0	5	0	2	0	0	0	0	0	0	0	0	0	0
IPXIM8C01__B5_2_4__ITS3	0	0	0	0	0	0	0	0	0	3	0	0	0	0	0	0	0	0	0	0	0	0	0	0	0	0	0	0	0	0	75	0	0	0	0	0	0	0	0	0	0	0	0	0	0	0	0	0	0
IPXIM8C01__B5_3_1__ITS3	0	0	0	0	0	0	0	0	0	0	0	0	0	0	0	0	0	0	0	0	0	0	0	0	0	0	0	0	0	0	69	0	0	0	0	0	0	0	0	0	0	0	0	0	0	0	0	0	0
IPXIM8C01__B5_3_3__ITS3	0	0	0	0	0	0	0	0	0	0	0	0	0	0	0	0	0	0	0	0	0	0	0	0	0	0	0	0	0	0	0	0	0	0	0	0	0	0	0	0	0	0	0	0	0	0	0	0	0
IPXIM8C01__B5_4_3__ITS3	0	0	0	0	0	0	0	0	0	0	0	0	0	0	0	0	0	0	0	0	0	0	0	0	0	0	0	0	0	0	0	0	0	0	0	0	0	0	0	0	0	0	0	0	0	0	0	0	0
IPXIM8C01__B5_4_4__ITS3	0	0	0	0	0	0	0	0	0	0	0	0	0	0	0	0	0	0	0	0	0	0	0	0	0	0	0	0	0	0	0	0	0	0	0	0	0	0	0	0	0	0	0	0	0	0	0	0	0
IPXIM8C01__B5_5_1__ITS3	0	0	0	0	0	0	0	0	0	0	0	0	0	0	0	0	0	0	0	0	0	17	0	0	0	0	0	0	0	0	0	0	0	0	0	0	0	0	0	0	0	0	0	0	0	0	0	0	0
IPXIM8C01__B5_5_2__ITS3	0	0	0	0	0	3	0	0	0	0	0	0	0	0	0	0	0	0	0	0	0	0	0	0	0	0	0	0	0	0	0	0	0	0	0	0	0	0	0	0	0	0	0	0	0	0	0	0	0
IPXIM8C01__B5_6_1__ITS3	0	0	0	0	0	0	0	0	0	0	0	0	0	0	0	0	0	0	0	0	0	0	0	0	0	0	0	0	0	0	0	0	0	0	0	0	0	0	0	0	0	0	0	0	0	0	0	0	0
IPXIM8C01__B5_6_2__ITS3	0	0	0	0	0	0	0	0	0	0	0	0	0	0	0	0	0	0	0	0	0	0	0	0	0	0	0	0	0	0	0	0	0	0	0	0	0	0	0	0	0	0	0	0	0	0	0	0	0
IPXIM8C01__B5_6_4__ITS3	0	0	0	0	0	0	0	0	0	0	0	0	1	0	0	0	0	0	0	0	0	0	3	0	0	0	0	0	0	0	0	0	0	0	0	0	0	136	0	0	0	0	0	0	0	0	0	0	0
IPXIM8C01__B5_7_3__ITS3	0	0	0	0	0	0	0	0	0	0	0	0	0	0	0	0	0	0	0	0	0	0	0	0	0	0	0	0	0	0	0	0	0	0	0	0	0	0	0	0	0	0	0	0	0	0	0	0	0
IPXIM8C01__B5_7_4__ITS3	0	0	0	0	0	0	0	0	0	0	0	0	0	0	0	0	0	0	0	0	0	0	0	0	0	0	0	0	0	0	0	0	0	0	0	0	0	0	0	0	0	0	0	0	0	0	0	0	0
IPXIM8C01__B5_8_1__ITS3	0	0	0	0	0	0	0	0	0	0	0	0	0	0	0	0	0	0	0	0	0	0	0	0	0	0	0	0	0	0	0	0	0	0	0	0	0	0	0	0	0	0	0	0	0	0	0	0	0
IPXIM8C01__B5_8_2__ITS3	0	0	0	0	0	0	0	0	0	0	0	0	0	0	0	0	0	0	0	0	0	0	0	0	0	0	0	0	0	0	0	0	0	0	0	0	0	0	0	0	0	0	0	0	0	0	0	0	0
IPXIM8C01__B5_8_3__ITS3	0	0	0	0	0	0	0	0	0	0	0	0	0	0	0	0	0	0	0	0	0	0	0	0	0	0	0	0	0	0	0	0	0	0	0	0	0	0	0	0	0	0	0	0	0	0	0	0	0
IPXIM8C01__B5_8_4__ITS3	0	0	0	0	0	0	0	0	0	0	0	0	0	0	0	0	0	0	0	0	0	0	0	0	0	0	0	0	0	0	0	0	0	0	0	0	0	0	0	0	0	0	0	0	0	0	2	0	0
IPXIM8C01__B5_9_1__ITS3	0	0	0	0	0	0	0	0	0	0	0	0	0	0	0	0	0	0	0	0	0	0	0	0	0	0	0	0	0	0	0	0	0	0	0	0	0	0	0	0	0	0	0	0	0	0	0	0	0
IPXIM8C01__B7_10_1__ITS3	0	0	0	0	0	0	0	0	0	0	0	0	122	0	0	0	0	0	0	0	0	0	0	0	0	0	0	1	0	0	0	0	0	0	0	0	0	0	0	0	0	0	0	0	0	0	0	0	0
IPXIM8C01__B7_11_1__ITS3	0	0	0	0	0	0	0	0	0	0	0	0	128	0	0	0	0	0	0	0	0	0	0	0	0	0	0	0	0	0	0	0	0	0	0	0	0	0	0	0	0	0	0	0	0	0	0	0	0
IPXIM8C01__B7_11_4__ITS3	0	0	0	0	0	0	0	0	0	0	0	0	104	0	0	0	0	0	0	0	0	0	0	3	0	0	0	0	0	0	0	0	0	0	0	0	0	0	0	0	0	0	0	0	0	0	0	0	0
IPXIM8C01__B7_12_1__ITS3	0	0	0	0	0	0	0	0	0	0	0	0	0	0	0	0	0	0	0	0	0	0	0	0	0	0	0	0	0	0	0	0	0	0	0	0	0	0	1	0	0	0	0	0	0	0	0	0	0
IPXIM8C01__B7_12_3__ITS3	0	0	0	0	0	0	0	0	0	0	0	0	15	0	0	0	0	0	0	0	0	0	0	0	0	6	0	0	0	0	0	0	0	0	0	0	0	0	0	0	0	0	0	0	0	0	0	0	0
IPXIM8C01__B7_12_4__ITS3	0	0	0	0	0	0	0	0	0	0	0	0	136	0	0	0	0	0	0	0	0	0	0	0	0	0	0	0	0	0	0	0	0	0	0	0	0	0	0	0	0	0	0	0	0	0	0	0	0
IPXIM8C01__B7_13_3__ITS3	0	0	0	0	0	0	0	0	0	0	0	0	0	0	0	0	0	0	0	0	0	0	0	12	0	0	0	0	0	0	0	0	0	0	0	0	0	0	0	0	0	0	0	0	0	0	0	0	0
IPXIM8C01__B7_14_1__ITS3	0	0	0	0	0	0	0	0	0	0	0	0	0	0	0	0	0	0	0	0	0	0	0	0	0	0	0	0	0	0	0	0	0	0	0	0	0	0	0	0	0	0	0	0	0	0	0	0	0
IPXIM8C01__B7_15_2__ITS3	0	0	0	0	0	0	0	0	0	0	0	0	0	0	0	0	0	0	0	0	0	0	0	0	0	0	0	0	0	0	0	0	0	0	0	0	0	0	0	0	0	0	0	0	0	0	0	0	0
IPXIM8C01__B7_15_3__ITS3	0	0	0	0	0	0	0	0	0	0	0	0	0	0	0	0	0	0	0	0	0	0	0	0	0	0	0	0	0	0	0	0	0	0	0	0	0	0	0	0	0	0	0	0	0	0	0	0	0
IPXIM8C01__B7_16_4__ITS3	0	0	0	0	0	0	0	0	0	0	0	0	0	0	54	0	0	0	0	0	0	0	0	0	0	0	0	0	0	0	0	0	0	0	0	0	0	0	0	0	0	0	0	0	0	0	0	0	0
IPXIM8C01__B7_1_2__ITS3	0	0	0	0	0	0	0	0	0	0	0	0	22	0	0	0	0	0	0	0	0	0	0	0	0	0	0	0	0	0	0	0	0	0	0	0	0	0	0	0	0	0	0	0	0	0	0	0	0
IPXIM8C01__B7_1_4__ITS3	0	0	0	0	0	0	0	0	0	0	0	0	4	0	0	0	0	0	0	0	0	0	0	0	0	0	0	0	0	0	0	0	0	0	0	0	0	0	0	0	0	0	0	0	0	0	0	0	0
IPXIM8C01__B7_2_1__ITS3	0	0	0	0	0	0	0	0	0	0	0	0	97	0	0	0	0	0	0	0	0	0	0	0	0	0	0	0	0	0	0	0	0	0	0	0	0	0	0	0	0	0	0	0	0	0	0	0	0
IPXIM8C01__B7_2_2__ITS3	0	0	0	0	0	0	0	0	0	0	0	0	8	0	0	0	0	0	0	0	0	0	0	0	0	0	0	0	0	0	0	0	0	0	0	0	0	0	0	0	0	0	0	0	0	0	0	0	0
IPXIM8C01__B7_2_4__ITS3	0	0	0	0	0	0	0	0	0	0	0	0	73	0	0	0	0	0	0	0	0	0	0	0	0	0	0	0	0	0	0	0	0	0	0	0	0	0	0	0	0	0	0	0	0	0	0	0	0
IPXIM8C01__B7_3_1__ITS3	0	0	0	0	0	0	0	0	0	0	0	0	0	0	0	0	0	0	0	0	0	0	0	0	0	0	0	0	0	0	0	0	0	0	0	0	0	0	0	0	0	0	0	0	0	0	0	0	0
IPXIM8C01__B7_3_3__ITS3	0	0	0	0	0	0	0	0	0	0	0	0	39	0	0	0	0	0	0	0	0	0	0	0	0	0	0	0	0	0	0	0	0	0	0	0	0	0	0	0	0	0	0	0	0	0	0	0	0
IPXIM8C01__B7_3_4__ITS3	0	0	0	0	0	0	0	0	0	0	0	0	45	0	0	0	0	0	0	0	0	0	0	0	0	0	0	0	0	0	0	0	0	0	0	0	0	0	0	0	0	0	0	0	0	0	0	0	0
IPXIM8C01__B7_4_1__ITS3	0	0	0	0	0	0	0	0	0	0	0	0	28	0	0	0	0	0	0	0	0	0	0	0	0	0	0	0	0	0	0	0	0	0	0	0	0	0	0	0	0	0	0	0	0	0	0	0	0
IPXIM8C01__B7_4_2__ITS3	0	0	0	0	0	0	0	0	0	0	0	0	160	0	0	0	0	0	0	0	0	0	0	0	0	0	0	0	0	0	0	0	0	0	0	0	0	0	0	0	0	0	0	0	0	0	0	0	0
IPXIM8C01__B7_4_3__ITS3	0	0	0	0	0	0	0	0	0	0	0	0	75	0	0	0	0	0	0	0	0	0	0	0	0	0	0	0	0	0	0	0	0	0	0	0	0	0	0	0	0	0	0	0	0	0	0	0	0
IPXIM8C01__B7_5_2__ITS3	0	0	0	0	0	0	0	0	0	0	0	0	0	0	0	0	0	0	0	0	0	0	0	0	0	0	0	0	0	0	0	0	0	0	0	0	0	0	0	0	0	0	0	0	0	0	0	0	0
IPXIM8C01__B7_5_3__ITS3	0	0	0	0	0	0	0	0	0	0	0	0	0	0	0	0	0	0	0	0	0	0	0	0	0	0	0	0	0	0	0	0	0	0	0	0	0	0	0	0	0	0	0	0	0	0	0	0	0
IPXIM8C01__B7_6_1__ITS3	0	0	0	0	0	0	0	0	0	0	0	0	63	0	0	0	0	0	0	0	0	0	0	0	0	0	0	0	0	0	0	0	0	0	0	0	0	0	0	0	0	0	0	0	0	0	0	0	0
IPXIM8C01__B7_6_2__ITS3	0	0	0	0	0	0	0	0	0	0	0	0	0	0	0	0	0	0	0	0	0	0	0	0	0	0	0	0	0	0	0	0	0	0	0	0	0	0	0	0	0	0	0	0	0	0	0	0	0
IPXIM8C01__B7_6_3__ITS3	0	0	0	0	0	0	0	0	0	0	0	0	19	0	0	0	0	0	0	0	0	0	0	16	0	0	0	0	0	0	0	0	0	0	0	0	0	0	0	0	0	0	0	0	0	0	0	0	0
IPXIM8C01__B7_6_4__ITS3	0	0	0	0	0	0	0	0	0	0	0	0	17	0	0	0	0	0	0	0	0	0	0	0	0	0	0	0	0	0	0	0	0	0	0	0	0	0	0	0	0	0	0	0	0	0	0	0	0
IPXIM8C01__B7_7_1__ITS3	0	0	0	0	0	0	0	0	0	0	0	0	111	0	0	0	0	0	0	0	0	0	0	2	0	0	0	0	0	0	0	0	0	0	0	0	0	0	0	0	0	0	0	0	0	0	0	0	0
IPXIM8C01__B7_7_3__ITS3	0	1	0	0	0	0	0	0	0	0	0	0	103	0	0	0	0	0	0	0	0	0	0	0	0	0	0	0	0	0	0	0	0	0	0	0	0	0	0	0	0	0	0	0	0	0	0	0	0
IPXIM8C01__B7_7_4__ITS3	0	0	0	0	0	10	0	0	0	0	0	0	60	0	0	0	0	0	0	0	0	0	0	0	0	0	0	0	0	0	0	0	0	0	0	0	0	0	0	0	0	0	0	0	0	0	0	0	0
IPXIM8C01__B7_8_1__ITS3	0	0	0	0	0	0	0	0	0	0	0	0	53	0	0	0	0	0	0	0	0	0	0	0	0	0	0	0	0	0	0	0	0	0	0	0	0	0	0	0	0	0	0	0	0	0	0	0	0
IPXIM8C01__B7_8_2__ITS3	0	0	0	0	0	0	0	0	0	0	0	0	35	0	0	0	0	0	0	0	0	0	0	0	0	0	0	0	0	0	0	0	0	0	0	0	0	0	0	0	0	0	0	0	0	0	0	0	0
IPXIM8C01__B7_8_3__ITS3	0	0	0	0	0	0	0	0	0	0	0	0	104	0	0	0	0	0	0	0	0	0	0	0	0	0	0	0	0	0	0	0	0	0	0	0	0	0	0	0	0	0	0	0	0	0	0	0	0
IPXIM8C01__B7_8_4__ITS3	0	0	0	0	0	0	0	0	0	0	0	0	54	0	0	0	0	0	0	0	0	0	0	0	0	0	0	0	0	0	0	0	0	0	0	0	0	0	0	0	0	0	0	0	0	0	0	0	0
IPXIM8C01__B7_9_2__ITS3	0	0	0	0	0	0	0	0	0	0	0	0	0	0	0	0	0	0	0	0	0	0	0	98	0	0	0	0	0	0	0	0	0	0	0	0	0	0	0	0	0	0	0	0	0	0	0	28	0
IPXIM8C01__B8_10_1__ITS3	0	0	0	0	0	0	0	0	0	0	0	0	0	0	0	0	0	0	0	0	0	0	0	0	0	0	0	1	1	0	0	0	0	0	0	0	0	0	0	0	0	0	0	0	0	0	0	0	0
IPXIM8C01__B8_10_2__ITS3	0	0	0	0	0	0	0	0	0	0	0	0	0	0	0	0	0	0	0	0	0	0	0	0	0	0	0	0	0	0	0	0	0	0	0	0	0	0	0	0	0	0	0	0	0	0	0	0	0
IPXIM8C01__B8_10_4__ITS3	0	0	0	0	0	0	0	0	0	0	0	0	0	0	0	0	0	0	0	0	0	0	0	0	0	0	0	0	0	0	0	0	0	0	0	0	0	0	0	0	0	0	0	0	0	0	0	0	0
IPXIM8C01__B8_11_1__ITS3	0	0	0	0	0	0	0	0	0	0	0	0	0	0	0	0	0	0	0	0	0	0	0	0	0	0	0	0	0	0	0	0	0	0	0	0	0	0	0	0	0	0	0	0	0	0	0	0	0
IPXIM8C01__B8_11_2__ITS3	0	0	0	0	0	0	0	0	0	0	0	0	0	0	0	0	0	0	0	0	0	0	0	0	0	0	0	0	0	0	0	0	0	0	0	0	0	0	0	0	0	0	0	0	0	0	0	0	0
IPXIM8C01__B8_11_3__ITS3	0	0	0	0	0	0	0	0	0	0	0	0	0	0	0	0	0	0	0	0	0	0	0	0	0	0	0	0	0	0	0	0	0	0	0	0	0	0	0	0	0	0	0	0	0	0	0	0	0
IPXIM8C01__B8_11_4__ITS3	0	0	0	0	0	0	0	0	0	0	0	0	0	0	0	0	0	0	0	0	0	0	0	0	0	0	0	0	0	0	0	0	0	0	0	0	0	0	0	0	0	0	0	0	0	0	0	0	0
IPXIM8C01__B8_12_2__ITS3	0	0	0	0	0	0	0	0	0	0	0	0	0	0	0	0	0	0	0	0	0	0	0	0	0	0	0	0	0	0	0	0	0	0	0	0	0	0	0	0	0	0	0	0	0	0	0	0	0
IPXIM8C01__B8_12_3__ITS3	0	0	0	0	0	0	0	0	0	0	0	0	0	0	0	0	0	0	0	0	0	0	0	0	0	0	0	0	0	0	0	0	0	0	0	0	0	0	0	0	0	0	0	0	0	0	0	0	0
IPXIM8C01__B8_12_4__ITS3	0	0	0	0	0	0	0	0	0	0	0	0	0	0	0	0	0	0	0	0	0	0	0	0	0	0	0	0	0	0	0	0	0	0	0	0	0	0	0	0	0	0	0	0	0	0	0	0	0
IPXIM8C01__B8_13_2__ITS3	0	0	0	0	0	0	0	0	0	0	0	0	0	0	0	0	0	0	0	0	0	0	0	0	0	0	0	0	0	0	0	0	0	0	0	0	0	0	0	0	0	0	0	0	0	0	0	0	0
IPXIM8C01__B8_14_1__ITS3	0	0	0	0	0	0	0	0	0	0	0	0	0	0	0	0	0	0	0	0	0	0	0	0	0	0	0	0	0	0	0	0	0	0	0	0	0	0	0	0	0	0	0	0	0	0	0	0	0
IPXIM8C01__B8_14_3__ITS3	0	0	0	0	0	0	0	0	0	0	0	0	0	0	0	0	0	0	0	0	0	0	0	0	0	0	0	0	0	0	0	0	0	0	0	0	0	0	0	0	0	0	0	0	0	0	0	0	0
IPXIM8C01__B8_14_4__ITS3	0	0	0	0	0	0	0	0	0	0	0	0	0	0	0	0	0	0	0	0	0	0	0	0	0	0	0	0	0	0	0	0	0	0	0	0	0	0	0	0	0	0	0	0	0	0	0	0	0
IPXIM8C01__B8_15_1__ITS3	0	0	0	0	0	0	0	0	0	0	0	0	0	0	0	0	0	0	0	0	0	0	0	0	0	0	0	0	0	0	0	0	0	0	0	0	0	0	0	0	0	0	0	0	0	0	0	0	0
IPXIM8C01__B8_15_2__ITS3	0	0	0	0	0	0	0	0	0	0	0	0	0	0	0	0	0	0	0	0	0	0	0	0	0	0	0	0	0	0	0	0	0	0	0	0	0	0	0	0	0	0	0	0	0	0	0	0	0
IPXIM8C01__B8_16_2__ITS3	0	0	0	0	0	0	0	0	0	0	0	0	0	0	0	0	0	0	0	0	0	0	0	0	0	0	0	0	0	0	0	0	0	0	0	0	0	0	0	0	0	0	0	0	0	0	0	0	0
IPXIM8C01__B8_16_3__ITS3	0	0	0	0	0	0	0	0	0	0	0	0	0	0	0	0	0	0	0	0	0	0	0	0	0	0	0	0	0	0	0	0	0	0	0	0	0	0	0	0	0	0	0	0	0	0	0	0	0
IPXIM8C01__B8_1_2__ITS3	0	0	0	0	0	4	0	0	0	0	0	0	0	0	0	0	0	0	0	0	0	0	0	0	0	0	0	0	0	0	0	0	0	0	0	0	0	0	0	0	0	0	0	0	0	0	0	0	0
IPXIM8C01__B8_1_3__ITS3	0	0	0	0	0	0	0	0	0	0	0	0	0	0	0	0	0	0	0	0	0	0	0	0	0	0	0	0	0	0	0	0	0	0	0	0	0	0	0	0	0	0	0	0	0	0	0	0	2
IPXIM8C01__B8_2_1__ITS3	0	0	0	0	0	0	0	0	0	0	0	0	0	0	0	0	0	0	0	0	0	0	0	0	0	0	0	0	0	0	0	0	0	0	0	0	0	0	0	0	0	0	0	0	0	0	0	0	0
IPXIM8C01__B8_2_2__ITS3	0	0	0	0	0	0	0	0	0	0	0	0	0	0	0	0	0	0	0	0	0	0	0	0	0	0	0	0	0	0	0	0	0	0	0	0	0	0	0	0	0	0	0	0	0	0	0	0	0
IPXIM8C01__B8_2_3__ITS3	0	0	0	0	0	0	0	0	0	0	0	0	0	0	0	0	0	0	0	0	0	0	0	0	0	0	0	0	0	0	0	0	0	0	0	0	0	0	0	0	0	0	0	0	0	0	0	0	0
IPXIM8C01__B8_3_1__ITS3	0	0	0	0	0	0	0	0	0	0	0	0	2	0	0	0	0	0	0	0	0	0	0	0	0	0	0	0	0	0	0	0	0	0	0	0	0	0	0	0	0	0	0	0	0	0	0	0	0
IPXIM8C01__B8_3_2__ITS3	0	0	0	0	0	0	0	0	0	0	0	0	0	0	0	0	0	0	0	0	0	0	0	2	0	0	0	0	0	0	0	0	0	0	0	0	0	0	0	0	0	0	0	0	0	0	0	0	0
IPXIM8C01__B8_3_4__ITS3	0	0	0	0	0	0	0	0	0	0	0	0	1	0	0	0	0	0	0	0	0	0	0	0	0	0	0	0	0	0	0	0	0	0	0	0	0	0	0	0	0	0	0	0	0	0	0	0	0
IPXIM8C01__B8_4_1__ITS3	0	0	0	0	0	0	0	0	0	0	0	0	0	0	0	0	0	0	0	0	0	0	0	0	0	0	0	0	0	0	0	0	0	0	0	0	0	0	0	0	0	0	0	0	0	0	1	0	0
IPXIM8C01__B8_4_2__ITS3	0	0	0	0	0	0	0	0	0	0	0	0	0	0	0	0	0	0	0	0	0	0	0	0	0	0	0	0	0	0	0	0	0	0	0	0	4	0	0	0	65	0	0	0	0	0	0	0	0
IPXIM8C01__B8_4_4__ITS3	0	0	0	0	0	0	0	0	0	0	0	0	0	0	0	0	0	0	0	0	0	0	0	0	0	0	0	0	0	0	0	0	0	0	0	0	0	0	0	0	0	0	0	0	0	0	0	0	0
IPXIM8C01__B8_5_3__ITS3	0	0	0	0	0	0	0	0	0	0	0	0	0	0	0	0	0	0	0	0	0	0	0	0	0	0	0	0	0	0	0	0	0	0	0	0	0	0	0	0	0	0	0	0	0	0	0	0	0
IPXIM8C01__B8_5_4__ITS3	0	0	0	0	0	0	0	0	0	0	0	0	0	0	0	0	0	0	0	0	0	0	0	0	0	0	0	0	0	0	0	0	0	0	0	0	0	0	0	0	0	0	0	0	0	0	0	0	0
IPXIM8C01__B8_6_1__ITS3	0	0	0	0	0	0	0	0	0	0	0	0	0	0	0	0	0	0	0	0	0	0	0	0	0	0	0	0	0	0	0	0	0	0	0	0	0	0	0	0	0	0	0	0	0	0	0	0	0
IPXIM8C01__B8_6_2__ITS3	0	0	0	0	0	0	0	0	0	0	0	0	0	0	0	0	0	0	0	0	0	0	0	0	0	0	0	0	0	0	0	0	0	0	0	0	0	0	0	0	0	0	0	0	0	0	0	0	0
IPXIM8C01__B8_6_3__ITS3	0	0	0	0	0	0	0	0	0	0	0	0	0	0	0	0	0	0	0	0	0	0	0	0	0	0	0	0	0	0	0	0	0	0	0	0	0	0	0	0	0	0	0	0	0	0	0	0	0
IPXIM8C01__B8_6_4__ITS3	0	0	0	0	0	0	0	0	0	0	0	0	0	0	0	0	0	0	0	0	0	0	0	0	0	0	0	0	0	0	0	0	0	0	0	0	0	0	0	0	0	0	0	0	0	0	0	0	0
IPXIM8C01__B8_7_1__ITS3	0	0	0	0	0	0	0	0	0	0	0	0	0	0	0	0	0	0	0	0	0	0	0	109	0	0	0	0	0	0	0	0	0	0	0	0	0	0	0	0	0	0	0	0	0	0	0	0	0
IPXIM8C01__B8_7_2__ITS3	0	0	0	0	0	0	0	0	0	0	0	0	0	0	0	0	0	0	0	0	0	0	0	1	0	0	0	0	0	0	0	0	0	0	0	0	0	0	0	0	0	0	0	0	0	0	0	0	0
IPXIM8C01__B8_7_3__ITS3	0	0	0	0	0	0	0	0	0	0	0	0	0	0	0	0	0	198	0	0	0	0	0	0	0	0	0	0	0	0	0	0	0	0	0	0	0	0	0	0	0	0	0	0	0	0	0	0	0
IPXIM8C01__B8_7_4__ITS3	0	0	0	0	0	0	0	0	0	0	0	0	0	0	0	0	0	0	0	0	0	0	0	1	0	0	0	0	0	0	0	0	0	0	0	0	0	0	0	0	0	0	0	0	0	0	0	0	0
IPXIM8C01__B8_8_1__ITS3	0	0	0	0	0	0	0	0	0	0	0	0	0	0	0	0	0	0	0	0	0	0	0	3	0	0	0	0	0	0	0	0	0	0	0	0	0	0	0	0	0	0	0	0	0	0	0	0	0
IPXIM8C01__B8_8_2__ITS3	0	0	0	0	0	0	0	0	0	0	0	0	0	0	0	0	0	0	0	0	0	0	0	0	0	0	0	0	0	0	0	0	0	0	0	0	0	0	0	0	0	0	0	0	0	0	0	0	0
IPXIM8C01__B8_8_4__ITS3	0	0	0	0	0	0	0	0	2	0	0	0	0	0	0	0	0	0	0	0	0	0	0	1	0	0	0	0	0	0	0	0	0	0	0	0	0	0	0	0	0	0	0	0	0	0	0	0	0
IPXIM8C01__B8_9_1__ITS3	0	0	0	0	0	0	0	0	0	0	0	0	0	0	0	0	0	0	0	0	0	0	0	0	0	0	0	0	0	0	0	0	0	0	0	0	0	0	0	0	0	0	0	0	0	0	0	0	0
IPXIM8C01__B8_9_2__ITS3	0	0	0	0	0	0	0	0	0	0	0	0	0	0	0	0	0	0	0	0	0	0	0	0	0	0	0	0	0	0	0	0	0	0	0	0	0	0	0	0	0	0	0	0	0	0	0	0	0
IPXIM8C01__B8_9_3__ITS3	0	0	0	0	0	0	0	0	0	0	0	0	0	0	0	0	0	0	0	0	0	0	0	0	0	0	0	0	0	0	0	0	0	0	0	0	0	0	0	0	0	0	0	0	0	0	0	0	0
IPXIM8C01__B8_9_4__ITS3	0	0	0	0	0	0	0	0	0	0	0	0	0	0	0	0	0	0	0	0	0	0	0	0	0	0	0	0	0	0	0	0	0	0	0	0	0	0	0	0	0	0	0	0	0	0	0	0	0
IPXIM8C01__B9_10_1__ITS3	0	0	0	0	0	0	0	0	0	0	0	0	0	0	0	0	0	0	0	0	0	0	0	0	0	0	0	0	0	0	0	0	0	0	0	0	0	0	0	0	0	0	0	0	0	0	0	0	0
IPXIM8C01__B9_10_2__ITS3	0	0	0	0	0	0	0	0	0	0	0	0	0	0	0	0	0	0	0	0	0	0	0	0	0	0	0	0	0	0	0	0	0	0	0	0	0	0	0	0	0	0	0	0	0	0	0	0	0
IPXIM8C01__B9_11_3__ITS3	0	0	0	0	0	0	0	0	0	0	0	0	0	0	0	0	0	0	0	0	0	0	0	0	0	0	0	0	0	0	0	0	0	0	0	0	0	0	0	0	0	0	0	0	0	0	0	0	0
IPXIM8C01__B9_12_1__ITS3	0	0	0	0	0	0	0	0	0	0	0	0	0	0	0	0	0	0	0	0	0	0	0	0	0	0	0	0	0	0	0	0	0	0	0	0	0	0	0	0	0	0	0	0	0	0	0	0	0
IPXIM8C01__B9_12_2__ITS3	0	0	0	0	54	0	0	0	0	0	0	0	0	0	0	0	0	0	0	0	0	0	0	0	0	0	0	0	0	0	0	0	0	0	0	0	0	0	0	0	0	0	0	0	0	0	0	0	0
IPXIM8C01__B9_12_4__ITS3	0	0	0	0	47	0	0	0	0	0	0	0	0	0	0	0	0	0	0	0	0	0	0	0	0	0	0	0	0	0	0	0	0	0	0	0	0	0	0	0	0	0	0	0	0	0	0	0	0
IPXIM8C01__B9_13_1__ITS3	0	0	0	0	0	0	0	0	0	0	0	0	0	0	0	0	0	0	0	0	0	0	0	0	0	0	0	0	0	0	0	0	0	0	0	0	0	0	0	0	0	0	0	0	0	0	0	0	0
IPXIM8C01__B9_13_2__ITS3	0	0	0	0	0	0	0	0	0	0	0	0	0	0	0	0	0	0	0	0	0	0	0	0	0	0	0	0	0	0	0	0	0	0	0	0	0	0	0	0	0	0	0	0	0	0	0	0	0
IPXIM8C01__B9_13_3__ITS3	0	0	0	0	0	0	0	0	0	0	0	0	0	0	0	0	0	0	0	0	0	0	0	0	0	0	0	0	0	0	0	0	0	0	0	0	0	0	0	0	0	0	0	0	0	0	0	0	0
IPXIM8C01__B9_13_4__ITS3	0	0	0	0	0	0	0	0	0	0	0	0	0	0	0	0	0	0	0	0	0	0	0	0	0	0	0	0	0	0	0	0	0	0	0	0	0	0	0	0	0	0	0	0	0	0	0	0	0
IPXIM8C01__B9_14_1__ITS3	0	0	0	0	0	0	0	0	0	0	0	0	0	0	0	0	0	1	0	0	0	0	0	0	0	0	0	0	0	0	0	0	0	0	0	0	0	0	0	0	0	0	0	2	0	0	0	0	0
IPXIM8C01__B9_14_2__ITS3	0	0	0	0	0	0	0	0	0	0	0	0	0	0	0	0	0	0	0	0	0	0	0	0	0	0	0	0	0	0	0	0	0	0	0	0	0	0	0	0	0	0	0	0	0	0	0	0	0
IPXIM8C01__B9_14_3__ITS3	0	0	0	0	0	0	0	0	0	0	0	0	0	0	0	0	0	0	0	0	0	0	0	0	0	0	0	0	0	0	0	0	0	0	0	0	0	0	0	0	0	0	0	0	0	0	0	0	0
IPXIM8C01__B9_14_4__ITS3	0	0	0	0	0	0	0	0	0	0	0	0	0	0	0	0	0	30	0	0	0	0	0	0	0	0	0	0	0	0	0	0	0	0	0	0	0	0	0	0	0	0	0	0	0	0	0	0	0
IPXIM8C01__B9_15_1__ITS3	0	0	0	0	0	0	0	0	0	0	0	0	0	0	0	0	0	0	0	0	0	0	0	0	0	0	0	0	0	0	0	0	0	0	0	0	0	0	0	0	0	0	0	0	0	0	0	0	0
IPXIM8C01__B9_15_2__ITS3	0	0	0	0	0	0	0	0	0	0	0	0	0	0	0	0	0	0	0	0	0	0	0	0	0	0	0	0	0	0	0	0	0	0	0	0	0	0	0	0	0	0	0	0	0	0	0	0	0
IPXIM8C01__B9_15_4__ITS3	0	0	0	0	0	0	0	0	0	0	0	0	0	0	0	0	0	0	0	0	0	0	0	0	0	0	0	0	0	0	0	0	0	0	0	0	0	0	0	0	0	0	0	0	0	0	0	0	0
IPXIM8C01__B9_16_1__ITS3	0	0	0	0	0	0	0	0	0	0	0	0	0	0	0	0	0	0	0	0	0	0	0	0	0	0	0	0	0	0	0	0	0	0	0	0	0	0	0	0	0	0	0	0	0	0	0	0	0
IPXIM8C01__B9_16_2__ITS3	0	0	0	0	0	0	0	0	0	0	0	0	0	0	0	0	0	0	0	0	0	0	0	0	0	0	0	0	0	0	0	0	0	0	0	0	0	0	0	0	0	0	0	0	0	0	0	0	0
IPXIM8C01__B9_16_4__ITS3	0	0	0	0	0	0	0	0	0	0	0	0	0	0	0	0	0	0	0	0	0	0	0	0	0	0	0	0	0	0	0	0	0	0	0	0	0	0	0	0	0	0	0	0	0	0	0	0	0
IPXIM8C01__B9_1_1__ITS3	0	0	0	0	0	0	0	0	0	0	0	0	0	0	0	0	0	0	0	0	0	0	0	0	0	0	0	0	0	0	0	0	0	0	0	0	0	0	0	0	0	0	0	0	0	0	0	0	0
IPXIM8C01__B9_1_2__ITS3	0	0	0	0	0	0	0	0	0	0	0	0	0	0	0	0	0	0	0	0	0	0	0	0	0	0	0	0	0	0	0	0	0	0	0	0	0	0	0	0	0	0	0	0	0	0	0	0	0
IPXIM8C01__B9_1_3__ITS3	0	0	0	0	0	0	0	0	0	0	0	0	0	0	0	0	0	0	0	0	0	0	0	0	0	0	0	0	0	0	0	0	0	0	0	0	0	0	0	0	0	0	0	0	0	0	0	0	0
IPXIM8C01__B9_1_4__ITS3	0	0	0	0	0	0	0	0	0	0	0	0	0	0	0	0	0	0	0	0	0	0	0	0	0	0	0	0	0	0	0	0	0	0	0	0	0	0	0	0	0	0	0	0	0	0	0	0	0
IPXIM8C01__B9_2_1__ITS3	0	0	0	0	0	0	0	0	0	0	0	0	41	0	0	0	0	0	0	0	0	0	0	0	0	0	0	0	0	0	0	0	0	0	0	0	0	0	0	0	0	0	0	0	0	0	0	0	0
IPXIM8C01__B9_2_2__ITS3	0	0	0	0	0	0	0	0	0	0	0	0	2	0	0	0	0	0	0	0	0	0	0	0	0	0	0	0	0	0	0	0	0	0	0	0	0	0	0	0	0	0	0	0	0	0	0	0	0
IPXIM8C01__B9_2_3__ITS3	0	0	0	0	0	0	0	0	0	0	0	0	0	0	0	0	0	0	0	0	0	0	0	0	0	0	0	0	0	0	0	0	0	0	0	0	0	0	0	0	0	0	0	0	0	0	0	0	0
IPXIM8C01__B9_2_4__ITS3	0	0	0	0	0	0	0	0	0	0	0	0	0	0	0	0	0	0	0	0	0	0	0	0	0	0	0	0	0	0	0	0	0	0	0	0	0	0	0	0	0	0	0	0	0	0	0	0	0
IPXIM8C01__B9_3_1__ITS3	0	0	0	0	0	0	0	0	0	0	0	0	4	0	0	0	0	0	0	0	0	0	0	0	0	0	0	0	0	0	0	0	0	0	0	0	0	0	0	0	0	0	0	0	0	0	0	0	0
IPXIM8C01__B9_3_2__ITS3	0	0	0	0	0	0	0	0	0	0	0	0	0	0	0	0	0	0	0	0	0	0	0	0	0	0	0	0	0	0	0	0	0	0	0	0	0	0	0	0	0	0	0	0	0	0	0	0	0
IPXIM8C01__B9_3_3__ITS3	0	0	0	0	0	0	0	0	0	0	0	0	66	0	0	0	0	0	0	0	0	0	0	0	0	0	0	0	0	0	0	0	0	0	0	0	0	0	0	0	0	0	0	0	0	0	0	0	0
IPXIM8C01__B9_3_4__ITS3	0	0	0	0	0	0	0	0	0	0	0	0	52	0	0	0	0	0	0	0	0	0	0	0	0	0	0	0	0	0	0	0	0	0	0	0	0	0	0	0	0	0	0	0	0	0	0	0	0
IPXIM8C01__B9_4_1__ITS3	0	0	0	0	0	0	0	0	0	0	0	0	0	0	0	0	0	0	0	0	0	0	0	0	0	0	0	0	0	0	0	0	0	0	0	0	0	0	0	0	0	0	0	0	0	0	0	0	0
IPXIM8C01__B9_4_2__ITS3	0	0	0	0	0	0	0	0	0	0	0	0	0	0	0	0	0	0	0	0	0	0	0	0	0	0	0	0	0	0	0	0	0	0	0	0	0	0	0	0	0	0	0	0	0	0	0	0	0
IPXIM8C01__B9_4_4__ITS3	0	0	0	0	0	0	0	0	0	0	0	0	15	0	0	0	0	0	0	0	0	0	0	0	0	0	0	0	0	0	0	0	0	0	0	0	0	0	0	0	0	0	0	0	0	0	0	0	0
IPXIM8C01__B9_5_1__ITS3	0	0	0	0	0	0	0	0	0	0	0	0	0	0	0	0	0	0	0	0	0	0	0	0	0	0	0	0	0	0	0	0	0	0	0	0	0	0	0	0	0	0	0	2	0	0	0	0	0
IPXIM8C01__B9_5_2__ITS3	0	0	0	0	0	0	0	0	0	0	0	0	0	0	0	0	0	0	0	0	0	0	0	0	0	0	0	0	0	0	0	0	0	0	0	0	0	0	0	0	0	0	0	0	0	0	0	0	0
IPXIM8C01__B9_5_3__ITS3	0	0	0	0	22	0	0	0	0	0	0	0	0	0	0	0	0	0	0	0	0	0	0	0	0	0	0	0	0	0	0	0	0	0	0	0	0	0	0	0	0	0	0	0	0	0	0	0	0
IPXIM8C01__B9_5_4__ITS3	0	0	0	0	0	0	0	0	0	0	0	0	0	0	0	0	0	0	0	0	0	0	0	0	0	0	0	0	0	0	0	0	0	0	0	0	0	0	0	0	0	0	0	0	0	0	0	0	0
IPXIM8C01__B9_6_1__ITS3	0	0	0	0	0	0	0	0	0	0	0	0	86	0	0	0	0	0	0	0	0	0	0	0	0	0	0	0	0	0	0	0	0	0	0	0	0	0	0	0	0	0	0	0	0	0	0	1	0
IPXIM8C01__B9_6_2__ITS3	0	0	0	0	0	0	0	0	0	0	0	0	0	0	0	0	0	0	0	0	0	0	0	0	0	0	0	0	0	0	0	0	0	0	0	0	0	0	0	0	0	0	0	0	0	0	0	0	0
IPXIM8C01__B9_6_3__ITS3	0	0	0	0	0	0	0	0	0	0	0	0	0	0	0	0	0	0	0	0	0	0	0	0	0	0	0	0	0	0	0	0	0	0	0	0	0	0	0	0	0	0	0	0	0	0	0	0	0
IPXIM8C01__B9_7_3__ITS3	0	0	0	0	0	0	0	0	0	0	0	0	0	0	0	0	0	0	0	0	0	0	0	0	0	0	0	0	0	0	0	0	0	0	0	0	0	0	0	0	0	0	0	0	0	0	0	0	0
IPXIM8C01__B9_7_4__ITS3	0	0	0	0	0	0	0	0	0	0	0	0	19	0	0	0	0	0	0	0	0	0	0	0	0	0	0	0	0	0	0	0	0	0	0	0	0	0	0	0	0	0	0	0	0	0	0	0	0
IPXIM8C01__B9_8_1__ITS3	0	0	0	0	0	0	0	0	0	0	0	0	150	0	0	0	0	0	0	0	0	0	0	0	0	0	0	0	0	0	0	0	0	0	0	0	0	0	0	0	0	0	0	0	0	0	0	0	0
IPXIM8C01__B9_8_2__ITS3	0	0	0	0	0	0	0	0	0	0	0	0	0	0	0	0	0	0	0	0	0	0	0	0	0	0	0	0	0	0	0	0	0	0	0	0	0	0	0	0	0	0	0	0	0	0	0	0	0
IPXIM8C01__B9_8_3__ITS3	0	0	0	0	0	0	0	0	0	0	0	0	13	0	0	0	0	0	0	0	0	0	0	0	0	0	0	0	0	0	0	0	0	0	0	0	0	0	0	0	0	0	0	0	0	0	0	0	0
IPXIM8C01__B9_8_4__ITS3	0	0	0	0	0	0	0	0	0	0	0	0	0	0	0	0	0	0	0	0	0	0	0	0	0	0	0	0	0	0	0	0	0	0	0	0	0	0	0	0	0	0	0	0	0	0	0	0	0
IPXIM8C01__B9_9_1__ITS3	0	0	0	0	0	0	0	0	0	0	0	0	0	0	0	0	0	0	0	0	0	0	0	0	0	0	0	0	0	0	0	0	0	0	0	0	0	0	0	0	0	0	0	0	0	0	0	0	0
IPXIM8C01__B9_9_2__ITS3	0	0	0	0	0	0	0	0	0	0	0	0	3	0	0	0	0	0	0	0	0	0	0	0	0	0	0	0	0	0	0	0	0	0	0	0	1	0	0	0	0	0	0	0	0	0	0	0	0
IPXIM8C01__B9_9_3__ITS3	0	0	0	0	0	0	0	0	0	0	0	0	0	0	0	0	0	0	0	0	0	0	0	0	0	0	0	0	0	0	0	0	0	0	0	0	0	0	0	0	0	0	0	0	0	0	0	0	0
IPXIM8C01__B9_9_4__ITS3	0	0	0	0	0	0	0	0	0	0	0	0	0	0	0	0	0	0	0	0	0	0	0	0	0	0	0	0	0	0	0	0	0	0	0	0	0	0	0	0	0	0	0	0	0	0	0	0	0
IPXIM8C01__C1_1_1__ITS3	0	0	0	0	0	0	0	0	0	0	0	0	0	0	0	0	0	0	0	0	0	0	0	0	0	0	0	0	0	0	0	0	0	0	0	0	0	0	0	0	0	0	0	0	0	0	0	0	0
IPXIM8C01__C1_1_3__ITS3	0	0	0	0	0	0	0	0	0	0	0	0	0	0	0	0	0	0	0	0	0	0	0	0	0	0	0	0	0	0	0	0	0	0	0	0	0	0	0	0	0	0	0	0	0	0	0	0	0
IPXIM8C01__C1_1_4__ITS3	0	0	0	0	0	0	0	0	0	0	0	0	0	0	0	0	0	0	0	0	0	0	0	0	0	0	0	0	0	0	0	0	0	0	0	0	0	0	0	0	0	0	0	0	0	0	0	0	0
IPXIM8C01__C1_2_1__ITS3	0	0	0	0	0	0	0	0	0	0	0	0	0	0	0	0	0	0	0	0	0	0	0	0	0	0	0	0	0	0	0	0	0	0	0	0	0	0	0	0	0	0	0	0	0	0	0	0	0
IPXIM8C01__C1_2_3__ITS3	0	0	0	0	0	0	0	0	0	0	0	0	0	0	0	0	0	0	0	0	0	0	0	0	0	0	0	0	0	0	0	0	0	0	0	0	0	0	0	0	0	0	0	0	0	0	0	0	0
IPXIM8C01__C1_3_4__ITS3	0	0	0	0	0	0	0	0	0	0	0	0	0	0	0	0	0	0	0	0	0	0	0	68	0	0	0	0	0	0	0	0	0	0	0	0	0	0	0	0	0	0	0	0	0	0	0	0	0
IPXIM8C01__C1_4_2__ITS3	0	0	0	0	0	0	0	0	0	0	0	0	11	0	0	0	0	0	0	0	0	0	0	0	0	0	0	0	0	0	0	0	0	0	0	0	0	0	0	0	0	0	0	0	0	0	0	0	0
IPXIM8C01__C1_4_3__ITS3	0	0	0	0	0	0	0	0	0	0	0	0	0	0	0	0	0	0	0	0	0	0	0	0	0	0	0	0	0	0	0	0	0	0	0	0	0	0	0	0	0	0	0	0	0	3	0	0	0
IPXIM8C01__C1_4_4__ITS3	0	0	0	0	0	0	0	0	0	0	0	0	0	0	0	0	0	0	0	0	0	0	0	0	0	0	0	0	0	0	0	0	0	0	0	0	0	0	0	0	0	0	0	0	0	1	0	0	0
IPXIM8C01__C1_5_2__ITS3	0	0	0	0	0	0	0	0	0	0	0	0	0	0	0	0	0	0	0	0	0	0	0	0	0	0	0	0	0	0	0	0	0	0	31	0	0	0	0	0	0	0	0	0	0	0	0	0	0
IPXIM8C01__C1_6_2__ITS3	0	0	0	0	0	0	0	0	0	0	0	0	0	0	0	0	0	0	0	0	0	0	0	0	0	0	0	0	0	0	0	0	0	0	57	0	0	0	0	0	0	0	0	0	0	0	0	0	0
IPXIM8C01__C1_6_3__ITS3	0	0	0	0	0	0	0	0	0	0	0	0	0	0	0	0	0	0	0	0	0	0	0	0	0	0	0	0	0	0	0	0	0	0	0	0	0	0	0	0	0	0	0	0	0	0	0	0	0
IPXIM8C01__C1_6_4__ITS3	0	0	0	0	0	0	0	0	0	0	0	0	0	0	0	0	0	0	0	0	0	0	0	0	0	0	0	0	0	0	0	0	0	0	126	0	0	0	0	0	0	0	0	0	0	0	0	0	0
IPXIM8C01__C1_7_1__ITS3	0	0	0	0	0	0	0	0	0	0	0	0	0	0	0	0	0	0	0	0	0	0	0	0	0	0	0	0	0	0	0	0	0	0	0	0	0	0	0	0	0	0	0	0	0	22	0	0	0
IPXIM8C01__D8_9_1x__ITS3	0	0	0	0	0	0	0	0	0	0	0	0	0	0	0	0	0	0	0	0	0	0	0	0	0	0	0	0	0	0	0	0	0	0	0	0	0	0	0	0	0	0	0	0	0	0	0	0	0
IRBEFFE01__A1_10__ITS3	0	0	0	0	0	0	0	0	0	0	0	0	0	2	0	0	0	0	0	0	0	0	0	0	0	0	0	0	0	0	0	0	0	0	233	0	0	0	0	0	0	0	0	0	0	0	0	0	0
IRBEFFE01__A1_11__ITS3	0	0	0	0	0	0	0	0	0	0	0	0	0	1	0	0	13	0	0	0	0	0	0	0	0	0	0	0	0	0	0	0	0	0	0	0	0	0	0	0	0	0	0	0	0	0	0	0	0
IRBEFFE01__A1_12__ITS3	0	0	0	0	0	0	0	0	0	0	0	0	0	0	0	0	0	0	0	0	0	0	0	0	0	0	0	0	0	0	0	0	0	0	0	0	0	0	0	0	0	0	0	0	0	0	0	0	0
IRBEFFE01__A1_13__ITS3	0	0	0	0	0	0	0	0	0	0	0	0	0	0	51	0	0	0	0	0	0	0	0	0	0	0	0	0	0	0	0	0	0	0	221	0	0	0	0	0	0	0	0	0	0	0	0	0	0
IRBEFFE01__A1_14__ITS3	0	0	0	0	0	0	0	0	0	0	0	0	0	0	0	0	0	0	0	0	0	0	0	0	0	0	0	0	0	0	0	0	0	0	14	0	0	0	0	0	0	0	0	0	0	0	0	0	0
IRBEFFE01__A1_15__ITS3	0	0	0	0	0	0	0	0	0	0	0	0	0	0	0	0	0	0	0	0	0	0	0	0	0	0	0	0	0	0	0	0	0	0	0	0	0	0	0	0	0	0	0	0	0	0	0	0	0
IRBEFFE01__A1_16__ITS3	0	0	0	0	0	0	0	0	0	0	0	0	0	0	0	0	0	0	0	0	0	0	0	0	0	0	0	0	0	0	0	0	0	0	0	0	0	0	0	0	0	0	0	0	0	0	0	0	0
IRBEFFE01__A1_1__ITS3	0	0	0	0	0	0	0	0	0	0	0	0	0	0	0	0	0	0	0	0	0	0	0	0	0	0	0	0	0	0	0	0	0	0	0	0	0	0	0	0	0	0	0	0	0	0	0	0	0
IRBEFFE01__A1_2__ITS3	0	0	0	0	0	0	0	0	0	0	0	0	0	0	0	0	0	0	0	0	0	0	0	0	0	0	0	0	0	0	0	0	0	0	1	0	0	0	0	0	0	0	0	0	0	0	0	0	0
IRBEFFE01__A1_3__ITS3	0	0	0	0	0	0	0	0	0	0	0	0	0	0	0	0	0	0	0	0	0	0	0	0	0	0	0	0	0	0	0	0	0	0	0	0	0	0	0	0	0	0	0	0	0	0	0	0	0
IRBEFFE01__A1_4__ITS3	0	0	0	0	0	0	0	0	0	0	0	0	0	0	0	0	0	0	0	0	0	0	0	0	0	0	0	0	0	0	0	0	0	0	0	0	0	0	0	0	0	0	0	0	0	139	0	0	0
IRBEFFE01__A1_5__ITS3	0	0	0	0	0	0	0	0	0	0	0	0	0	0	0	0	0	0	0	0	0	0	0	0	0	0	0	0	0	0	0	0	0	0	29	0	0	0	0	0	0	0	0	0	0	31	0	0	0
IRBEFFE01__A1_6__ITS3	0	0	0	0	0	0	0	0	0	0	0	0	0	0	0	0	0	0	0	0	0	0	0	0	0	0	0	0	0	0	0	0	0	0	41	0	0	0	0	0	0	0	0	0	0	0	0	0	0
IRBEFFE01__A1_7__ITS3	0	0	0	0	0	0	0	0	0	0	0	0	0	0	0	0	0	0	0	0	0	0	0	0	0	0	0	0	0	0	0	0	0	0	2	0	0	0	0	0	0	0	0	0	0	17	0	0	0
IRBEFFE01__A1_8__ITS3	0	0	0	0	0	0	0	0	0	0	10	0	0	0	0	0	0	0	0	0	0	0	0	0	0	0	0	0	0	0	0	0	0	0	0	0	0	0	0	0	0	0	0	0	0	12	0	0	0
IRBEFFE01__A1_9__ITS3	0	0	0	0	0	0	0	0	0	0	0	0	0	0	0	0	0	0	0	0	0	0	0	0	0	0	0	0	0	0	0	0	0	0	106	0	0	0	0	0	0	0	0	0	0	0	0	0	0
IRBEFFE01__A5_10__ITS3	0	0	0	0	0	0	0	0	0	0	0	0	0	0	0	0	1	0	0	0	0	0	0	10	0	0	0	0	0	0	0	0	0	0	0	0	0	0	0	0	0	0	0	0	0	0	0	0	0
IRBEFFE01__A5_11__ITS3	0	0	0	0	0	0	0	0	0	0	0	0	0	0	0	0	0	0	0	0	16	0	0	7	0	2	0	0	0	0	0	0	0	0	0	0	0	0	0	0	0	0	0	0	0	0	0	0	0
IRBEFFE01__A5_12__ITS3	0	0	0	0	0	0	0	0	0	0	0	0	0	0	0	0	0	0	0	0	0	0	0	0	0	0	0	0	0	0	0	0	0	8	0	0	0	0	0	0	0	0	0	0	0	0	0	0	3
IRBEFFE01__A5_13__ITS3	0	0	0	0	0	0	0	0	0	0	0	1	0	0	0	0	0	0	0	0	0	0	0	0	0	0	0	0	0	0	0	0	0	0	0	0	0	0	0	0	0	0	0	0	0	0	0	0	0
IRBEFFE01__A5_14__ITS3	0	0	0	0	0	0	0	0	0	0	0	0	0	0	0	0	0	0	0	0	0	0	0	0	0	0	0	0	0	0	0	0	0	0	0	0	0	0	0	0	42	0	0	0	0	0	0	0	0
IRBEFFE01__A5_15__ITS3	0	0	0	0	0	0	0	0	0	0	0	0	0	0	0	0	0	0	0	0	0	0	0	0	0	0	0	0	0	0	0	0	0	0	0	0	0	0	0	0	0	0	0	0	0	0	0	0	0
IRBEFFE01__A5_16__ITS3	0	0	0	0	0	0	0	0	0	0	0	0	0	0	0	0	0	2	2	0	0	0	0	118	0	0	0	0	0	0	0	0	0	0	0	0	0	0	0	0	0	0	2	0	0	0	0	0	0
IRBEFFE01__A5_2__ITS3	0	0	0	0	0	0	0	0	0	0	0	0	0	0	0	0	0	0	0	0	0	0	0	0	0	0	0	0	0	0	0	0	0	0	0	0	0	0	0	0	0	0	0	0	0	0	0	0	0
IRBEFFE01__A5_3__ITS3	0	0	0	16	0	0	0	0	0	0	0	0	0	0	0	0	0	0	0	0	0	0	0	0	0	0	0	0	0	0	0	0	0	0	0	0	0	0	0	0	0	0	0	0	0	0	0	0	1
IRBEFFE01__A5_4__ITS3	0	0	0	0	0	0	0	0	0	0	0	0	0	0	0	0	0	0	0	0	0	0	0	0	0	0	245	0	0	0	0	0	0	0	0	0	0	0	0	0	0	0	0	0	0	0	0	0	4
IRBEFFE01__A5_5__ITS3	0	0	0	0	0	0	0	0	0	0	0	0	0	0	0	0	0	0	0	0	0	0	0	1	0	0	0	0	0	0	0	0	0	0	0	0	0	0	0	0	0	0	0	0	0	0	0	0	0
IRBEFFE01__A5_6__ITS3	0	0	0	0	0	0	0	0	0	0	0	0	0	0	0	0	0	0	0	0	0	0	0	4	0	0	0	0	0	0	0	0	0	0	0	0	0	0	0	0	0	0	0	0	0	0	0	0	0
IRBEFFE01__A5_7__ITS3	0	0	0	0	0	0	0	0	0	0	0	0	0	0	0	0	0	0	0	0	1	0	0	0	0	0	0	0	0	0	0	0	0	0	0	0	0	0	0	0	0	0	0	0	0	0	0	0	0
IRBEFFE01__A5_8__ITS3	0	0	0	0	0	0	2	0	0	0	0	0	0	0	0	0	0	0	0	0	0	0	0	0	0	0	0	0	0	0	0	0	0	0	0	0	0	0	0	0	0	0	0	0	0	0	0	0	0
IRBEFFE01__A5_9__ITS3	0	0	0	0	0	0	0	0	0	0	0	0	0	0	0	0	0	0	0	190	0	0	0	2	0	0	1	0	0	0	0	0	0	0	0	0	0	0	0	0	0	0	0	0	0	0	0	0	3
IRBEFFE01__A6_10__ITS3	0	0	0	0	0	0	0	0	0	0	0	0	8	0	0	0	0	4	0	0	0	0	0	0	0	0	0	0	0	0	0	0	0	0	0	0	0	0	0	0	0	0	0	0	0	90	0	0	0
IRBEFFE01__A6_11__ITS3	0	0	0	0	0	0	0	0	0	0	0	0	0	0	0	0	0	0	0	0	0	0	0	0	0	0	0	0	0	0	0	0	0	0	28	0	0	0	0	0	0	0	0	0	0	18	0	0	0
IRBEFFE01__A6_12__ITS3	0	0	0	0	0	0	0	0	0	0	0	0	0	0	0	0	0	0	0	0	0	0	0	0	0	0	0	0	0	0	0	0	0	0	0	2	0	0	0	0	0	0	0	0	0	0	0	0	0
IRBEFFE01__A6_13__ITS3	0	0	0	0	0	0	0	0	0	0	0	0	0	0	0	0	0	0	0	0	0	0	0	0	0	0	0	0	0	0	0	0	0	0	0	0	0	0	0	0	0	0	0	0	0	0	0	0	0
IRBEFFE01__A6_14__ITS3	0	0	0	0	0	0	0	0	0	0	0	3	0	0	0	0	0	0	0	0	0	0	0	0	0	0	0	0	0	0	0	0	0	0	0	0	0	0	0	0	0	0	0	0	0	59	0	0	0
IRBEFFE01__A6_15__ITS3	0	0	0	0	0	0	0	0	0	0	0	0	0	0	0	0	0	0	0	0	0	0	0	0	0	0	0	0	0	0	0	0	0	0	0	1	0	0	0	0	0	0	0	0	0	31	0	0	0
IRBEFFE01__A6_16__ITS3	0	0	0	0	0	0	0	0	0	0	116	4	0	0	0	0	0	0	0	0	0	0	0	0	0	0	0	0	0	0	0	0	0	0	0	0	0	0	0	0	0	0	0	0	0	0	0	0	0
IRBEFFE01__A6_1__ITS3	0	0	0	0	0	0	0	0	0	0	0	0	80	0	0	0	0	0	0	0	0	0	0	0	0	0	0	0	0	0	0	0	0	0	0	0	0	0	0	0	0	0	0	0	0	0	0	0	0
IRBEFFE01__A6_2__ITS3	0	0	0	0	0	0	0	0	0	0	0	0	49	0	0	0	0	0	0	0	0	0	0	0	0	0	0	0	0	0	0	0	0	0	0	2	0	0	0	0	0	0	0	3	0	17	0	0	0
IRBEFFE01__A6_3__ITS3	0	0	0	0	0	0	0	0	0	0	0	0	0	0	0	0	0	0	0	0	0	0	0	0	0	2	0	0	0	0	0	0	0	0	6	0	0	0	0	0	0	0	0	0	0	5	0	0	0
IRBEFFE01__A6_4__ITS3	0	0	0	0	0	104	0	0	0	0	0	0	0	0	0	0	0	0	0	1	0	0	0	0	0	0	0	0	0	0	0	0	0	0	0	0	0	0	0	0	0	0	0	0	0	16	0	0	0
IRBEFFE01__A6_5__ITS3	0	0	0	0	0	0	0	0	0	0	0	0	0	0	0	0	0	0	0	0	0	0	0	0	0	0	0	0	0	0	0	0	0	0	0	0	0	0	0	0	0	0	0	0	0	213	0	0	0
IRBEFFE01__A6_6__ITS3	0	0	0	0	0	0	0	0	0	0	0	0	13	0	0	0	0	0	0	0	0	0	0	0	0	0	0	0	0	0	0	0	0	0	0	0	0	0	0	0	0	0	0	0	0	50	0	4	0
IRBEFFE01__A6_7__ITS3	0	0	0	0	0	0	0	0	0	0	0	0	0	0	0	0	0	0	0	0	0	0	0	0	0	0	0	0	0	0	0	0	0	0	0	8	0	0	0	0	0	0	0	0	0	0	0	0	0
IRBEFFE01__A6_8__ITS3	0	0	0	0	0	2	0	0	0	0	0	0	0	0	0	0	0	0	0	0	0	0	0	0	0	0	0	0	0	0	0	0	0	0	0	5	0	0	0	0	0	0	0	0	0	0	0	0	0
IRBEFFE01__A6_9__ITS3	0	0	0	0	0	0	0	0	0	0	0	0	0	0	0	0	0	0	0	0	0	0	0	0	0	0	0	0	0	0	0	0	0	0	0	3	0	0	0	0	0	0	0	0	0	0	0	0	0
IRBEFFE01__A7_10__ITS3	0	0	0	0	26	0	0	0	0	0	0	0	0	0	0	0	0	9	0	0	0	0	0	0	0	0	0	0	0	2	0	0	0	0	0	0	0	0	0	0	0	0	0	0	0	0	0	0	0
IRBEFFE01__A7_11__ITS3	0	0	0	0	0	2	0	0	0	0	0	0	0	0	0	0	0	0	0	0	0	0	0	53	0	0	0	0	0	0	0	0	0	0	0	0	0	0	0	0	0	0	0	0	0	0	0	0	0
IRBEFFE01__A7_12__ITS3	0	0	0	0	0	0	0	0	0	0	0	1	0	0	0	0	0	0	0	0	0	0	0	4	0	0	0	0	0	0	0	0	0	0	0	0	0	0	0	0	0	0	0	0	0	0	0	0	0
IRBEFFE01__A7_13__ITS3	0	0	0	0	0	0	0	0	0	0	0	0	0	0	0	0	0	0	0	0	0	4	0	0	0	0	0	0	0	0	0	0	0	0	0	0	0	0	0	0	0	0	0	0	0	0	0	0	0
IRBEFFE01__A7_14__ITS3	0	0	0	0	22	0	0	0	0	0	0	0	0	0	0	0	0	0	0	0	0	0	0	0	0	0	0	0	0	0	0	0	0	1	0	0	1	0	0	0	0	0	0	0	0	0	0	0	0
IRBEFFE01__A7_15__ITS3	0	0	0	0	0	0	0	0	0	0	0	0	0	0	0	0	0	54	0	0	0	0	0	8	0	0	0	0	0	0	0	0	0	0	0	0	0	0	0	0	0	0	0	0	0	0	0	0	0
IRBEFFE01__A7_16__ITS3	0	0	0	0	0	0	0	0	0	0	0	0	0	0	0	0	0	0	0	0	0	0	0	112	0	0	0	0	0	0	0	0	0	0	0	0	0	0	0	0	0	0	0	0	0	0	0	0	0
IRBEFFE01__A7_1__ITS3	0	0	0	0	0	0	0	0	0	0	0	0	0	0	0	0	0	6	0	0	0	0	0	0	0	0	0	0	0	0	0	0	0	0	0	0	17	0	0	0	0	0	0	0	0	0	0	0	0
IRBEFFE01__A7_2__ITS3	0	0	0	0	0	0	0	0	0	0	0	0	0	0	0	0	0	0	0	0	0	0	0	0	0	0	0	0	0	0	0	0	0	0	0	0	0	0	0	0	0	0	0	0	0	0	0	0	0
IRBEFFE01__A7_3__ITS3	0	0	0	0	0	0	0	0	0	0	0	0	0	0	0	0	0	0	0	0	0	0	0	0	0	0	0	0	0	0	0	0	0	0	0	0	0	0	0	0	0	0	0	0	0	0	0	0	0
IRBEFFE01__A7_4__ITS3	0	0	0	0	0	0	0	0	0	0	0	0	0	0	0	0	0	0	0	0	0	0	0	122	0	0	0	0	0	0	0	0	0	0	0	0	0	0	0	0	0	0	0	0	0	0	0	0	0
IRBEFFE01__A7_5__ITS3	0	0	0	0	0	0	0	0	0	0	0	0	0	0	0	0	0	0	0	0	0	0	0	0	0	0	0	0	0	0	0	0	0	0	0	0	0	0	0	0	0	0	0	0	0	0	0	0	0
IRBEFFE01__A7_6__ITS3	0	0	0	0	0	0	0	0	0	0	0	0	0	0	0	6	0	0	0	0	0	0	0	0	0	0	0	0	0	0	0	0	0	0	0	0	0	0	0	0	0	0	0	0	0	0	0	0	0
IRBEFFE01__A7_7__ITS3	0	0	0	0	0	0	0	0	0	0	0	1	0	0	0	0	0	0	0	0	0	0	0	0	0	0	0	0	0	0	0	0	0	0	0	0	0	0	0	0	0	0	0	0	0	0	0	0	0
IRBEFFE01__A7_8__ITS3	0	0	0	0	0	0	0	0	0	0	0	0	0	0	0	0	0	0	0	0	0	0	0	0	0	0	0	0	0	0	0	0	0	0	0	0	0	0	0	0	0	0	0	2	0	0	0	0	0
IRBEFFE01__A7_9__ITS3	0	0	0	0	0	0	0	0	0	0	0	0	0	0	0	0	0	0	0	0	0	0	0	2	0	0	0	0	0	0	0	0	0	0	0	0	0	0	0	0	0	0	0	0	0	0	0	0	0
IRBEFFE01__A8_10__ITS3	0	0	0	0	0	0	0	0	0	0	0	0	0	0	0	0	0	0	71	0	12	0	0	0	0	0	0	0	0	0	0	0	0	0	0	0	0	0	0	0	0	0	0	0	0	0	0	0	0
IRBEFFE01__A8_11__ITS3	0	0	0	0	0	0	0	0	0	0	0	0	0	0	0	0	0	0	0	0	0	0	0	0	0	0	0	0	0	0	0	0	0	0	0	0	0	0	0	0	0	0	0	0	0	0	0	0	0
IRBEFFE01__A8_13__ITS3	0	0	0	0	0	0	0	0	0	0	0	0	0	0	92	0	0	0	1	0	0	0	0	0	0	0	0	0	0	0	0	0	0	0	0	0	0	0	0	0	0	0	0	0	0	0	0	0	0
IRBEFFE01__A8_14__ITS3	0	0	0	0	0	0	0	0	0	0	0	0	1	0	0	0	0	1	0	0	0	0	0	0	0	0	0	0	0	0	0	0	0	0	0	0	0	0	0	0	0	0	0	0	0	0	0	0	0
IRBEFFE01__A8_15__ITS3	0	0	0	0	0	0	0	0	0	0	0	0	0	0	0	0	0	0	0	0	0	0	0	0	0	0	0	0	0	0	0	0	0	0	0	0	0	0	0	0	0	0	0	0	0	0	0	0	0
IRBEFFE01__A8_16__ITS3	0	0	0	0	0	0	0	0	0	0	0	0	0	0	0	0	0	0	0	0	0	0	0	0	0	0	0	0	0	0	0	0	0	0	0	0	0	0	0	0	0	0	0	0	0	0	0	0	0
IRBEFFE01__A8_1__ITS3	0	0	0	0	0	0	0	0	0	0	0	0	0	0	0	0	0	0	0	0	0	0	0	0	0	0	0	0	0	0	0	0	0	0	0	1	0	0	0	0	0	0	0	1	0	0	0	0	0
IRBEFFE01__A8_2__ITS3	0	0	0	0	0	0	0	0	0	0	0	1	0	0	0	0	0	0	73	0	13	0	0	0	0	0	0	0	0	0	0	0	0	0	0	0	0	0	0	0	0	0	0	0	0	2	0	0	0
IRBEFFE01__A8_5__ITS3	0	0	0	0	0	0	0	0	0	0	0	0	0	0	71	0	0	0	1	0	0	0	0	0	0	0	0	0	0	0	0	0	0	0	0	0	0	0	0	0	0	0	0	0	0	0	0	0	0
IRBEFFE01__A8_6__ITS3	0	0	0	0	0	0	0	0	0	0	0	0	15	0	0	0	0	0	0	0	0	0	0	0	0	0	0	0	0	0	0	0	0	0	0	0	0	0	0	0	0	0	0	0	0	0	0	0	0
IRBEFFE01__A8_7__ITS3	0	0	0	0	0	0	0	0	0	0	0	0	0	0	0	0	0	0	0	0	0	0	0	0	0	0	0	0	0	0	0	0	0	0	0	0	0	0	0	0	0	0	0	0	0	0	0	0	0
IRBEFFE01__A8_8__ITS3	0	0	0	0	0	0	0	0	0	0	0	0	1	0	0	0	0	0	0	0	0	0	0	0	0	2	0	0	0	0	0	0	0	0	0	0	0	0	0	0	0	0	0	0	0	0	0	0	0
IRBEFFE01__A8_9__ITS3	0	0	0	0	0	0	0	0	0	0	0	0	0	0	0	0	0	0	0	0	0	0	0	0	0	0	0	0	0	0	0	0	0	0	0	1	0	0	0	0	0	0	0	2	0	0	0	0	0
IRBEFFE01__A9_10__ITS3	0	0	0	0	0	0	0	0	0	0	0	0	0	0	0	0	0	0	0	0	0	0	0	1	0	0	0	0	0	0	0	0	0	0	0	0	0	0	0	0	0	0	0	0	0	0	0	0	0
IRBEFFE01__A9_11__ITS3	0	0	0	0	0	0	0	0	0	0	0	0	0	0	0	0	0	0	0	0	0	0	0	1	0	0	0	0	0	0	0	0	0	0	0	0	0	0	0	0	0	0	0	0	0	0	0	0	0
IRBEFFE01__A9_12__ITS3	0	0	0	0	0	0	0	0	0	0	0	0	0	0	0	0	0	0	0	0	0	0	0	0	0	0	0	0	0	0	0	0	0	0	0	0	0	0	0	0	0	0	0	0	0	0	0	0	0
IRBEFFE01__A9_13__ITS3	0	0	0	0	0	0	0	0	0	0	0	0	0	0	0	0	0	0	0	0	0	0	0	0	0	0	0	0	0	0	0	0	0	0	0	0	0	0	0	0	0	0	0	0	0	0	0	0	0
IRBEFFE01__A9_14__ITS3	0	0	0	0	0	0	0	0	0	0	0	0	0	0	0	0	0	0	0	0	0	0	0	5	0	0	0	0	0	0	0	0	0	0	0	0	0	0	0	0	0	0	0	0	0	0	0	0	0
IRBEFFE01__A9_15__ITS3	0	0	0	0	0	0	0	0	0	0	0	0	0	0	0	0	0	0	0	0	0	0	0	9	0	0	0	0	0	0	0	0	0	0	0	0	0	0	0	0	0	0	0	0	0	0	0	0	0
IRBEFFE01__A9_16__ITS3	0	0	0	11	8	0	0	0	0	0	0	22	0	0	0	0	0	0	0	0	0	0	0	0	0	0	0	0	0	0	0	0	0	0	0	0	0	0	0	0	0	0	0	0	0	0	0	0	0
IRBEFFE01__A9_1__ITS3	0	0	0	0	0	0	0	0	0	0	0	0	0	0	0	0	0	0	0	0	0	0	0	90	0	0	0	0	0	0	0	0	0	0	0	0	0	0	0	0	0	0	0	0	0	0	0	0	0
IRBEFFE01__A9_2__ITS3	0	0	0	0	0	0	0	0	0	0	0	0	0	0	0	0	0	0	0	0	0	0	0	1	0	0	0	0	0	0	0	0	0	4	0	0	0	0	0	0	0	0	0	0	0	0	0	0	0
IRBEFFE01__A9_3__ITS3	0	0	0	0	0	0	0	0	0	0	0	0	0	0	0	0	0	0	0	0	0	0	0	5	0	0	0	0	0	0	0	0	0	0	0	0	0	0	0	0	0	0	0	0	0	0	0	0	0
IRBEFFE01__A9_4__ITS3	0	0	0	0	0	0	0	0	0	0	0	0	0	0	0	0	0	0	0	0	0	0	0	49	0	0	0	0	0	0	0	0	0	0	0	0	0	0	0	0	0	0	0	0	0	0	0	0	0
IRBEFFE01__A9_5__ITS3	0	0	0	0	232	0	0	0	0	0	0	0	0	0	0	0	0	0	0	0	0	0	0	36	0	0	0	0	0	0	0	0	0	0	0	0	0	0	0	0	0	0	0	0	0	0	0	0	0
IRBEFFE01__A9_6__ITS3	0	0	0	0	0	0	0	0	0	0	0	0	0	2	0	0	0	23	0	0	0	0	0	4	0	0	0	0	0	6	0	0	0	0	0	0	0	0	0	0	0	0	0	0	0	0	0	0	0
IRBEFFE01__A9_7__ITS3	0	0	0	0	0	0	0	0	0	0	0	0	0	0	0	0	0	0	0	0	0	0	0	0	0	0	0	0	0	0	0	0	0	0	0	0	0	0	0	0	0	0	0	0	0	0	0	0	0
IRBEFFE01__A9_8__ITS3	0	0	0	0	0	0	0	0	0	0	0	0	0	0	0	0	0	0	0	0	0	0	0	5	4	0	0	0	0	0	0	0	0	0	0	0	0	0	0	0	0	0	0	0	0	0	0	0	0
IRBEFFE01__A9_9__ITS3	0	0	0	0	0	0	0	0	0	0	0	0	0	0	0	0	0	0	0	0	0	0	0	0	0	0	0	0	0	0	0	0	0	0	0	0	0	0	0	0	0	0	0	0	0	0	0	0	0
IRBEFFE01__B2_10__ITS3	0	0	0	0	0	0	0	0	0	0	0	0	0	0	0	0	0	0	0	0	0	0	0	0	0	0	0	0	0	0	0	0	0	0	0	0	0	0	0	0	0	0	0	0	0	2	0	0	0
IRBEFFE01__B2_11__ITS3	0	0	0	0	0	0	0	0	0	0	0	0	0	0	0	0	0	0	0	0	0	0	0	0	0	0	0	0	0	0	0	0	0	0	0	0	0	0	0	0	0	0	0	0	0	20	0	0	0
IRBEFFE01__B2_12__ITS3	0	0	0	0	0	0	21	0	0	0	0	0	0	0	0	0	0	0	0	0	0	0	0	0	0	0	0	0	0	0	0	0	0	0	0	0	0	0	0	0	0	0	0	0	0	0	0	0	0
IRBEFFE01__B2_13__ITS3	0	0	0	0	0	0	1	0	0	0	0	0	0	0	0	0	0	0	0	0	0	0	0	0	0	0	0	0	0	0	0	0	0	0	0	0	0	0	0	0	0	0	0	0	0	0	0	0	0
IRBEFFE01__B2_14__ITS3	0	0	0	0	0	0	0	0	0	0	0	0	0	0	0	0	0	0	0	0	0	0	0	0	0	0	0	0	0	0	0	0	0	0	0	0	0	0	0	0	0	0	0	0	0	41	0	0	0
IRBEFFE01__B2_15__ITS3	0	0	0	0	0	0	4	0	0	0	0	0	0	0	0	0	0	0	0	0	0	0	0	0	0	0	0	0	0	0	0	0	0	0	0	0	0	0	0	0	0	0	0	0	0	0	0	0	0
IRBEFFE01__B2_16__ITS3	0	0	0	0	0	0	0	0	0	0	0	0	0	0	0	0	0	0	0	0	0	0	0	0	0	0	0	0	0	0	0	0	0	0	0	0	0	0	0	0	0	0	0	0	0	0	0	0	0
IRBEFFE01__B2_1__ITS3	0	0	0	0	45	0	0	0	0	0	0	0	6	0	0	0	0	0	0	0	0	0	0	0	0	5	0	0	0	0	0	0	0	0	0	0	0	0	0	0	0	0	0	0	0	20	0	0	0
IRBEFFE01__B2_2__ITS3	0	0	0	0	0	0	0	0	0	0	0	0	0	0	0	0	0	0	0	0	0	0	0	0	0	0	0	0	0	0	0	0	0	0	0	0	0	0	0	0	0	0	0	0	0	0	0	0	0
IRBEFFE01__B2_3__ITS3	0	0	0	0	0	0	0	0	0	0	0	0	0	0	0	0	0	0	0	0	0	0	0	0	0	0	0	0	0	0	0	0	0	0	7	0	0	0	0	0	0	0	0	0	0	47	0	0	0
IRBEFFE01__B2_4__ITS3	0	0	0	0	0	0	0	0	0	0	0	0	0	0	0	0	0	0	0	0	0	0	0	0	0	0	0	0	0	0	0	0	0	0	0	0	0	0	0	0	0	0	0	0	0	77	0	0	0
IRBEFFE01__B2_5__ITS3	0	0	0	0	0	0	0	0	0	0	0	0	0	0	0	0	0	0	0	0	0	0	0	0	0	0	0	0	0	0	0	0	0	0	0	0	0	0	0	0	0	0	0	0	0	0	0	0	0
IRBEFFE01__B2_6__ITS3	0	0	0	0	0	0	0	0	0	0	0	0	0	0	0	0	0	0	0	0	0	0	0	0	0	0	0	0	0	0	0	0	0	0	0	0	0	0	0	0	0	0	0	0	0	0	0	0	0
IRBEFFE01__B2_7__ITS3	0	0	0	0	0	0	0	0	0	0	0	0	0	0	0	0	0	0	0	0	0	0	0	0	0	0	0	0	0	0	0	0	0	0	2	0	0	0	0	0	0	0	0	0	0	3	0	0	0
IRBEFFE01__B2_8__ITS3	0	0	0	0	0	0	0	0	0	0	0	0	0	0	0	0	0	0	0	0	0	0	0	0	0	0	0	0	0	0	0	0	0	0	0	0	0	0	0	0	0	0	0	0	0	2	0	0	0
IRBEFFE01__B2_9__ITS3	0	0	0	0	0	0	0	0	0	0	0	0	0	0	0	0	0	0	0	0	0	0	0	0	0	0	0	0	0	0	0	0	0	0	0	0	0	0	0	0	0	0	0	0	0	0	0	0	0
IRBEFFE01__B3_10__ITS3	0	0	0	0	0	0	0	0	0	0	0	0	0	0	0	0	0	0	0	0	0	0	0	0	0	1	0	0	0	0	0	0	0	0	27	0	0	0	0	0	0	0	0	0	0	0	0	0	0
IRBEFFE01__B3_11__ITS3	0	0	0	0	0	0	0	0	0	0	0	0	0	0	0	0	0	0	0	0	0	0	0	0	0	0	0	0	0	0	0	0	0	0	88	0	0	0	0	0	0	0	0	0	0	0	0	0	0
IRBEFFE01__B3_12__ITS3	0	0	0	0	0	0	0	0	0	0	0	0	0	0	0	0	0	0	0	0	0	0	0	0	0	0	0	0	0	0	0	0	0	0	2	0	0	0	0	0	0	0	0	0	0	0	0	0	0
IRBEFFE01__B3_13__ITS3	0	0	0	0	0	0	0	0	0	0	0	0	0	0	0	0	0	0	0	0	0	0	0	0	0	0	0	0	0	0	0	0	0	0	1	0	0	0	0	0	0	0	0	0	0	0	0	0	0
IRBEFFE01__B3_14__ITS3	0	0	0	0	0	0	0	0	0	0	0	0	0	0	0	0	0	0	0	0	0	0	0	0	0	0	0	0	0	0	0	0	0	0	0	0	0	0	0	0	0	0	0	2	0	0	0	0	0
IRBEFFE01__B3_15__ITS3	0	0	0	0	0	0	0	0	0	0	0	0	0	0	0	0	0	0	0	0	0	0	0	0	0	0	0	0	0	0	0	0	0	0	0	0	0	0	0	0	0	0	0	2	0	0	0	0	0
IRBEFFE01__B3_16__ITS3	0	0	0	0	0	0	0	0	0	0	0	0	0	0	0	0	0	0	0	0	0	0	0	0	0	0	0	0	0	0	0	0	0	0	58	0	0	0	0	0	0	0	0	0	0	0	0	0	0
IRBEFFE01__B3_1__ITS3	0	0	0	0	0	0	0	0	0	0	0	0	0	0	0	0	0	0	0	0	0	0	0	0	0	0	0	0	0	0	0	0	0	0	0	0	0	0	0	0	0	0	0	0	0	10	0	0	0
IRBEFFE01__B3_2__ITS3	0	0	0	0	0	0	0	0	0	0	0	0	0	0	0	0	0	0	0	0	0	0	0	0	0	0	0	0	0	0	0	0	0	0	0	0	0	0	0	0	0	0	0	0	0	0	0	0	0
IRBEFFE01__B3_3__ITS3	0	0	0	0	0	0	0	0	0	0	0	0	0	0	0	0	0	0	0	0	0	0	0	0	0	0	0	0	0	0	0	0	0	0	38	0	0	0	0	0	0	0	0	0	0	0	0	0	0
IRBEFFE01__B3_4__ITS3	0	0	0	0	0	0	0	0	0	0	0	0	0	0	0	0	0	0	0	0	0	0	0	0	0	0	0	0	0	0	0	0	0	0	1	0	0	0	0	0	0	0	0	0	0	0	0	0	0
IRBEFFE01__B3_5__ITS3	0	0	0	0	0	0	0	0	0	0	0	0	0	0	0	0	0	0	0	0	0	0	0	0	0	0	0	0	0	0	0	0	0	0	3	0	0	0	0	0	0	0	0	0	0	82	0	0	0
IRBEFFE01__B3_6__ITS3	0	0	0	0	0	0	0	0	0	0	0	0	0	0	0	0	0	0	0	0	0	0	0	0	0	0	0	0	0	0	0	0	0	0	2	0	0	0	0	0	0	0	0	0	0	94	0	0	0
IRBEFFE01__B3_7__ITS3	0	0	0	0	0	0	0	0	0	0	0	0	0	0	0	0	0	0	0	0	0	0	0	0	0	0	0	0	0	0	0	0	0	0	55	0	0	0	0	0	0	0	0	0	0	0	0	0	0
IRBEFFE01__B3_8__ITS3	0	0	0	0	0	0	0	0	0	0	0	0	0	0	0	0	0	0	0	0	0	0	0	0	0	0	0	0	0	0	0	0	0	0	0	0	0	0	0	0	0	0	0	1	0	0	0	0	0
IRBEFFE01__B3_9__ITS3	0	0	0	0	0	0	0	0	0	0	0	0	0	0	0	0	0	0	0	0	0	0	0	0	0	0	0	0	0	0	0	0	0	0	0	0	0	0	0	0	0	0	0	0	0	0	0	0	0
IRBEFFE01__B4_10__ITS3	0	0	0	0	0	0	0	0	0	0	0	0	0	0	0	0	0	0	0	0	0	0	0	0	0	0	0	0	0	0	0	0	0	0	0	0	0	0	0	0	0	0	0	0	0	0	0	0	0
IRBEFFE01__B4_11__ITS3	0	0	0	0	0	0	0	0	0	0	0	0	0	0	0	0	0	0	0	0	0	0	0	0	0	0	0	0	0	0	0	0	0	0	0	0	0	0	0	0	0	0	0	0	0	0	0	0	0
IRBEFFE01__B4_12__ITS3	0	0	0	0	0	0	0	0	0	0	0	0	0	0	0	0	0	0	0	0	0	0	0	0	0	0	0	0	0	0	0	0	0	0	0	0	0	0	0	0	0	0	0	0	0	0	0	0	0
IRBEFFE01__B4_13__ITS3	0	0	0	0	0	0	0	0	0	0	0	0	0	0	0	0	0	0	0	0	0	0	0	0	0	0	0	0	0	0	0	0	0	0	0	0	0	0	0	0	0	0	0	0	0	0	0	0	0
IRBEFFE01__B4_14__ITS3	0	0	0	0	0	0	0	0	0	0	0	0	0	0	0	0	0	0	0	0	0	0	0	0	0	0	0	0	0	0	0	0	0	0	94	0	0	0	0	0	0	0	0	0	0	0	0	0	0
IRBEFFE01__B4_16__ITS3	0	0	0	0	0	0	0	0	0	0	0	0	0	0	0	0	0	0	0	0	0	0	0	0	0	0	0	0	0	0	0	0	0	0	0	0	0	0	0	0	0	0	0	0	0	0	0	0	0
IRBEFFE01__B4_1__ITS3	0	0	0	0	0	0	0	0	0	0	0	0	0	0	0	0	0	0	0	0	0	0	0	0	0	0	0	0	0	0	0	0	0	0	151	0	0	0	0	0	0	0	0	0	0	0	0	0	0
IRBEFFE01__B4_2__ITS3	0	0	0	0	0	0	0	0	0	0	0	0	0	0	0	0	0	0	0	0	0	0	0	0	0	0	0	0	0	0	0	0	0	0	0	0	0	0	0	0	0	0	0	0	0	0	0	0	0
IRBEFFE01__B4_3__ITS3	0	0	0	0	0	0	2	0	0	0	0	0	0	0	0	0	0	0	0	0	0	0	0	0	0	0	0	0	0	0	0	0	0	0	32	0	0	0	0	0	0	0	0	0	0	0	0	0	0
IRBEFFE01__B4_4__ITS3	0	0	0	0	0	0	0	0	0	0	0	0	0	0	0	0	0	0	0	0	0	0	0	0	0	0	0	0	0	0	0	0	0	0	0	0	0	0	0	0	0	0	0	0	0	0	0	0	0
IRBEFFE01__B4_5__ITS3	0	0	0	0	0	0	0	0	0	0	0	0	0	0	0	0	0	0	0	0	0	0	0	0	0	0	0	0	0	0	0	0	0	0	0	0	0	0	0	0	0	0	0	0	0	0	0	0	0
IRBEFFE01__B4_6__ITS3	0	0	0	0	0	0	0	0	0	0	0	0	0	0	0	0	0	0	0	0	0	0	0	0	0	0	0	0	0	0	0	0	0	0	22	0	0	0	0	0	0	0	0	0	0	0	0	0	0
IRBEFFE01__B4_7__ITS3	0	0	0	0	0	0	0	0	0	0	0	0	0	0	0	0	0	0	0	0	0	0	0	0	0	0	0	0	0	0	0	0	0	0	0	0	0	0	0	0	0	0	0	0	0	0	0	0	0
IRBEFFE01__B6_10__ITS3	0	0	0	0	0	0	0	0	0	0	0	0	0	0	0	0	0	0	0	0	0	0	0	0	0	0	0	0	0	0	0	0	0	0	0	0	0	0	0	0	0	0	0	0	0	0	0	0	0
IRBEFFE01__B6_11__ITS3	0	0	0	0	0	1	0	0	0	0	0	0	0	0	0	0	0	0	0	0	0	0	0	0	0	0	0	0	0	0	0	0	0	0	0	0	0	0	0	0	0	0	0	0	0	0	0	0	0
IRBEFFE01__B6_12__ITS3	0	0	0	2	0	0	0	0	0	0	0	0	0	0	0	0	0	0	0	0	0	0	0	0	0	0	0	0	0	0	0	0	0	0	0	0	0	0	0	0	0	0	0	0	0	0	0	0	0
IRBEFFE01__B6_13__ITS3	0	0	0	0	0	0	0	0	0	0	0	0	0	0	0	0	0	0	0	0	0	0	0	0	0	0	0	0	0	0	0	0	0	0	0	0	0	0	0	0	0	0	0	0	0	0	0	0	0
IRBEFFE01__B6_14__ITS3	0	0	0	0	0	0	0	0	0	0	0	0	0	0	0	0	0	0	0	0	0	0	0	3	0	0	0	0	0	0	0	0	0	0	0	0	0	0	0	0	0	0	0	0	0	0	0	0	0
IRBEFFE01__B6_15__ITS3	0	0	0	0	0	0	0	0	0	0	0	0	0	0	0	0	0	0	0	0	0	0	0	0	0	0	0	0	0	0	0	0	0	0	0	0	0	0	0	0	0	0	0	0	0	0	0	0	0
IRBEFFE01__B6_16__ITS3	0	0	0	0	0	0	0	0	0	0	0	0	0	0	0	0	0	0	0	0	0	0	0	0	0	0	0	0	0	0	0	0	0	0	0	0	0	0	0	0	0	0	0	0	0	0	0	0	0
IRBEFFE01__B6_1__ITS3	0	0	0	0	0	0	0	0	0	0	0	0	0	0	0	0	0	0	0	0	0	0	1	0	0	0	0	0	0	0	0	0	0	0	0	0	0	0	0	0	0	0	0	0	0	0	0	0	0
IRBEFFE01__B6_2__ITS3	0	0	0	0	0	0	0	0	0	0	0	0	0	0	0	0	0	0	0	0	0	0	0	0	0	0	0	0	0	0	0	0	0	0	0	0	0	0	0	0	0	0	0	0	0	0	0	0	0
IRBEFFE01__B6_3__ITS3	0	0	0	0	0	0	0	0	0	0	0	0	0	0	0	0	0	0	0	0	0	0	0	0	0	0	0	0	0	1	0	0	0	0	0	0	0	0	0	0	0	0	0	0	0	0	0	0	0
IRBEFFE01__B6_4__ITS3	0	0	0	0	0	0	0	0	0	0	0	0	0	0	0	0	0	0	0	0	0	0	0	0	0	0	0	0	0	0	0	0	0	0	0	0	0	0	0	0	0	0	0	0	0	0	0	0	0
IRBEFFE01__B6_5__ITS3	0	0	0	0	0	0	0	0	0	0	0	0	0	0	0	0	0	0	0	0	0	0	0	0	0	0	0	0	0	0	0	0	0	0	0	0	0	0	0	0	0	0	0	0	0	0	0	0	0
IRBEFFE01__B6_6__ITS3	0	0	0	0	0	0	0	0	0	0	0	0	0	0	0	0	0	0	0	0	0	0	0	0	0	0	0	0	0	0	0	0	0	0	0	0	0	0	0	0	0	0	0	0	0	0	0	0	0
IRBEFFE01__B6_7__ITS3	0	0	0	0	0	0	0	0	0	0	0	0	0	0	0	0	0	0	0	0	0	0	41	0	0	0	0	0	0	0	0	0	0	4	0	0	0	5	0	0	0	0	0	0	0	0	0	0	0
IRBEFFE01__B6_8__ITS3	0	0	0	0	0	0	0	0	2	0	0	0	0	0	0	0	0	0	0	0	0	0	0	6	0	0	0	0	0	0	0	0	0	0	0	0	0	0	0	0	0	0	0	0	0	0	0	0	0
IRBEFFE01__B6_9__ITS3	0	0	0	0	0	0	0	0	0	0	0	0	0	0	0	0	0	0	0	0	0	0	0	1	0	0	0	0	0	0	0	0	0	0	0	0	0	0	0	0	0	0	0	0	0	0	0	0	0
IRBEFFE01__B7_10__ITS3	0	0	0	0	0	0	0	0	0	0	0	0	0	0	0	0	0	0	0	0	0	0	0	1	0	0	0	0	0	0	0	0	0	0	0	0	0	0	0	0	0	0	0	0	0	0	0	0	0
IRBEFFE01__B7_11__ITS3	0	0	0	0	0	0	0	0	0	0	0	0	2	0	0	2	0	0	0	0	0	0	0	7	0	0	0	0	0	0	0	0	0	0	0	0	0	0	0	0	0	0	0	0	0	0	0	0	0
IRBEFFE01__B7_12__ITS3	0	0	0	0	0	0	0	0	0	0	0	0	0	0	0	0	0	0	0	0	0	0	0	0	0	0	0	0	0	0	0	0	0	0	0	0	0	0	0	0	0	0	0	0	0	0	0	0	0
IRBEFFE01__B7_13__ITS3	0	0	0	0	0	0	0	0	0	0	0	0	0	0	0	0	0	0	0	0	0	0	0	0	0	0	0	0	0	0	0	0	0	0	0	0	0	0	0	0	0	0	0	0	0	0	0	0	0
IRBEFFE01__B7_14__ITS3	0	0	0	0	0	0	0	26	0	0	0	0	0	0	0	0	0	0	0	0	0	0	0	0	0	0	0	0	0	0	0	0	0	0	0	0	0	0	0	0	0	0	0	0	0	0	0	0	0
IRBEFFE01__B7_15__ITS3	0	0	0	0	0	0	0	0	0	0	0	0	0	0	0	0	0	0	0	0	0	0	0	0	0	0	0	0	0	0	0	0	0	0	0	0	0	0	0	0	0	0	0	0	0	0	0	0	0
IRBEFFE01__B7_16__ITS3	0	0	0	0	0	1	0	0	0	0	0	0	0	0	0	0	0	0	0	0	0	0	0	0	0	0	0	0	0	0	0	0	0	0	0	0	0	0	0	0	0	0	0	0	0	0	0	0	0
IRBEFFE01__B7_1__ITS3	0	0	0	0	0	0	0	0	0	0	0	0	0	0	0	0	0	0	0	0	0	0	0	0	0	0	0	0	0	0	0	0	0	0	0	0	3	0	0	0	0	0	0	0	0	0	0	0	0
IRBEFFE01__B7_2__ITS3	0	0	0	0	0	0	0	0	0	0	0	0	0	0	0	0	0	0	20	0	0	0	0	0	0	0	0	0	0	0	0	0	0	0	0	0	0	0	0	0	0	0	0	0	0	0	0	0	10
IRBEFFE01__B7_3__ITS3	0	0	0	0	0	0	0	0	0	0	0	0	0	0	0	0	0	0	0	0	0	0	0	0	0	0	0	0	0	0	0	0	0	0	0	0	0	0	0	0	0	0	0	0	0	0	0	0	0
IRBEFFE01__B7_4__ITS3	0	0	0	0	0	0	0	8	0	0	0	0	22	0	0	0	0	0	0	0	0	0	0	0	0	0	0	0	0	0	0	0	0	0	0	0	0	0	0	0	0	0	0	0	0	0	0	0	0
IRBEFFE01__B7_5__ITS3	0	0	0	0	0	0	0	0	0	0	0	0	0	0	0	0	0	0	0	0	0	0	0	2	0	0	0	0	0	0	0	0	0	2	0	0	0	0	0	0	0	0	0	0	0	0	0	0	0
IRBEFFE01__B7_6__ITS3	0	0	0	0	0	0	0	0	0	0	0	0	0	0	0	0	0	0	0	0	0	0	0	0	0	0	0	0	0	0	0	0	0	0	0	0	0	0	0	0	0	0	0	0	0	0	0	0	1
IRBEFFE01__B7_7__ITS3	0	0	0	0	0	0	0	0	0	0	0	0	3	0	0	0	0	0	0	0	0	0	0	0	0	0	0	0	0	0	0	0	0	0	0	0	0	0	0	0	0	0	0	0	0	0	0	0	0
IRBEFFE01__B7_8__ITS3	0	0	0	0	0	0	0	0	0	0	0	0	6	0	0	0	0	0	0	0	0	0	0	0	0	0	0	0	0	0	0	0	0	0	0	0	0	0	0	0	0	0	0	0	0	0	0	0	0
IRBEFFE01__B7_9__ITS3	0	0	0	0	0	0	0	0	0	0	0	0	0	0	0	0	0	0	0	0	0	0	0	0	0	0	0	0	0	0	0	0	0	0	0	0	0	0	0	0	0	0	0	0	0	0	0	0	0
IRBEFFE01__B8_10__ITS3	0	0	0	0	0	0	0	0	0	0	0	2	0	0	0	0	0	0	0	0	0	0	0	0	0	0	0	0	0	0	0	0	0	0	0	0	0	0	0	0	0	0	0	0	0	0	0	0	0
IRBEFFE01__B8_11__ITS3	0	0	0	0	0	0	0	0	0	0	0	0	0	0	0	0	0	0	0	0	0	0	0	1	0	0	0	0	0	0	0	0	0	0	0	0	0	0	0	0	0	0	0	0	0	0	0	0	0
IRBEFFE01__B8_12__ITS3	0	0	0	0	0	0	0	0	0	0	0	0	0	0	0	0	0	0	0	0	0	0	0	0	0	0	0	0	0	0	0	0	0	0	0	0	0	0	0	0	0	0	0	0	0	0	0	0	5
IRBEFFE01__B8_13__ITS3	0	0	0	0	0	0	0	0	0	0	0	0	0	0	0	0	0	0	0	0	0	0	0	0	0	0	0	0	0	0	0	0	0	0	0	0	0	0	0	0	0	0	0	0	0	0	0	0	0
IRBEFFE01__B8_14__ITS3	0	0	0	0	0	0	0	0	0	0	0	0	0	0	0	0	0	0	0	0	0	0	0	0	0	0	0	0	0	0	0	0	0	0	0	0	0	0	0	0	0	0	0	0	0	0	0	0	0
IRBEFFE01__B8_15__ITS3	0	0	0	0	0	0	0	0	0	0	0	0	0	0	0	0	0	0	0	0	0	0	0	0	0	0	0	0	0	0	0	0	0	0	0	0	0	0	0	0	0	0	0	0	0	0	0	0	1
IRBEFFE01__B8_16__ITS3	0	0	0	0	0	0	0	0	0	0	0	0	0	0	0	0	0	0	0	0	0	0	0	0	0	0	0	0	0	0	0	0	0	0	0	0	0	0	0	0	0	0	0	0	0	0	0	0	3
IRBEFFE01__B8_1__ITS3	0	0	0	0	0	0	0	0	0	0	0	0	0	0	0	0	0	0	0	0	0	0	0	0	0	0	0	0	0	0	0	0	0	0	0	0	0	0	0	0	0	0	0	0	0	0	0	0	0
IRBEFFE01__B8_2__ITS3	0	0	0	0	0	0	0	0	0	0	0	0	0	0	0	0	0	0	0	0	0	0	0	0	0	0	0	0	0	0	0	0	0	0	0	0	0	0	0	0	0	0	0	0	0	0	0	0	0
IRBEFFE01__B8_3__ITS3	0	0	0	0	0	0	0	0	0	0	0	0	0	0	0	0	0	0	0	0	0	0	0	0	0	0	0	0	0	0	0	0	0	0	0	0	0	0	0	0	0	0	0	0	0	0	0	0	0
IRBEFFE01__B8_4__ITS3	0	0	0	0	0	0	0	0	0	0	0	0	0	0	0	0	0	0	0	0	0	0	0	0	0	0	0	0	0	0	0	0	0	0	0	0	0	0	0	0	0	0	0	0	0	0	0	0	0
IRBEFFE01__B8_5__ITS3	0	0	0	0	0	0	0	0	0	0	0	0	0	0	0	0	0	0	0	0	0	0	0	0	0	0	0	0	0	0	0	0	0	0	0	0	0	0	0	0	0	0	0	0	0	0	0	0	0
IRBEFFE01__B8_6__ITS3	0	0	0	0	0	0	0	0	0	0	0	0	0	0	0	3	0	0	0	0	0	0	0	0	0	0	0	0	0	0	0	0	0	0	0	0	0	0	0	0	0	0	0	0	0	0	0	0	0
IRBEFFE01__B8_7__ITS3	0	0	0	0	0	0	0	0	0	0	0	0	0	0	0	0	0	0	0	0	0	0	0	1	0	0	0	0	0	0	0	0	0	0	0	0	0	0	0	0	0	0	0	0	0	0	0	0	0
IRBEFFE01__B8_8__ITS3	0	0	0	0	0	0	0	0	0	0	0	0	0	0	0	0	0	0	0	0	0	0	0	0	0	0	0	0	0	0	0	0	0	0	0	0	0	0	0	0	0	0	0	0	0	0	0	0	4
IRBEFFE01__B8_9__ITS3	0	0	0	0	0	0	0	0	0	0	0	0	0	0	0	0	0	0	0	0	0	0	0	0	0	0	0	0	0	0	0	0	0	0	0	0	0	0	0	0	0	0	0	0	0	0	0	0	0
IRBEFFE01__C1_10__ITS3	0	0	0	0	0	0	0	0	0	0	0	0	0	0	0	0	0	0	0	0	0	0	0	0	0	0	0	0	0	0	0	0	0	0	3	0	0	0	0	0	0	0	0	0	0	0	0	0	0
IRBEFFE01__C1_11__ITS3	0	0	0	0	0	0	0	0	0	0	0	0	0	0	0	0	0	0	0	0	0	0	0	0	0	0	0	0	0	0	0	0	0	0	27	0	0	0	0	0	0	0	0	0	0	0	0	0	0
IRBEFFE01__C1_12__ITS3	0	0	0	0	0	0	0	0	0	0	0	0	0	0	0	0	0	0	0	0	0	0	0	0	0	0	0	0	0	0	0	0	0	0	2	0	0	0	0	0	0	0	0	0	0	24	0	0	0
IRBEFFE01__C1_13__ITS3	0	0	0	0	0	0	0	0	0	0	0	0	0	0	0	0	0	0	0	0	0	0	0	0	0	0	0	0	0	0	0	0	0	0	12	0	0	0	0	0	0	0	0	0	0	0	0	0	0
IRBEFFE01__C1_14__ITS3	0	0	0	0	0	0	0	0	0	0	0	0	0	0	0	0	0	0	0	0	0	0	0	0	0	0	0	0	0	0	0	0	0	0	0	0	0	0	0	0	0	0	0	0	0	0	0	0	0
IRBEFFE01__C1_15__ITS3	0	0	0	0	0	0	0	0	0	0	0	0	0	0	0	0	0	0	0	0	0	0	0	0	0	0	0	0	0	0	0	0	0	0	0	0	0	0	0	0	0	0	0	0	0	0	0	0	0
IRBEFFE01__C1_16__ITS3	0	0	0	0	0	0	0	0	0	0	0	0	0	0	0	0	0	0	0	0	0	0	0	0	0	0	0	0	0	0	0	0	0	0	0	0	0	0	0	0	0	0	0	0	0	0	0	0	0
IRBEFFE01__C1_1__ITS3	0	0	0	0	0	0	0	0	0	0	0	0	0	0	0	0	0	0	0	0	0	0	0	0	0	0	0	0	0	0	0	0	0	0	0	0	0	0	0	0	0	0	0	0	0	0	0	0	0
IRBEFFE01__C1_2__ITS3	0	0	0	0	0	0	0	0	0	0	0	0	0	0	0	0	0	0	0	0	0	0	0	0	0	0	0	0	0	0	0	0	0	0	0	0	0	0	0	0	0	0	0	0	0	0	0	0	0
IRBEFFE01__C1_3__ITS3	0	0	0	0	0	0	0	0	0	0	0	0	0	0	0	0	0	0	0	0	0	0	0	0	0	0	0	0	0	0	0	0	0	0	0	0	0	0	0	0	0	0	0	0	0	2	0	0	0
IRBEFFE01__C1_4__ITS3	0	0	0	0	0	0	0	0	0	0	0	0	0	0	0	0	0	0	0	0	0	0	0	0	0	0	0	0	0	0	0	0	0	0	0	0	0	0	0	0	0	0	0	0	0	1	0	0	0
IRBEFFE01__C1_5__ITS3	0	0	0	0	0	0	0	0	0	0	0	0	0	0	0	0	0	0	0	0	0	0	0	0	0	0	0	0	0	0	0	0	0	0	7	0	0	0	0	0	0	0	0	0	0	0	0	0	0
IRBEFFE01__C1_6__ITS3	0	0	0	0	0	0	0	0	0	0	0	0	0	0	0	0	0	0	0	0	0	0	0	0	0	0	0	0	0	0	0	0	0	0	23	0	0	0	0	0	0	0	0	0	0	0	0	0	0
IRBEFFE01__C1_7__ITS3	0	0	0	0	0	0	0	0	0	0	0	0	0	0	0	0	0	0	0	0	0	0	0	0	0	0	0	0	0	0	0	0	0	0	0	0	0	0	0	0	0	4	0	0	0	3	0	0	0
IRBEFFE01__C1_8__ITS3	0	0	0	0	0	0	0	0	0	0	0	0	0	0	0	0	0	0	0	0	0	0	0	0	0	0	0	0	0	0	0	0	0	0	0	0	0	0	0	0	0	65	0	0	0	0	0	0	0
IRBEFFE01__C1_9__ITS3	0	0	0	0	0	0	0	0	0	0	0	0	0	0	0	0	0	0	0	0	0	0	0	0	0	0	0	0	0	0	0	0	0	0	4	0	0	0	0	0	0	1	0	0	0	0	0	0	0
IRBEFFE01__C2_10__ITS3	0	0	0	0	0	0	0	0	0	0	0	0	0	0	0	0	0	0	0	0	0	0	0	0	0	0	0	0	0	0	0	0	0	0	3	0	0	0	0	0	0	0	0	0	0	0	0	0	0
IRBEFFE01__C2_11__ITS3	0	0	0	0	0	0	0	0	0	0	0	0	0	0	0	0	0	0	0	0	0	0	0	0	0	0	0	0	0	0	0	0	0	0	7	0	0	0	0	0	0	0	0	0	0	0	0	0	0
IRBEFFE01__C2_12__ITS3	0	0	0	0	0	0	0	0	0	0	0	0	0	0	0	0	0	0	0	0	0	0	0	0	0	0	0	0	0	0	0	0	0	0	0	0	0	0	0	0	0	0	0	0	0	0	0	0	0
IRBEFFE01__C2_13__ITS3	0	0	0	0	0	0	0	0	0	0	0	0	0	0	0	0	0	0	0	0	0	0	0	0	0	0	0	0	0	0	0	0	0	0	0	0	0	0	0	0	0	0	0	0	0	0	0	0	0
IRBEFFE01__C2_14__ITS3	0	0	0	0	0	0	0	0	0	0	0	0	0	0	0	0	0	0	0	0	0	0	0	0	0	0	0	0	0	0	0	0	0	0	0	0	0	0	0	0	0	0	0	0	0	0	0	0	0
IRBEFFE01__C2_15__ITS3	0	0	0	0	0	0	0	0	0	0	0	0	0	0	0	0	0	0	0	0	0	0	0	0	0	0	0	0	0	0	0	0	0	0	0	0	0	0	0	0	0	0	0	0	0	0	0	0	0
IRBEFFE01__C2_16__ITS3	0	0	0	0	0	0	0	0	0	0	0	0	0	0	0	0	0	0	0	0	0	0	0	0	0	0	0	0	0	0	0	0	0	0	2	0	0	0	0	0	0	0	0	0	0	0	0	0	0
IRBEFFE01__C2_1__ITS3	0	0	0	0	0	0	0	0	0	0	0	0	0	0	0	0	0	0	0	0	0	0	0	0	0	0	0	0	0	0	0	0	0	0	51	0	0	0	0	0	0	0	0	0	0	0	0	0	0
IRBEFFE01__C2_2__ITS3	0	0	0	0	0	0	0	0	0	0	0	0	0	0	0	0	0	0	0	0	0	0	0	0	0	0	0	0	0	0	0	0	0	0	0	0	0	0	0	0	0	0	0	0	0	0	0	0	0
IRBEFFE01__C2_3__ITS3	0	0	0	0	0	0	0	0	0	0	0	0	0	0	0	0	0	0	0	0	0	0	0	0	0	0	0	0	0	0	0	0	0	0	3	0	0	0	0	0	0	0	0	0	0	0	0	0	0
IRBEFFE01__C2_4__ITS3	0	0	0	0	0	0	0	0	0	0	0	0	0	0	0	0	0	0	0	0	0	0	0	0	0	0	0	0	0	0	0	0	0	0	0	0	0	0	0	0	0	0	0	0	0	15	0	0	0
IRBEFFE01__C2_5__ITS3	0	0	0	0	0	0	0	0	0	0	0	0	0	0	0	0	0	0	0	0	0	0	0	0	0	0	0	0	0	0	0	0	0	0	4	0	0	0	0	0	0	0	0	0	0	0	0	0	0
IRBEFFE01__C2_6__ITS3	0	0	0	0	0	0	0	0	0	0	0	0	0	0	0	0	0	0	0	0	0	0	0	0	0	0	0	0	0	0	0	0	0	0	0	0	0	0	0	0	0	0	0	0	0	0	0	0	0
IRBEFFE01__C2_7__ITS3	0	0	0	0	0	0	0	0	0	0	0	0	0	0	0	0	0	0	0	0	0	0	0	0	0	0	0	0	0	0	0	0	0	0	0	0	0	0	0	0	0	0	0	0	0	0	0	0	0
IRBEFFE01__C2_8__ITS3	0	0	0	0	0	0	0	0	0	0	0	0	0	0	0	0	0	0	0	0	0	0	0	0	0	0	0	0	0	0	0	0	0	0	0	0	0	0	0	0	0	0	0	0	0	0	0	0	0
IRBEFFE01__C2_9__ITS3	0	0	0	0	0	0	0	0	0	0	0	0	0	0	0	0	0	0	0	0	0	0	0	0	0	0	0	0	0	0	0	0	0	0	2	0	0	0	0	0	0	0	0	0	0	0	0	0	0
IRBEFFE01__C3_13__ITS3	0	0	0	0	0	0	0	0	0	0	0	0	0	0	0	0	0	0	0	0	0	0	0	0	0	0	0	0	0	0	0	0	0	0	0	0	0	0	0	0	0	0	0	0	0	0	0	0	0
IRBEFFE01__C3_16__ITS3	0	0	0	0	0	0	0	0	0	0	0	0	0	0	0	0	0	0	0	0	0	0	0	5	0	0	0	0	0	0	0	0	0	0	0	0	0	0	0	0	0	0	0	0	0	0	0	0	0
IRBEFFE01__C3_1__ITS3	0	0	0	0	0	0	0	0	0	0	0	0	0	0	0	0	0	0	0	0	0	0	0	0	2	0	0	0	0	0	0	0	0	0	0	0	0	0	0	0	0	0	0	0	0	0	0	0	0
IRBEFFE01__C3_2__ITS3	0	0	0	0	0	0	0	0	0	0	0	0	0	0	0	0	0	0	0	0	0	0	0	3	0	0	0	0	0	0	0	0	0	0	0	0	0	0	0	0	0	0	0	0	0	0	0	0	0
IRBEFFE01__C3_3__ITS3	0	0	0	0	0	0	0	0	0	0	0	0	0	0	0	0	0	0	0	0	0	0	0	0	0	0	0	0	0	0	0	0	0	0	0	0	0	0	0	0	0	0	0	0	0	0	0	0	0
IRBEFFE01__C3_5__ITS3	0	0	0	0	0	0	0	0	0	0	0	0	0	0	0	0	0	0	0	0	0	0	0	0	0	0	0	0	0	0	0	0	0	0	0	0	0	0	0	0	0	0	0	0	0	0	0	0	0
IRBEFFE01__C3_6__ITS3	0	0	0	0	0	0	0	0	0	0	0	0	0	0	0	0	0	0	0	0	0	0	0	0	0	0	0	0	0	0	0	0	0	0	0	0	0	0	0	0	0	0	0	0	0	0	0	0	0
IRBEFFE01__C3_7__ITS3	0	0	0	0	0	0	0	0	0	0	0	0	0	0	0	0	0	0	0	0	0	0	0	0	0	0	0	0	0	0	0	0	0	0	0	0	0	0	0	0	0	0	0	0	0	0	0	0	0
IRBEFFE01__C3_8__ITS3	0	0	0	0	0	0	0	0	0	0	0	0	0	0	0	0	0	0	0	0	0	0	0	2	0	0	0	0	0	0	0	0	0	0	0	0	0	0	0	0	0	0	0	0	0	0	0	0	0
IRBEFFE01__C3_9__ITS3	0	0	0	0	0	0	0	0	0	0	0	0	0	0	0	0	0	0	0	0	0	0	0	0	0	0	0	0	0	0	0	0	0	0	0	0	0	0	0	0	0	0	0	0	0	0	0	0	0
IRBEFFE01__C4_14__ITS3	0	0	0	0	0	0	0	0	0	0	0	0	0	0	0	0	0	0	0	0	0	0	0	1	0	0	0	0	0	0	0	0	0	0	0	0	0	0	0	0	0	0	0	0	0	0	0	0	0
IRBEFFE01__C4_15__ITS3	0	0	0	0	0	0	0	0	0	0	0	0	0	0	0	0	0	0	0	0	0	0	0	0	0	0	0	0	0	0	0	0	0	0	0	0	0	0	0	0	0	0	0	0	0	0	0	0	0
IRBEFFE01__C4_16__ITS3	0	0	0	0	0	0	0	0	0	0	0	0	0	0	0	0	0	0	0	0	0	0	0	0	0	0	0	0	0	0	0	0	0	0	0	0	0	0	0	0	0	0	0	0	0	0	0	0	0
IRBEFFE01__C4_1__ITS3	0	0	0	0	0	0	0	0	0	0	0	0	0	0	0	0	0	0	0	0	0	0	0	0	0	0	0	0	0	0	0	0	0	0	0	0	0	0	0	0	0	0	0	0	0	0	0	0	0
IRBEFFE01__C4_4__ITS3	0	0	0	0	0	0	0	0	0	0	0	0	0	0	0	0	0	0	0	0	0	0	0	0	0	0	0	0	0	0	0	0	0	0	0	0	0	0	0	0	0	0	0	0	0	0	0	0	0
IRBEFFE01__C4_5__ITS3	0	0	0	0	0	0	0	0	0	0	0	0	0	0	0	0	0	0	0	0	0	0	0	0	0	0	0	0	0	0	0	0	0	0	0	0	0	0	0	0	0	0	0	0	0	0	0	0	0
IRBEFFE01__C4_6__ITS3	0	0	0	0	0	0	0	0	0	0	0	0	0	0	0	0	0	0	0	0	0	0	0	0	0	0	0	0	0	0	0	0	0	0	0	0	0	0	0	0	0	0	0	0	0	0	0	0	0
IRBEFFE01__C4_7__ITS3	0	0	0	0	0	0	0	0	0	0	0	0	0	0	0	0	0	0	0	0	0	0	0	0	0	0	0	0	0	0	0	0	0	0	0	0	0	0	0	0	0	0	0	0	0	0	0	0	0
IRBEFFE01__C4_8__ITS3	0	0	0	0	0	0	0	0	0	0	0	0	0	0	0	0	0	0	0	0	0	0	0	0	0	0	0	0	0	0	0	0	0	0	0	0	0	0	0	0	0	0	0	0	0	0	0	0	0
IRBEFFE01__C4_9__ITS3	0	0	0	0	0	0	0	0	0	0	0	0	0	0	0	0	0	0	0	0	0	0	0	0	0	0	0	0	0	0	0	0	0	0	0	0	0	0	0	0	0	0	0	0	0	0	0	0	0
IRBEFFE01__C5_10__ITS3	0	0	0	0	0	0	0	0	0	0	0	0	0	0	0	0	0	0	0	0	0	0	0	29	0	0	0	0	0	0	0	0	0	1	0	0	0	0	0	0	0	0	0	0	0	0	0	0	0
IRBEFFE01__C5_11__ITS3	0	0	0	0	0	0	0	0	0	0	0	0	0	0	0	1	0	0	0	0	0	0	0	1	0	0	0	0	0	0	0	0	0	0	0	0	0	0	0	0	0	0	0	0	0	0	0	0	0
IRBEFFE01__C5_13__ITS3	0	0	0	0	0	0	0	0	0	0	0	0	0	0	0	0	0	0	0	0	0	0	0	0	0	0	0	0	0	0	0	0	0	0	0	0	0	0	0	0	0	0	0	0	0	0	0	0	0
IRBEFFE01__C5_14__ITS3	0	0	0	0	0	0	0	0	0	0	0	0	0	0	0	0	0	0	0	0	0	0	0	0	0	0	0	0	0	0	0	0	0	0	0	0	0	0	0	0	0	0	0	0	0	0	0	0	0
IRBEFFE01__C5_15__ITS3	0	0	0	0	0	0	0	0	0	0	0	0	0	0	0	0	0	0	0	0	0	0	0	0	0	0	0	0	0	0	0	0	0	0	0	0	0	0	0	0	0	0	0	0	0	0	0	0	0
IRBEFFE01__C5_16__ITS3	0	0	0	0	0	0	0	0	0	0	0	0	0	0	0	0	0	0	0	0	0	0	0	0	0	0	0	0	0	0	0	0	0	0	0	0	0	0	0	0	0	0	0	0	0	0	0	0	0
IRBEFFE01__C5_1__ITS3	0	0	0	0	0	0	0	0	0	0	0	0	0	0	0	0	0	0	0	0	0	0	0	4	0	0	0	0	0	0	0	0	0	0	0	0	0	0	0	0	0	0	0	0	0	0	0	0	0
IRBEFFE01__C5_2__ITS3	0	0	0	0	0	0	0	0	0	0	0	0	0	0	0	0	0	0	0	0	0	0	0	0	0	0	0	0	0	0	0	0	0	0	0	0	0	0	0	0	0	0	0	0	0	0	0	0	0
IRBEFFE01__C5_3__ITS3	0	0	0	0	0	0	0	0	0	0	0	0	0	0	0	0	0	0	0	0	0	0	0	0	0	0	0	0	0	0	0	0	0	0	0	0	0	0	0	0	0	0	0	0	0	0	0	0	0
IRBEFFE01__C5_4__ITS3	0	0	0	0	0	0	0	0	0	0	0	0	0	0	0	0	0	0	0	0	0	0	0	2	0	0	0	0	0	0	0	0	0	0	0	0	0	0	0	0	0	0	0	0	0	0	0	0	0
IRBEFFE01__C5_5__ITS3	0	0	0	0	0	0	0	0	0	0	0	0	0	0	0	0	0	0	0	0	0	0	0	0	0	0	0	0	0	0	0	0	0	0	0	0	0	0	0	0	0	0	0	0	0	0	0	0	0
IRBEFFE01__C5_6__ITS3	0	0	0	0	0	2	0	0	0	0	0	0	0	0	0	0	0	0	0	0	0	0	0	0	0	0	0	0	0	0	0	0	0	0	0	0	0	0	0	0	0	0	0	0	0	0	0	0	0
IRBEFFE01__C5_7__ITS3	0	0	0	0	0	5	0	0	0	0	0	0	0	0	0	0	0	0	0	0	0	0	0	3	0	0	0	0	0	0	0	0	0	0	0	0	0	0	0	0	0	0	0	0	0	0	0	0	0
IRBEFFE01__C5_8__ITS3	0	0	0	0	0	0	0	0	0	0	0	0	0	0	0	0	0	0	0	0	0	0	0	0	0	0	0	0	0	0	0	0	0	0	0	0	0	0	0	0	0	0	0	0	0	0	0	0	0
IRBEFFE01__C5_9__ITS3	0	0	0	0	0	0	0	0	0	0	0	0	0	0	0	0	0	0	0	0	0	0	0	4	0	0	0	0	0	0	0	0	0	0	0	0	0	0	0	0	0	0	0	0	0	0	0	0	0
IRBEFFE01__C8_10__ITS3	0	0	0	0	0	0	0	0	0	0	0	0	0	0	0	0	0	0	0	0	0	0	0	0	0	5	0	0	0	0	0	0	0	0	2	0	0	0	0	0	0	0	0	0	0	0	0	0	0
IRBEFFE01__C8_11__ITS3	0	0	0	0	0	0	0	0	0	0	0	0	0	0	0	0	0	0	0	0	0	0	0	0	0	0	0	0	0	0	0	0	0	0	2	0	0	0	0	0	0	0	0	0	0	0	0	0	0
IRBEFFE01__C8_12__ITS3	0	0	0	0	0	0	0	0	0	0	0	0	0	0	0	0	0	0	0	0	0	0	0	0	0	0	0	0	0	0	0	0	0	0	0	0	0	0	0	0	0	0	0	0	0	0	0	0	0
IRBEFFE01__C8_13__ITS3	0	0	0	0	0	0	0	0	0	0	0	0	0	0	0	0	0	0	0	0	0	0	0	0	0	0	0	0	0	0	0	0	0	0	0	0	0	0	0	0	0	0	0	0	0	0	0	0	0
IRBEFFE01__C8_15__ITS3	0	0	0	0	0	0	0	0	0	0	0	0	0	0	0	0	0	0	0	0	0	0	0	0	0	0	0	0	0	0	0	0	0	0	0	0	0	0	0	0	0	0	0	0	0	0	0	0	0
IRBEFFE01__C8_16__ITS3	0	0	0	0	0	0	0	0	0	0	0	0	0	0	0	0	0	0	0	0	0	0	0	0	0	0	0	0	0	0	0	0	0	0	19	0	0	0	0	0	0	0	0	0	0	0	0	0	0
IRBEFFE01__C8_1__ITS3	0	0	0	0	0	0	0	0	0	0	0	0	0	0	0	0	0	0	0	0	0	0	0	0	0	0	0	0	0	0	0	0	0	0	10	0	0	0	0	0	0	0	0	0	0	0	0	0	0
IRBEFFE01__C8_2__ITS3	0	0	0	0	0	0	0	0	0	0	0	0	0	0	0	0	0	0	0	0	0	0	0	0	0	0	0	0	0	0	0	0	0	0	1	0	0	0	0	0	0	0	0	0	0	0	0	0	0
IRBEFFE01__C8_3__ITS3	0	0	0	0	0	0	0	0	0	0	0	0	0	0	0	0	0	0	0	0	0	0	0	0	0	0	0	0	0	0	0	0	0	0	0	0	0	0	0	0	0	0	0	0	0	0	0	0	0
IRBEFFE01__C8_4__ITS3	0	0	0	0	0	0	0	0	0	0	0	0	0	0	0	0	0	0	0	0	0	0	0	0	0	0	0	0	0	0	0	0	0	0	0	0	0	0	0	0	0	0	0	0	0	4	0	0	0
IRBEFFE01__C8_5__ITS3	0	0	0	0	0	0	0	0	0	0	0	0	0	0	0	0	0	0	0	0	0	0	0	0	0	0	0	0	0	0	0	0	0	0	0	0	0	0	0	0	0	0	0	0	0	0	0	0	0
IRBEFFE01__C8_6__ITS3	0	0	0	0	0	0	0	0	0	0	0	0	0	0	0	0	0	0	0	0	0	0	0	0	0	0	0	0	0	0	0	0	0	0	0	0	0	0	0	0	0	0	0	0	0	0	0	0	0
IRBEFFE01__C8_7__ITS3	0	0	0	0	0	0	0	0	0	0	0	0	0	0	0	0	0	0	0	0	0	0	0	0	0	0	0	0	0	0	0	0	0	0	0	0	0	0	0	0	0	0	0	0	0	0	0	0	0
IRBEFFE01__C8_8__ITS3	0	0	0	0	0	0	0	0	0	0	0	0	0	0	0	0	0	0	0	0	0	0	0	0	0	0	0	0	0	0	0	0	0	0	0	0	0	0	0	0	0	0	0	0	0	0	0	0	0
IRBEFFE01__C8_9__ITS3	0	0	0	0	0	0	0	0	0	0	0	0	0	0	0	0	0	0	0	0	0	0	0	0	0	0	0	0	0	0	0	0	0	0	0	0	0	0	0	0	0	0	0	0	0	0	0	0	0
IRBEFFE01__D1_10__ITS3	0	0	0	0	0	0	0	0	0	0	0	0	0	0	0	0	0	0	0	0	0	0	0	39	0	0	0	0	0	0	0	0	0	0	0	0	0	0	0	0	0	0	0	0	0	0	0	0	0
IRBEFFE01__D1_11__ITS3	0	0	0	0	0	0	0	0	0	0	0	0	0	0	0	1	0	0	0	0	0	0	0	40	0	0	0	0	0	0	0	0	0	0	0	0	0	0	0	0	0	0	0	0	0	0	0	0	0
IRBEFFE01__D1_12__ITS3	0	0	0	0	0	0	0	0	0	0	0	0	0	0	0	0	0	0	0	0	0	0	0	1	0	0	0	0	0	0	0	0	0	0	0	0	0	0	0	0	0	0	0	0	0	0	0	0	0
IRBEFFE01__D1_13__ITS3	0	0	0	0	0	0	0	0	0	0	0	0	0	0	0	0	0	0	0	0	2	0	0	0	0	0	0	0	3	0	0	0	0	0	0	0	0	0	0	0	0	0	0	0	0	0	0	0	0
IRBEFFE01__D1_14__ITS3	0	0	0	0	0	0	0	0	0	0	0	0	0	0	10	0	0	0	0	0	0	0	0	0	0	0	0	0	0	0	0	0	0	0	0	0	0	0	0	0	0	0	0	0	0	0	0	0	0
IRBEFFE01__D1_15__ITS3	0	0	0	0	0	0	0	0	0	0	0	0	0	0	0	5	0	0	0	0	0	0	0	7	0	0	0	0	0	0	0	0	0	0	0	0	0	0	0	0	0	0	2	0	0	0	0	0	0
IRBEFFE01__D1_1__ITS3	0	0	0	0	0	0	0	0	0	0	0	0	0	0	0	0	0	0	0	0	0	0	0	0	0	0	0	0	0	0	0	0	0	0	0	0	2	0	0	0	0	0	0	0	0	0	0	0	0
IRBEFFE01__D1_2__ITS3	0	0	0	0	0	0	0	0	0	0	0	0	0	0	0	0	0	0	0	0	0	0	0	0	0	0	0	0	0	0	0	0	0	0	0	0	0	0	0	0	0	0	0	0	0	0	0	0	0
IRBEFFE01__D1_3__ITS3	0	0	0	0	0	0	0	0	0	0	0	0	0	0	0	0	0	0	0	0	0	0	0	0	0	0	0	0	0	0	0	0	0	0	0	0	0	0	0	0	0	0	0	0	0	0	0	0	0
IRBEFFE01__D1_4__ITS3	0	0	0	0	0	0	0	0	0	0	0	0	0	0	0	0	0	0	0	0	0	0	0	0	2	0	0	0	0	0	0	0	0	0	0	0	0	0	0	0	0	0	0	0	0	0	0	0	0
IRBEFFE01__D1_5__ITS3	0	0	0	0	0	0	0	0	0	0	0	0	0	0	0	0	0	0	0	0	0	0	0	0	0	0	0	0	0	0	0	0	0	0	0	0	0	0	0	0	0	0	0	0	0	0	0	0	0
IRBEFFE01__D1_6__ITS3	0	0	0	0	0	0	0	36	0	0	0	0	0	0	0	1	0	0	0	0	0	0	0	0	0	0	0	0	0	0	0	0	0	0	0	0	0	0	0	0	0	0	0	0	0	0	0	0	0
IRBEFFE01__D1_7__ITS3	0	0	0	0	0	0	0	0	0	0	0	0	0	0	0	0	0	0	0	0	0	0	0	32	0	0	0	0	0	0	0	0	0	0	0	0	0	0	0	0	0	0	0	0	0	0	0	0	0
IRBEFFE01__D1_8__ITS3	0	0	0	0	0	0	0	0	0	0	0	0	0	0	0	0	0	0	0	0	0	0	0	0	0	0	0	0	0	0	0	0	0	0	0	0	0	0	0	0	0	0	0	0	0	0	0	0	0
IRBEFFE01__D1_9__ITS3	0	0	0	0	0	0	0	0	0	0	0	0	0	0	0	0	0	0	0	0	0	0	0	0	0	0	0	0	0	0	0	0	0	0	0	0	0	0	0	0	0	0	0	0	0	0	0	0	0
IRBEFFE01__D3_10__ITS3	0	0	0	0	0	0	0	0	0	0	0	0	0	0	0	0	0	0	0	0	0	0	0	0	0	0	0	0	0	0	0	0	0	0	0	0	0	0	0	0	0	0	0	0	0	0	0	0	0
IRBEFFE01__D3_11__ITS3	0	0	0	0	0	0	0	0	0	0	0	0	0	0	0	0	0	0	0	0	0	0	0	10	0	0	0	0	0	0	0	0	0	0	0	0	0	0	0	0	0	0	0	0	0	0	0	0	0
IRBEFFE01__D3_12__ITS3	0	0	9	0	0	0	0	0	0	0	0	0	0	0	0	0	0	0	0	0	5	0	0	0	0	0	0	0	0	0	0	0	0	0	0	0	0	0	0	0	0	0	0	0	0	0	0	0	0
IRBEFFE01__D3_13__ITS3	0	0	8	0	0	0	0	0	0	0	0	0	0	0	0	0	0	0	0	0	0	0	0	0	0	0	0	0	0	0	0	0	0	0	2	0	0	0	0	0	0	0	0	0	0	0	0	0	0
IRBEFFE01__D3_14__ITS3	0	0	0	0	0	0	0	0	0	0	0	0	0	0	0	0	0	0	0	0	0	0	0	40	0	2	0	0	0	0	0	0	0	24	0	0	2	0	0	0	0	0	0	0	0	0	0	0	0
IRBEFFE01__D3_15__ITS3	0	0	0	0	0	0	2	0	0	0	0	0	0	0	0	0	0	0	0	8	0	0	0	4	0	0	0	0	0	0	0	0	0	0	0	0	0	0	0	0	0	0	0	0	0	0	0	0	0
IRBEFFE01__D3_16__ITS3	0	0	0	0	0	0	0	0	0	0	0	0	0	1	0	0	0	0	0	0	0	0	2	23	0	0	0	0	0	0	0	0	0	0	0	0	0	0	0	0	0	0	0	0	0	0	0	0	0
IRBEFFE01__D3_1__ITS3	0	0	0	3	0	0	0	0	0	0	0	0	0	0	0	0	0	0	0	0	6	0	0	33	0	0	0	0	0	0	0	0	0	0	0	0	0	0	0	0	0	0	0	0	0	0	0	0	0
IRBEFFE01__D3_2__ITS3	0	0	0	0	0	0	0	0	0	0	0	0	0	0	0	0	0	0	0	0	0	0	0	3	0	0	0	0	0	0	0	0	0	0	0	0	0	0	0	0	0	0	0	0	0	0	0	0	13
IRBEFFE01__D3_3__ITS3	0	0	0	0	0	0	0	0	0	0	0	0	0	0	0	0	0	0	0	0	0	0	0	0	0	0	0	0	0	0	0	0	0	0	0	0	0	0	0	0	0	0	0	0	0	0	0	0	0
IRBEFFE01__D3_4__ITS3	0	0	0	0	0	0	0	0	0	0	0	0	0	0	0	0	0	0	0	0	0	0	0	19	0	0	0	0	0	0	0	0	0	0	0	0	0	0	0	0	0	0	0	0	0	0	0	0	0
IRBEFFE01__D3_5__ITS3	0	0	0	0	0	0	0	0	0	0	0	0	0	0	0	0	0	0	0	0	0	0	0	55	0	0	0	0	0	0	0	0	0	0	0	0	1	0	0	0	0	0	0	0	0	0	0	0	0
IRBEFFE01__D3_6__ITS3	0	0	0	0	0	0	0	0	0	0	0	0	0	0	0	0	0	0	0	0	0	0	0	3	0	0	0	0	0	0	0	0	0	0	0	0	0	0	0	0	0	0	0	0	0	2	0	0	0
IRBEFFE01__D3_7__ITS3	0	0	0	0	0	0	0	0	0	0	0	0	0	0	0	0	0	0	0	0	0	0	11	99	0	0	0	0	0	0	0	0	0	0	0	0	0	0	0	0	0	0	0	0	0	0	0	0	0
IRBEFFE01__D3_8__ITS3	0	0	0	2	0	0	0	0	0	0	0	0	0	0	0	0	0	0	0	0	0	0	0	8	0	0	0	0	0	0	0	0	0	0	0	0	0	0	0	0	0	0	0	0	0	0	0	0	0
IRBEFFE01__D3_9__ITS3	0	0	0	0	0	0	0	0	0	0	0	0	0	0	0	0	0	0	0	0	0	0	0	0	0	0	0	0	0	0	0	0	0	0	0	0	0	0	0	0	0	0	0	0	0	0	0	0	0
IRBEFFE01__D4_10__ITS3	0	0	0	0	0	0	0	0	0	0	0	0	9	0	0	0	0	0	0	0	0	1	0	0	0	0	0	0	0	0	0	0	0	0	0	0	0	0	0	0	0	0	0	0	0	31	0	0	0
IRBEFFE01__D4_11__ITS3	0	0	0	0	0	0	0	0	0	0	0	0	0	0	0	0	0	0	0	0	0	0	0	0	0	0	0	0	0	0	0	0	0	0	0	0	0	0	0	0	0	0	0	0	0	67	0	0	0
IRBEFFE01__D4_12__ITS3	0	0	0	0	0	0	0	0	0	0	0	0	0	0	0	0	0	0	0	0	0	0	0	0	0	0	0	0	0	0	0	0	0	0	0	0	0	0	0	0	0	0	0	0	0	74	0	0	1
IRBEFFE01__D4_13__ITS3	0	0	0	0	0	0	0	0	0	0	0	0	0	0	0	0	0	0	0	0	0	0	0	0	0	0	0	0	0	0	0	0	0	0	2	0	0	0	0	0	0	0	0	0	0	0	0	0	0
IRBEFFE01__D4_14__ITS3	0	0	0	0	0	0	0	0	0	0	0	0	0	0	0	0	0	0	0	0	0	0	0	0	0	0	0	0	0	0	0	0	0	0	17	0	0	0	0	0	0	0	0	0	0	22	0	0	0
IRBEFFE01__D4_15__ITS3	0	0	0	0	0	0	0	0	0	0	0	0	0	0	0	0	0	0	0	0	0	0	0	0	0	0	0	0	0	0	0	0	0	0	0	0	0	0	0	0	0	0	0	0	0	3	0	0	0
IRBEFFE01__D4_16__ITS3	0	0	0	0	0	0	0	0	0	0	0	0	5	0	0	0	0	0	0	0	0	0	0	2	0	0	0	0	0	0	0	0	0	0	0	0	0	0	0	0	0	0	0	0	0	0	0	0	0
IRBEFFE01__D4_1__ITS3	0	0	0	0	0	0	0	0	0	0	24	0	0	0	0	0	0	0	0	0	0	0	0	3	0	0	0	0	0	0	0	0	0	0	199	0	0	0	0	0	0	0	0	0	0	17	0	0	0
IRBEFFE01__D4_2__ITS3	0	0	0	0	0	0	0	0	0	0	0	0	0	0	0	0	0	0	0	0	0	0	0	0	0	0	0	0	0	0	0	0	0	0	2	1	0	0	0	0	0	0	0	2	0	0	0	0	0
IRBEFFE01__D4_3__ITS3	0	0	0	0	0	0	0	7	0	0	0	0	0	0	0	0	0	0	0	0	0	0	0	0	0	0	0	0	0	0	0	0	0	0	41	0	0	0	0	0	0	0	0	0	0	12	0	0	0
IRBEFFE01__D4_4__ITS3	0	0	0	0	0	0	0	0	0	0	0	0	0	0	0	0	0	0	0	0	0	0	0	0	0	0	0	0	0	0	0	0	0	0	1	0	0	0	0	0	0	0	0	0	0	37	0	0	0
IRBEFFE01__D4_5__ITS3	0	0	0	0	0	0	0	0	0	0	0	0	0	0	0	0	0	0	0	0	0	0	0	2	0	0	0	0	0	0	0	0	0	0	78	0	0	0	0	0	0	0	0	0	0	15	0	0	0
IRBEFFE01__D4_6__ITS3	0	0	0	0	0	0	0	0	0	0	0	0	0	0	0	0	0	0	0	0	0	0	0	0	0	0	0	0	0	0	0	0	0	0	1	0	0	0	0	0	0	0	0	0	0	57	0	0	0
IRBEFFE01__D4_7__ITS3	0	0	0	0	0	0	0	0	0	0	0	0	0	0	0	0	0	0	0	0	0	0	0	0	0	0	0	0	0	0	0	0	0	0	0	0	0	0	0	0	0	0	0	0	0	11	0	0	0
IRBEFFE01__D4_8__ITS3	0	0	0	0	0	0	0	0	0	0	0	0	0	0	0	0	0	0	0	0	0	0	0	0	0	0	0	0	0	0	0	0	0	0	0	0	0	0	0	0	0	0	0	0	0	83	0	0	0
IRBEFFE01__D4_9__ITS3	0	0	0	0	0	0	0	0	0	0	0	0	0	0	0	0	0	0	0	0	0	0	0	0	0	0	0	0	0	0	0	0	0	0	0	0	0	0	0	0	0	0	0	0	0	24	0	0	0
IRBEFFE01__D6_10__ITS3	0	0	0	0	0	0	0	0	0	0	0	0	0	0	0	0	0	0	0	0	0	0	0	27	0	0	0	0	0	0	0	0	0	0	0	0	0	0	0	0	0	0	0	0	0	0	0	0	0
IRBEFFE01__D6_11__ITS3	0	0	0	0	2	0	0	0	0	0	0	0	0	0	0	0	0	0	0	0	0	0	0	30	0	0	0	0	0	0	0	0	0	0	0	0	0	0	0	0	0	0	0	0	0	0	0	0	0
IRBEFFE01__D6_12__ITS3	0	0	0	0	0	0	0	0	0	0	0	0	0	0	0	0	0	0	0	0	0	0	0	28	0	0	0	0	0	0	0	0	0	0	0	0	0	0	0	0	0	0	0	0	0	0	0	0	0
IRBEFFE01__D6_13__ITS3	0	0	0	0	0	0	0	0	0	0	0	0	0	0	0	10	0	0	0	0	0	0	0	11	0	0	0	0	5	0	0	0	0	0	0	0	0	0	0	0	0	0	0	0	4	0	0	0	0
IRBEFFE01__D6_14__ITS3	0	0	0	0	0	0	0	0	0	0	0	0	0	0	0	0	0	0	0	0	0	0	0	6	0	0	0	0	0	1	0	0	0	0	0	0	0	0	0	0	0	0	0	0	2	0	0	0	0
IRBEFFE01__D6_15__ITS3	0	0	0	0	0	0	0	0	0	0	0	0	0	0	0	0	0	0	0	0	0	0	0	9	0	0	0	0	0	0	0	0	0	0	0	0	0	0	0	0	0	0	0	0	0	0	0	0	0
IRBEFFE01__D6_16__ITS3	0	0	0	0	0	0	0	0	0	0	0	0	0	0	0	0	0	0	0	0	0	0	0	4	0	0	1	0	0	0	0	0	0	0	0	0	0	0	0	0	0	0	0	0	0	0	0	0	0
IRBEFFE01__D6_1__ITS3	0	0	0	0	0	0	0	0	0	0	0	0	0	0	0	0	0	0	0	0	0	0	0	117	0	0	0	0	0	0	0	0	0	0	0	0	0	0	0	0	0	0	0	0	0	0	0	0	0
IRBEFFE01__D6_2__ITS3	0	0	0	0	0	0	0	0	0	0	0	0	0	0	0	0	0	0	0	0	0	0	0	6	0	0	0	0	0	0	0	0	0	0	0	0	0	0	0	0	0	0	0	0	0	0	0	0	0
IRBEFFE01__D6_3__ITS3	0	0	0	0	0	0	0	0	0	0	0	0	0	17	0	0	0	0	0	0	0	0	0	1	0	0	0	0	0	0	0	0	0	0	0	0	0	0	0	0	0	0	0	0	11	0	0	0	0
IRBEFFE01__D6_4__ITS3	0	0	0	0	0	0	0	0	0	0	0	0	0	0	0	0	0	0	0	0	0	0	0	0	0	0	0	0	0	0	0	0	0	0	0	0	0	0	0	0	0	0	0	0	0	0	0	0	0
IRBEFFE01__D6_5__ITS3	0	0	0	0	0	0	0	0	0	0	0	0	0	0	0	0	0	0	0	0	0	0	0	21	0	0	0	0	0	0	0	0	0	0	0	0	0	0	0	0	0	0	0	0	0	0	0	0	0
IRBEFFE01__D6_6__ITS3	0	0	0	0	0	0	0	0	0	0	0	0	0	0	0	8	0	0	0	0	0	0	0	0	0	0	0	0	0	22	0	0	0	0	0	0	0	0	0	0	0	0	0	0	0	0	0	0	0
IRBEFFE01__D6_7__ITS3	0	0	0	0	0	0	0	0	0	0	0	0	0	0	0	0	0	0	0	0	0	0	0	24	0	0	0	0	0	0	0	0	0	0	0	0	0	0	0	0	0	0	0	0	0	0	0	0	0
IRBEFFE01__D6_8__ITS3	0	0	0	0	0	0	0	0	0	0	0	0	0	0	0	0	0	0	0	0	0	0	0	2	0	0	0	0	0	0	0	0	8	0	0	0	0	0	0	0	0	0	0	0	0	0	0	0	0
IRBEFFE01__D6_9__ITS3	0	0	0	0	0	0	0	0	0	0	0	0	0	0	0	0	0	0	0	0	0	0	0	1	0	0	0	0	0	0	0	0	0	0	0	0	0	0	0	0	0	0	0	0	0	0	0	0	0
IRBEFFE01__D7_10__ITS3	0	0	0	0	0	0	0	0	0	0	0	0	78	0	0	0	0	0	0	0	0	0	0	1	0	0	0	0	0	0	0	0	0	0	20	0	0	0	0	0	0	0	0	0	0	0	0	0	0
IRBEFFE01__D7_11__ITS3	0	0	0	0	0	0	0	0	0	0	0	0	0	0	0	0	0	0	0	0	0	0	0	0	0	0	0	0	0	0	0	0	0	0	68	0	0	0	0	0	0	0	0	0	0	0	0	0	0
IRBEFFE01__D7_12__ITS3	0	0	0	0	0	0	0	0	0	0	0	0	0	0	0	0	0	0	0	0	0	0	0	0	0	0	0	0	0	0	0	0	0	0	0	0	0	0	0	0	0	0	0	0	0	0	0	0	0
IRBEFFE01__D7_13__ITS3	0	0	0	0	0	0	0	0	0	0	0	0	0	0	0	0	0	0	0	0	0	0	0	0	0	0	0	0	0	0	0	0	0	0	35	0	0	0	0	0	0	0	0	0	0	0	0	0	0
IRBEFFE01__D7_14__ITS3	0	0	0	0	0	0	0	0	0	0	0	0	0	0	0	0	0	0	0	0	0	0	0	0	0	0	0	0	0	0	0	0	0	0	7	7	0	0	0	0	0	0	0	0	0	0	0	0	0
IRBEFFE01__D7_15__ITS3	0	0	0	0	0	0	0	0	0	0	0	0	0	0	0	0	0	0	0	0	0	0	0	0	0	0	0	0	0	0	0	0	0	0	33	0	0	0	0	0	0	0	0	0	0	0	0	0	0
IRBEFFE01__D7_16__ITS3	0	0	0	0	0	0	0	0	0	0	0	0	0	0	0	0	0	0	0	0	0	0	0	0	0	0	0	0	0	0	0	0	0	0	34	0	0	0	0	0	0	0	0	0	0	0	0	0	0
IRBEFFE01__D7_1__ITS3	0	0	0	0	0	0	0	0	0	0	0	0	0	0	0	0	0	0	0	0	0	0	0	0	0	0	0	0	0	0	0	0	0	0	3	0	0	0	0	0	0	0	0	0	0	153	0	0	0
IRBEFFE01__D7_2__ITS3	0	0	0	0	0	0	0	0	0	0	0	0	0	0	0	0	0	0	0	0	0	0	0	0	0	0	0	0	0	0	0	0	0	0	0	0	0	0	0	0	0	0	0	0	0	42	0	0	0
IRBEFFE01__D7_3__ITS3	0	0	0	0	0	0	0	0	0	0	0	0	0	0	2	0	0	0	0	0	0	0	0	0	0	0	0	0	0	0	0	0	0	0	12	0	0	0	0	0	0	0	0	0	0	199	0	0	0
IRBEFFE01__D7_4__ITS3	0	0	0	0	0	0	0	0	0	0	0	0	0	0	0	0	0	0	0	0	0	0	0	0	0	0	0	0	0	0	0	0	0	0	0	0	0	0	0	0	0	0	0	0	0	168	0	0	0
IRBEFFE01__D7_5__ITS3	0	0	0	0	0	0	0	0	0	0	0	0	0	0	0	0	0	0	0	0	0	0	0	0	0	0	0	0	0	0	0	0	0	0	95	0	0	0	0	0	0	0	0	0	0	11	0	0	0
IRBEFFE01__D7_6__ITS3	0	0	0	0	0	0	0	0	0	0	0	0	0	0	0	0	0	0	0	0	0	0	0	0	0	0	0	0	0	0	0	0	0	0	1	0	0	0	0	0	0	0	0	0	0	26	0	0	0
IRBEFFE01__D7_7__ITS3	0	0	0	0	0	0	0	0	0	0	0	0	0	0	0	0	0	0	0	0	0	0	0	0	0	0	0	0	0	0	0	0	0	0	1	0	0	0	0	0	0	0	0	0	0	12	0	0	0
IRBEFFE01__D7_8__ITS3	0	0	0	0	0	0	0	0	0	0	0	0	0	0	0	0	0	0	0	0	0	0	0	0	0	0	0	0	0	0	0	0	0	0	0	3	0	0	0	0	0	0	0	0	0	31	0	0	0
IRBEFFE01__D7_9__ITS3	0	0	0	0	0	0	0	0	0	0	0	0	0	0	0	0	0	0	0	0	0	0	0	0	0	0	0	0	0	0	0	0	0	0	10	0	0	0	0	0	0	0	0	0	0	0	0	0	0
IRBEFFE01__D8_10__ITS3	0	0	0	0	0	17	0	0	0	0	0	0	0	0	0	0	0	0	0	0	0	0	0	0	0	0	0	0	0	0	0	0	0	0	0	0	0	0	0	0	0	0	0	0	0	0	0	0	0
IRBEFFE01__D8_11__ITS3	0	0	0	0	0	0	0	0	0	0	0	0	0	0	0	0	0	0	0	0	0	0	0	0	0	0	0	0	0	0	0	0	0	0	0	0	0	0	0	0	0	0	0	0	0	35	0	0	0
IRBEFFE01__D8_12__ITS3	0	0	0	0	0	0	0	0	0	0	0	0	0	0	0	0	1	0	0	0	0	0	0	0	0	0	0	0	0	0	0	0	0	0	2	0	0	0	0	0	0	0	0	0	0	1	0	0	0
IRBEFFE01__D8_13__ITS3	0	0	0	0	0	0	0	0	0	0	0	0	0	0	0	0	0	0	0	0	0	0	0	0	1	0	0	0	0	0	0	0	0	0	0	0	0	0	0	0	0	0	0	0	0	0	0	0	0
IRBEFFE01__D8_14__ITS3	0	0	0	0	0	0	0	0	0	0	0	0	0	0	0	0	0	0	0	0	0	0	0	0	0	0	0	0	0	0	0	0	0	0	0	0	0	0	0	0	0	0	0	0	0	0	0	0	0
IRBEFFE01__D8_15__ITS3	0	0	0	0	0	0	0	0	0	0	0	0	3	0	0	0	1	0	0	0	0	0	0	0	0	0	0	0	0	0	0	0	0	0	0	0	0	0	0	0	0	0	0	6	0	42	0	0	0
IRBEFFE01__D8_16__ITS3	0	0	0	0	0	0	0	0	0	0	0	0	0	0	0	0	0	0	0	0	0	0	0	0	0	0	0	0	0	0	0	0	0	0	1	0	0	0	0	0	0	0	0	0	0	0	0	0	0
IRBEFFE01__D8_1__ITS3	0	0	0	0	0	0	0	0	0	0	2	0	0	0	0	0	0	0	0	0	0	0	0	0	0	0	0	0	0	0	0	0	11	0	0	0	0	0	0	0	0	0	0	0	0	0	0	0	0
IRBEFFE01__D8_2__ITS3	0	0	0	0	0	0	0	0	0	0	0	0	0	0	0	0	0	0	0	0	0	0	0	0	0	0	0	0	0	0	0	0	0	10	0	0	0	0	0	0	0	0	0	0	0	0	0	0	0
IRBEFFE01__D8_3__ITS3	0	0	0	0	0	0	0	0	0	0	0	0	0	0	0	0	0	0	0	0	0	0	0	0	0	0	0	0	0	0	0	0	0	0	0	0	0	0	0	0	0	0	0	0	0	0	0	0	0
IRBEFFE01__D8_4__ITS3	0	0	0	0	0	0	0	0	0	0	0	0	0	0	0	0	0	0	0	0	0	0	0	0	0	0	0	0	0	0	0	0	0	0	21	0	0	0	0	0	0	0	0	0	0	168	0	0	0
IRBEFFE01__D8_5__ITS3	0	0	0	0	0	0	0	0	0	0	0	1	2	0	0	0	0	0	0	0	0	0	0	0	0	1	0	0	0	0	0	0	0	0	0	0	0	0	0	0	0	0	0	0	0	0	0	0	0
IRBEFFE01__D8_6__ITS3	0	0	0	0	0	0	0	0	0	0	0	0	0	0	0	0	0	0	0	0	0	0	0	0	0	0	0	0	0	0	0	0	0	0	0	0	0	0	0	0	0	0	0	0	0	0	0	0	0
IRBEFFE01__D8_7__ITS3	0	0	0	0	0	0	0	0	0	0	0	0	0	0	0	0	0	0	0	0	0	0	0	0	0	0	0	0	0	0	0	0	0	0	0	0	0	0	0	0	0	0	0	0	0	32	0	0	0
IRBEFFE01__D8_8__ITS3	0	0	0	0	0	0	0	0	0	0	0	0	0	0	0	0	0	0	0	0	0	0	0	0	0	0	0	0	0	0	0	0	0	0	0	0	0	0	0	0	0	0	0	0	0	1	0	0	0
IRBEFFE01__D8_9__ITS3	0	0	0	0	0	0	0	0	0	0	0	0	0	0	0	0	52	0	1	0	0	0	0	0	0	0	0	0	0	0	0	0	0	0	0	0	0	0	0	0	0	0	0	0	0	14	0	0	0
IRE1TFY01__A1_10__ITS3	0	0	0	0	0	0	0	0	0	0	0	0	15	0	0	0	0	0	0	0	0	0	0	0	0	0	0	0	0	0	0	0	5	0	0	0	0	470	0	0	0	0	0	0	0	0	0	0	0
IRE1TFY01__A1_11__ITS3	0	0	0	0	0	0	0	0	0	0	0	0	0	0	0	0	0	0	0	0	0	0	0	0	0	0	0	0	0	0	0	0	0	0	0	0	0	0	0	0	0	0	2	0	0	0	0	0	0
IRE1TFY01__A1_12__ITS3	0	0	0	0	0	0	0	0	0	0	0	0	0	0	0	0	0	0	0	0	0	0	0	0	0	0	0	0	0	0	0	0	19	0	0	0	0	0	0	0	0	0	3	0	0	0	0	0	0
IRE1TFY01__A1_13__ITS3	0	0	0	0	0	0	0	0	0	0	0	0	3	0	0	0	0	0	0	0	0	0	0	0	0	0	0	0	0	0	0	0	0	0	766	0	0	0	0	0	0	0	0	0	0	0	0	0	0
IRE1TFY01__A1_14__ITS3	0	0	0	0	0	0	0	0	0	0	0	0	206	2	0	0	0	0	0	0	0	0	0	0	0	0	0	0	0	0	0	0	0	0	0	0	0	0	0	0	0	0	3	0	0	0	0	0	0
IRE1TFY01__A1_15__ITS3	0	0	0	0	0	5	0	0	0	0	0	0	0	0	0	0	0	0	0	0	0	0	0	0	0	0	0	0	0	0	10	0	0	0	0	0	0	0	0	0	0	0	0	0	0	0	0	0	0
IRE1TFY01__A1_16__ITS3	0	0	0	0	0	0	0	0	0	0	0	0	0	0	0	0	0	0	0	0	0	0	0	0	0	0	0	0	0	0	0	0	0	0	269	0	0	0	0	0	0	0	0	0	0	0	0	0	0
IRE1TFY01__A1_1__ITS3	0	0	0	0	0	0	0	0	0	0	2	0	1103	0	0	0	0	0	0	0	0	0	0	0	0	0	0	0	0	0	0	0	0	0	1	0	0	0	0	0	0	0	0	0	0	0	0	0	0
IRE1TFY01__A1_2__ITS3	0	0	0	0	0	0	0	0	0	0	0	0	0	0	0	0	0	0	0	92	0	0	0	0	0	0	0	0	3	0	0	0	0	0	0	0	0	0	0	0	0	0	0	0	0	0	0	0	0
IRE1TFY01__A1_3__ITS3	0	0	0	0	0	0	2	0	0	0	0	0	0	0	0	0	0	7	0	0	0	0	0	0	0	0	0	0	0	0	0	0	1	0	155	0	0	0	0	0	0	0	3	0	0	0	0	0	0
IRE1TFY01__A1_4__ITS3	0	0	0	0	0	0	0	0	0	0	0	0	16	0	0	0	0	0	0	0	0	0	0	0	0	0	0	0	0	0	0	0	0	0	0	0	0	0	0	0	0	0	0	0	0	108	0	0	0
IRE1TFY01__A1_5__ITS3	0	0	0	0	0	0	0	0	0	0	0	0	121	0	0	0	0	0	0	0	0	0	0	0	0	0	0	0	0	0	0	0	0	0	0	0	0	0	0	0	0	0	0	0	0	0	0	0	0
IRE1TFY01__A1_6__ITS3	0	0	0	0	0	0	0	0	0	0	0	0	0	0	0	0	0	0	0	0	0	0	0	0	0	0	0	0	0	0	0	0	0	0	722	0	0	0	0	0	0	0	0	0	0	0	0	0	0
IRE1TFY01__A1_7__ITS3	0	0	0	0	0	0	0	0	0	0	3	0	0	0	0	0	0	0	0	0	0	0	0	0	0	0	0	0	0	0	0	0	0	0	0	0	0	0	0	0	0	0	0	0	0	0	0	0	0
IRE1TFY01__A1_8__ITS3	0	0	0	0	0	0	0	0	0	0	0	0	6	0	0	0	0	0	0	0	0	0	0	0	0	0	0	0	0	0	0	0	0	0	0	0	0	0	0	0	0	0	0	0	0	0	0	0	0
IRE1TFY01__A1_9__ITS3	0	0	0	0	0	0	0	0	0	0	0	0	0	0	0	0	0	0	0	0	0	0	0	0	0	0	0	0	0	0	0	0	0	0	0	0	0	0	0	0	0	0	0	0	0	0	0	0	0
IRE1TFY01__A5_10__ITS3	0	0	0	0	0	18	189	0	0	0	0	0	0	70	0	0	0	0	0	0	0	0	0	0	0	0	0	0	0	0	0	0	0	0	0	0	0	0	0	0	0	0	0	0	0	0	0	0	0
IRE1TFY01__A5_11__ITS3	0	0	0	0	0	0	0	0	0	0	0	0	0	0	0	0	0	0	0	0	8	0	0	0	0	0	0	0	0	0	0	0	0	0	0	0	0	0	0	0	0	0	0	0	0	0	0	0	0
IRE1TFY01__A5_12__ITS3	0	0	72	0	0	0	0	0	0	0	0	0	0	0	0	0	0	0	0	0	0	0	0	0	0	0	0	0	0	0	0	0	0	0	0	0	0	0	0	0	0	0	0	0	0	0	0	0	0
IRE1TFY01__A5_13__ITS3	0	0	0	0	0	0	0	0	0	0	0	6	0	0	0	0	0	0	0	0	0	0	0	0	0	0	0	0	0	0	0	0	0	0	0	0	0	0	0	0	0	0	0	0	0	0	0	0	0
IRE1TFY01__A5_14__ITS3	0	0	0	0	0	0	0	0	0	0	0	0	0	0	0	0	0	0	0	0	0	0	0	0	0	0	0	0	0	0	0	0	0	0	0	0	0	0	0	0	0	0	0	0	0	0	0	0	0
IRE1TFY01__A5_15__ITS3	0	0	0	0	0	0	0	0	0	0	0	0	0	0	0	0	0	0	0	0	0	0	0	0	0	0	0	0	0	0	0	0	0	0	0	0	0	0	0	0	0	0	0	0	0	0	0	0	0
IRE1TFY01__A5_16__ITS3	0	0	0	0	0	0	0	0	0	0	0	0	0	1	0	0	0	0	0	0	0	0	0	0	0	0	0	0	0	0	0	0	0	0	0	0	0	0	0	0	0	0	0	0	0	0	0	0	0
IRE1TFY01__A5_1__ITS3	0	0	0	0	0	0	0	0	0	0	0	0	0	11	0	0	0	0	0	7	0	0	0	0	0	0	0	0	0	0	0	0	9	0	0	0	0	0	0	0	0	0	0	0	0	0	0	0	0
IRE1TFY01__A5_2__ITS3	0	0	0	8	0	0	0	0	0	0	0	0	0	72	0	0	0	0	0	0	0	0	0	0	0	0	0	0	0	0	0	0	1	0	0	0	0	0	0	0	0	0	0	0	0	0	0	0	0
IRE1TFY01__A5_3__ITS3	0	0	0	0	0	0	0	0	0	0	0	0	0	14	0	0	0	0	0	0	0	0	0	0	0	0	0	0	0	0	0	0	0	0	0	0	0	0	0	0	0	0	0	0	0	0	0	0	0
IRE1TFY01__A5_4__ITS3	0	0	0	0	0	0	0	0	0	0	0	0	0	0	0	0	0	0	0	0	0	0	0	0	0	0	0	0	1	0	0	0	0	0	0	0	0	0	0	0	0	0	0	0	0	0	0	0	0
IRE1TFY01__A5_5__ITS3	0	0	43	0	0	9	0	0	0	0	0	0	0	0	0	0	0	0	0	0	0	0	0	0	0	0	0	0	2	0	0	0	0	0	0	0	0	0	0	0	0	0	0	0	0	0	0	0	0
IRE1TFY01__A5_6__ITS3	0	0	0	0	0	0	0	0	0	0	0	0	0	0	0	0	0	0	0	0	0	0	0	0	0	0	0	0	0	0	0	0	0	0	0	0	0	0	0	0	0	0	0	0	0	0	0	0	0
IRE1TFY01__A5_7__ITS3	0	0	0	0	0	0	0	0	0	0	0	5	0	0	0	0	0	0	0	0	0	0	0	0	0	0	0	0	0	0	0	0	0	0	0	0	0	0	0	0	0	0	0	0	0	0	0	0	12
IRE1TFY01__A5_8__ITS3	0	0	0	0	0	0	0	0	2	0	0	0	0	0	0	0	0	0	0	0	0	0	0	0	0	0	0	0	0	0	0	0	0	0	0	0	0	0	0	0	0	0	0	0	0	0	0	0	0
IRE1TFY01__A5_9__ITS3	0	0	0	0	0	0	0	0	96	0	0	1	0	4	0	0	0	0	0	0	0	0	0	0	1	0	0	0	0	0	0	0	11	0	0	0	0	0	0	0	0	0	0	0	0	0	0	1	0
IRE1TFY01__A6_10__ITS3	0	0	0	0	0	0	0	0	0	0	0	0	11	0	0	0	0	0	0	0	0	0	0	0	0	0	0	0	0	0	0	0	0	0	0	0	0	0	0	0	0	0	0	0	0	0	0	0	0
IRE1TFY01__A6_11__ITS3	0	0	0	0	0	0	0	0	0	0	0	0	215	0	0	0	0	0	0	0	0	0	0	0	0	0	0	0	0	0	0	0	0	0	0	0	0	0	0	0	0	0	0	0	0	0	0	0	0
IRE1TFY01__A6_12__ITS3	0	0	0	0	0	0	0	0	0	0	0	0	0	0	0	0	0	0	0	0	0	0	0	0	0	0	0	0	0	0	0	0	0	0	0	0	0	0	0	0	0	0	0	0	0	0	0	0	0
IRE1TFY01__A6_13__ITS3	0	0	0	0	0	0	0	0	0	0	0	0	838	0	0	0	0	0	0	0	0	0	0	0	0	0	0	0	0	0	0	0	0	0	0	0	0	0	0	0	0	0	2	0	0	0	0	0	0
IRE1TFY01__A6_14__ITS3	0	0	0	0	0	0	0	0	0	0	0	0	0	0	0	0	0	0	0	0	0	0	0	0	0	0	0	0	0	0	0	0	0	0	0	0	0	0	0	0	0	0	0	0	0	3	0	0	0
IRE1TFY01__A6_16__ITS3	0	0	0	0	0	0	0	0	0	0	118	0	318	0	0	0	0	0	0	0	0	0	0	0	0	0	0	0	0	0	0	0	0	0	0	0	0	0	0	0	0	0	0	0	0	0	0	0	0
IRE1TFY01__A6_2__ITS3	0	0	0	0	0	0	0	0	0	0	0	0	1	0	0	0	0	0	0	0	0	0	0	0	0	0	0	0	0	0	0	0	0	0	0	0	0	0	0	0	0	0	0	0	0	0	0	0	0
IRE1TFY01__A6_3__ITS3	0	0	0	0	0	0	0	0	0	0	0	0	0	0	0	0	0	0	0	0	0	0	0	0	0	0	0	0	0	0	0	0	0	0	0	0	0	0	0	0	0	0	0	0	0	105	0	0	0
IRE1TFY01__A6_4__ITS3	0	0	0	0	0	0	0	0	0	0	0	0	437	0	0	0	0	0	0	0	0	0	0	0	0	0	0	0	0	0	0	0	0	0	0	0	0	0	0	0	0	0	1	0	0	42	0	0	0
IRE1TFY01__A6_5__ITS3	0	0	0	0	0	0	0	0	0	0	0	0	379	0	0	0	0	0	0	0	0	0	0	0	0	0	0	0	0	0	0	0	1	0	0	0	0	0	0	0	0	0	0	0	0	67	0	0	0
IRE1TFY01__A6_6__ITS3	0	0	0	0	0	0	0	0	0	0	0	0	0	0	0	0	0	0	0	0	0	0	0	0	0	0	0	0	0	0	0	0	0	0	0	0	0	0	0	0	0	0	0	0	0	0	0	0	0
IRE1TFY01__A6_7__ITS3	0	0	0	0	0	0	0	0	0	0	0	0	0	0	0	0	0	0	0	0	0	0	0	0	0	0	0	0	0	0	0	0	0	0	0	0	0	0	0	0	0	0	0	0	0	0	0	0	0
IRE1TFY01__A7_10__ITS3	0	0	0	0	0	0	0	0	0	0	0	0	0	0	0	0	0	0	0	0	0	0	0	0	0	0	0	0	0	0	0	0	0	0	0	0	0	0	0	0	0	0	0	0	0	0	0	0	0
IRE1TFY01__A7_11__ITS3	0	0	0	0	0	7	0	0	0	0	0	0	0	0	0	0	0	0	0	0	0	0	0	0	0	0	0	0	0	0	0	0	0	0	0	0	0	0	0	0	0	0	0	0	0	0	0	0	0
IRE1TFY01__A7_12__ITS3	0	0	0	0	0	0	0	0	0	0	0	13	0	1	0	0	0	0	0	0	0	140	0	0	0	0	0	0	0	0	0	0	0	0	0	0	0	0	0	0	0	0	0	0	0	0	0	0	0
IRE1TFY01__A7_13__ITS3	0	0	0	0	0	0	0	0	0	0	0	0	0	0	0	0	0	0	0	0	0	0	0	0	0	0	0	0	0	0	0	0	0	0	0	0	0	0	0	0	0	0	0	0	0	0	0	0	0
IRE1TFY01__A7_14__ITS3	0	0	0	0	0	0	0	0	0	0	0	0	0	0	0	0	0	0	0	0	0	0	0	0	0	0	2	0	0	0	0	0	0	0	0	0	0	0	0	0	0	0	0	0	0	0	0	0	0
IRE1TFY01__A7_15__ITS3	0	0	0	0	0	0	0	0	0	0	0	0	0	0	0	0	0	0	0	0	0	0	0	0	0	0	0	0	0	0	0	0	0	0	0	0	0	0	0	0	0	0	0	0	0	0	0	0	0
IRE1TFY01__A7_16__ITS3	0	0	0	0	0	0	0	0	0	0	0	0	1	0	0	0	0	0	0	0	0	0	0	0	0	0	0	0	0	0	0	0	0	0	0	4	0	0	0	0	0	0	0	0	0	0	0	0	0
IRE1TFY01__A7_1__ITS3	0	0	0	0	0	0	0	0	0	0	0	0	0	0	0	0	0	0	0	0	7	0	0	0	0	0	0	0	0	0	0	0	0	0	0	0	0	0	0	0	0	0	0	0	0	0	0	0	0
IRE1TFY01__A7_2__ITS3	0	0	0	0	0	0	0	0	0	0	0	0	0	0	0	0	0	0	0	0	0	0	0	0	0	0	0	0	0	0	0	0	0	0	0	0	0	0	0	0	0	0	0	0	0	0	0	0	0
IRE1TFY01__A7_3__ITS3	0	0	0	0	0	0	0	0	0	0	0	0	0	0	0	0	0	0	0	0	0	0	0	0	0	0	0	0	0	0	0	0	0	0	0	0	0	0	0	0	0	0	0	0	0	0	0	0	0
IRE1TFY01__A7_4__ITS3	0	0	0	0	0	0	0	0	0	0	0	0	0	0	0	0	0	0	0	0	0	0	0	0	0	0	0	0	0	0	0	0	0	0	0	0	0	0	0	0	0	0	0	0	0	0	0	0	0
IRE1TFY01__A7_5__ITS3	0	0	0	0	0	0	0	0	0	0	0	0	0	0	0	0	0	0	0	0	0	0	0	0	0	0	0	0	0	0	0	0	0	0	0	0	0	16	0	0	0	0	2	0	0	0	0	0	0
IRE1TFY01__A7_6__ITS3	0	0	0	0	0	0	2	0	0	0	0	0	0	0	0	0	0	0	0	0	0	0	0	0	0	0	0	0	0	0	0	0	0	0	0	0	0	0	0	755	0	0	0	0	0	0	0	0	0
IRE1TFY01__A7_7__ITS3	0	0	0	0	0	0	0	0	0	0	0	14	0	0	0	0	0	0	0	0	0	0	0	0	0	0	0	0	0	0	0	0	0	0	0	0	0	0	0	1	0	0	0	0	0	0	0	0	0
IRE1TFY01__A7_8__ITS3	0	0	0	0	0	0	0	0	0	0	0	40	0	0	0	0	0	0	0	0	0	0	0	0	0	0	0	0	0	0	0	0	0	0	0	0	0	0	0	0	0	0	0	0	0	0	0	0	0
IRE1TFY01__A7_9__ITS3	0	0	0	0	0	0	0	0	0	0	0	0	0	0	0	0	0	0	0	0	0	0	0	0	0	0	0	0	0	0	0	0	0	0	0	0	0	0	0	0	0	0	0	0	0	0	0	0	0
IRE1TFY01__A8_10__ITS3	0	0	0	0	0	0	0	0	0	0	0	0	32	0	0	0	0	0	0	0	0	0	0	0	0	0	0	0	0	0	0	0	0	0	0	0	0	0	0	0	0	0	0	0	0	0	0	0	0
IRE1TFY01__A8_11__ITS3	0	0	0	0	0	0	0	0	0	0	0	0	0	0	0	0	0	0	0	0	0	0	0	0	0	0	0	0	0	0	0	0	0	0	0	0	0	0	0	0	0	0	0	0	0	9	0	0	0
IRE1TFY01__A8_12__ITS3	0	0	0	0	0	0	0	0	0	0	0	0	0	0	0	0	0	0	0	0	0	0	0	0	0	0	0	0	0	0	0	0	0	0	0	0	0	0	0	0	0	0	0	0	0	2	0	0	0
IRE1TFY01__A8_13__ITS3	0	0	0	0	0	0	0	1	0	0	0	0	0	1	0	0	0	0	0	0	0	0	0	0	0	0	0	0	0	0	0	0	0	0	0	0	0	0	0	0	0	0	2	0	0	0	0	0	0
IRE1TFY01__A8_14__ITS3	0	0	0	0	0	0	0	27	0	0	0	0	35	0	0	0	0	0	0	0	0	0	0	0	0	0	0	0	0	0	0	0	0	0	0	0	0	0	0	0	0	0	4	0	0	0	0	0	0
IRE1TFY01__A8_15__ITS3	0	0	0	0	0	0	0	0	0	0	0	0	0	0	0	0	0	0	0	0	0	0	0	0	0	0	0	0	0	0	0	0	0	0	0	0	0	0	0	0	0	0	0	0	0	0	0	0	0
IRE1TFY01__A8_16__ITS3	0	0	0	0	0	0	0	0	0	0	0	0	90	0	0	0	0	0	0	0	0	0	0	0	0	0	0	0	4	0	0	0	0	8	0	0	0	3	0	0	0	0	0	0	0	0	0	0	0
IRE1TFY01__A8_1__ITS3	0	0	0	0	0	0	0	0	0	0	9	0	60	0	0	0	0	0	0	0	0	0	0	0	0	8	0	0	0	0	0	0	0	0	0	0	0	0	0	0	0	0	0	0	0	0	0	0	0
IRE1TFY01__A8_3__ITS3	0	0	0	0	0	0	0	0	0	0	0	2	0	0	0	0	0	0	0	0	0	0	0	0	0	0	0	0	0	0	0	0	0	0	144	0	0	0	0	0	0	0	0	0	0	0	0	2	0
IRE1TFY01__A8_4__ITS3	0	0	0	0	0	0	0	0	0	0	0	2	0	0	0	0	0	0	0	0	0	0	0	0	0	0	0	0	0	0	0	0	0	0	0	0	0	0	0	0	0	0	0	0	0	0	0	0	0
IRE1TFY01__A8_5__ITS3	0	0	0	0	0	0	0	0	0	0	0	0	17	0	0	0	0	45	0	0	0	0	0	0	0	0	0	0	0	0	0	0	0	0	0	0	0	0	0	0	0	0	0	0	0	60	0	0	0
IRE1TFY01__A8_6__ITS3	0	0	0	0	0	0	0	0	0	0	0	0	0	0	0	0	0	0	0	0	0	0	0	0	0	0	0	0	0	0	0	0	0	0	7	0	0	0	0	0	0	0	0	0	0	0	0	0	0
IRE1TFY01__A8_7__ITS3	0	0	0	0	0	0	0	0	0	0	0	0	505	3	0	0	0	0	0	0	0	0	0	0	0	0	0	0	0	0	0	0	0	0	0	0	0	0	0	0	0	0	0	0	0	0	0	0	0
IRE1TFY01__A8_8__ITS3	0	0	0	0	0	0	0	0	0	0	0	0	0	0	0	0	0	0	0	0	0	0	0	0	0	0	0	0	0	0	0	0	0	0	0	2	0	0	0	0	0	0	0	0	0	0	0	0	0
IRE1TFY01__A8_9__ITS3	0	0	0	0	0	0	0	0	0	0	0	0	0	0	0	0	0	0	0	0	0	0	0	0	0	0	0	0	0	0	0	0	0	0	0	0	0	0	0	0	0	0	0	0	0	0	0	0	0
IRE1TFY01__A9_10__ITS3	0	0	0	0	0	0	0	0	0	0	0	0	0	0	0	0	0	0	0	0	0	0	0	0	0	0	0	0	0	0	0	0	1	0	0	0	0	0	0	0	0	0	0	0	0	0	0	0	0
IRE1TFY01__A9_12__ITS3	0	0	0	0	0	0	0	0	0	0	0	0	0	0	0	0	0	0	0	0	0	0	0	0	0	0	0	0	0	0	0	0	0	0	0	0	0	0	0	0	0	0	0	0	0	0	0	0	0
IRE1TFY01__A9_13__ITS3	0	0	0	0	0	0	0	0	0	0	0	0	0	0	0	0	0	0	0	0	0	0	0	0	0	0	0	0	0	0	0	0	0	0	0	0	0	0	0	0	0	0	0	0	0	0	0	0	0
IRE1TFY01__A9_14__ITS3	0	0	0	0	0	0	0	0	0	0	0	0	0	0	0	0	0	0	0	0	0	0	0	0	0	0	0	0	0	0	0	0	0	0	0	0	0	0	0	0	0	0	0	0	0	0	0	0	0
IRE1TFY01__A9_15__ITS3	0	0	0	0	0	0	0	0	1	0	0	0	0	0	0	0	0	0	0	0	0	0	0	0	0	0	0	0	0	0	0	0	0	0	0	0	0	0	0	0	0	0	0	0	0	0	0	0	0
IRE1TFY01__A9_16__ITS3	0	0	0	2	0	0	0	0	0	0	0	2	0	0	0	0	0	0	0	0	1	0	0	0	0	0	0	0	0	0	0	0	0	0	0	0	0	0	0	0	0	0	0	0	0	0	0	0	0
IRE1TFY01__A9_1__ITS3	0	0	0	0	0	0	0	0	0	0	0	2	0	0	0	0	0	0	0	0	0	0	0	0	0	0	0	0	0	0	0	0	0	0	0	0	0	0	0	0	0	0	0	0	0	0	0	0	0
IRE1TFY01__A9_2__ITS3	0	0	0	0	0	0	0	0	0	0	0	2	0	0	0	0	0	0	0	0	0	0	0	0	0	0	0	0	0	0	0	0	0	0	0	0	0	0	0	0	0	0	0	0	0	0	0	0	0
IRE1TFY01__A9_3__ITS3	0	0	0	0	0	0	0	0	0	0	0	0	0	0	0	0	0	0	0	0	0	0	0	0	0	0	0	0	0	0	0	0	0	0	0	0	0	0	0	0	0	0	0	0	0	0	0	0	0
IRE1TFY01__A9_4__ITS3	0	0	28	0	0	0	0	0	0	0	0	0	0	0	0	0	0	0	0	0	0	0	0	0	0	0	0	0	0	0	0	0	0	0	0	0	0	0	0	0	0	0	0	0	0	0	0	0	0
IRE1TFY01__A9_5__ITS3	0	0	0	0	0	0	0	0	0	0	0	1	0	0	0	0	0	0	0	0	0	0	0	0	0	0	0	0	0	0	0	0	0	0	0	0	0	0	0	0	0	0	0	0	0	0	0	0	0
IRE1TFY01__A9_6__ITS3	0	0	0	0	0	0	0	0	0	0	0	0	0	0	0	0	0	0	0	0	0	0	0	0	0	0	0	0	0	0	0	0	44	0	0	0	0	0	0	0	0	0	0	0	0	0	0	0	0
IRE1TFY01__A9_7__ITS3	0	0	0	0	0	0	0	0	0	0	0	0	0	0	0	0	0	0	0	0	0	0	0	0	0	0	0	0	0	0	0	0	0	0	0	0	0	0	0	0	0	0	0	0	0	0	0	0	0
IRE1TFY01__A9_8__ITS3	0	0	0	0	0	0	0	0	6	0	0	0	0	0	0	0	0	0	0	0	0	0	0	0	0	0	0	0	0	0	0	0	0	0	0	0	0	0	0	0	0	0	0	0	0	0	0	0	0
IRE1TFY01__A9_9__ITS3	0	0	0	0	0	0	0	0	0	0	0	0	0	0	0	0	0	0	0	0	0	0	0	0	0	0	0	0	0	0	0	0	0	0	0	0	0	0	0	0	0	0	0	0	0	0	0	0	0
IRE1TFY01__B2_10__ITS3	0	0	0	0	0	0	0	0	0	0	2	0	12	0	0	0	0	0	0	0	0	0	0	0	0	0	0	0	0	0	0	0	0	0	0	0	0	0	0	0	0	0	0	0	0	0	0	0	0
IRE1TFY01__B2_11__ITS3	0	0	0	0	0	0	0	0	0	0	0	0	0	0	0	0	0	0	0	0	0	0	0	0	0	0	0	0	0	0	0	0	0	0	0	0	0	0	0	0	0	0	0	0	0	493	0	0	0
IRE1TFY01__B2_12__ITS3	0	0	0	0	0	0	0	0	0	0	0	0	0	0	0	0	0	0	0	0	0	0	0	0	0	0	0	0	0	0	0	0	0	0	0	0	0	0	0	0	0	0	0	0	0	0	0	0	0
IRE1TFY01__B2_13__ITS3	0	0	0	0	0	0	0	0	0	0	0	0	0	0	0	0	0	0	0	0	0	0	0	0	0	0	0	0	0	0	0	0	0	0	0	0	0	0	0	0	0	0	0	0	0	0	0	0	0
IRE1TFY01__B2_14__ITS3	0	0	0	0	0	0	0	0	0	0	0	0	0	0	0	0	0	0	0	0	0	0	0	0	0	0	0	0	0	0	0	0	0	0	0	0	0	0	0	0	0	0	2	0	0	549	0	0	0
IRE1TFY01__B2_16__ITS3	0	0	0	0	0	0	0	0	0	0	0	0	123	0	0	0	0	0	0	0	0	0	0	0	0	0	0	0	0	0	0	0	0	0	0	0	0	0	0	0	0	0	0	0	0	0	0	0	0
IRE1TFY01__B2_1__ITS3	0	0	0	0	0	0	0	0	0	0	0	0	674	0	0	0	0	0	0	0	0	0	0	0	0	3	0	0	0	0	0	0	0	0	0	0	0	0	0	0	0	0	0	0	0	0	0	0	0
IRE1TFY01__B2_2__ITS3	0	0	0	0	0	0	0	0	0	0	0	0	32	0	0	0	0	0	0	0	0	0	0	0	0	0	0	0	0	0	0	0	0	0	0	0	0	0	0	0	0	0	0	0	0	0	0	0	0
IRE1TFY01__B2_3__ITS3	0	0	0	0	0	0	0	0	0	0	0	0	0	0	0	0	0	0	0	0	0	0	0	0	0	0	0	0	0	0	0	0	0	0	273	0	0	0	0	0	0	0	0	0	0	0	0	0	0
IRE1TFY01__B2_4__ITS3	0	0	0	0	0	0	0	0	0	0	0	0	0	0	0	0	0	0	0	0	0	0	0	0	0	0	0	0	0	0	0	0	0	0	0	0	0	0	0	0	0	0	0	0	0	229	0	0	0
IRE1TFY01__B2_5__ITS3	0	0	0	0	0	0	0	0	0	0	0	0	1	0	0	0	0	0	0	0	0	0	0	0	0	0	0	0	0	0	0	0	0	0	0	0	0	0	0	0	0	0	0	0	0	0	0	0	0
IRE1TFY01__B2_6__ITS3	0	0	0	0	0	0	0	0	0	0	0	0	0	0	0	0	0	0	0	0	0	0	0	0	0	0	0	0	0	0	0	0	0	0	83	0	0	0	0	0	0	0	0	0	0	0	0	0	0
IRE1TFY01__B2_7__ITS3	0	0	0	0	0	0	0	0	0	0	0	0	0	0	0	0	0	0	0	0	0	0	0	0	0	0	0	0	0	0	0	0	0	0	113	0	0	0	0	0	0	0	0	0	0	0	0	0	0
IRE1TFY01__B2_8__ITS3	0	0	0	0	0	0	0	0	0	0	0	0	0	0	0	0	0	0	0	0	0	0	0	0	0	0	0	0	0	0	0	0	0	0	0	0	0	0	0	0	0	0	0	4	0	0	0	0	0
IRE1TFY01__B2_9__ITS3	0	0	0	0	0	0	0	0	0	0	0	0	0	0	0	0	0	0	0	0	0	0	0	0	0	0	0	0	0	0	0	0	0	0	0	0	0	0	0	0	0	0	0	0	0	0	0	0	0
IRE1TFY01__B3_10__ITS3	0	0	0	0	0	0	0	0	0	0	0	0	0	0	0	0	0	0	0	0	0	0	0	0	0	0	0	0	0	0	0	0	0	0	32	0	0	0	0	0	0	0	0	0	0	0	0	0	0
IRE1TFY01__B3_11__ITS3	0	0	0	0	0	0	0	0	0	0	0	0	2	0	0	0	0	0	0	0	0	0	0	0	0	0	0	2	0	0	0	0	0	0	0	0	0	0	0	0	0	0	0	0	0	0	0	0	0
IRE1TFY01__B3_12__ITS3	0	0	0	0	0	0	0	0	0	0	0	0	0	0	0	0	0	0	0	0	0	0	0	0	0	0	0	0	0	0	0	0	0	0	2	0	0	0	0	0	0	0	0	0	0	0	0	0	0
IRE1TFY01__B3_13__ITS3	0	0	0	0	0	0	0	0	0	0	0	0	0	0	0	0	0	0	0	0	0	0	0	0	0	0	0	0	0	0	0	0	0	0	0	0	0	0	0	0	0	0	0	0	0	0	0	0	0
IRE1TFY01__B3_14__ITS3	0	0	0	0	0	0	0	0	0	0	0	0	28	0	0	0	0	0	0	0	0	0	0	0	0	0	0	0	0	0	0	0	0	0	0	0	0	0	0	0	0	0	0	0	0	0	0	0	0
IRE1TFY01__B3_15__ITS3	0	0	0	0	0	0	0	0	0	0	0	0	0	0	0	0	0	0	0	0	0	0	0	0	0	0	0	0	0	0	0	0	0	0	0	0	0	0	0	0	0	0	0	0	0	0	0	0	0
IRE1TFY01__B3_16__ITS3	0	0	0	0	0	0	0	0	0	0	0	0	0	0	0	0	0	0	0	0	0	0	0	0	0	0	0	0	0	0	0	0	0	0	0	0	0	0	0	0	0	0	0	0	0	0	0	0	0
IRE1TFY01__B3_3__ITS3	0	0	0	0	0	0	0	0	0	0	0	0	0	0	0	0	0	0	0	0	0	0	0	0	0	0	0	0	0	0	0	0	0	0	202	0	0	0	0	0	0	0	0	0	0	0	0	0	0
IRE1TFY01__B3_4__ITS3	0	0	0	0	0	0	1	0	0	0	0	0	88	0	0	0	0	0	0	0	0	0	0	0	0	0	0	0	0	0	0	0	5	0	0	0	0	5	0	0	0	0	0	0	0	0	0	0	0
IRE1TFY01__B3_5__ITS3	0	0	0	0	0	0	0	0	0	0	0	0	96	0	0	0	0	0	0	0	0	0	0	0	0	0	0	0	0	0	0	0	0	0	0	0	0	0	0	0	0	0	0	0	0	43	0	0	0
IRE1TFY01__B3_6__ITS3	0	0	0	0	0	0	0	0	0	0	0	0	3	0	0	0	0	0	0	0	0	0	0	0	0	0	0	3	0	0	0	0	0	0	29	0	0	0	0	0	0	0	0	0	0	9	0	17	0
IRE1TFY01__B3_7__ITS3	0	0	0	0	0	0	0	0	0	0	0	0	0	0	0	0	0	0	0	0	0	0	0	0	0	0	0	0	7	0	0	0	0	0	8	0	0	0	0	0	0	0	0	0	0	0	0	0	0
IRE1TFY01__B4_10__ITS3	0	0	0	0	0	0	0	0	0	0	0	0	0	0	0	0	0	0	0	0	0	0	0	0	0	0	0	0	0	0	0	0	0	0	0	0	0	0	0	0	0	0	0	0	0	0	0	0	0
IRE1TFY01__B4_11__ITS3	0	0	0	0	0	0	0	0	0	0	0	1	48	0	0	0	0	0	0	0	0	0	0	0	0	0	0	0	0	0	0	0	0	0	0	0	0	0	0	0	0	0	0	0	0	0	0	0	0
IRE1TFY01__B4_12__ITS3	0	0	0	0	0	0	0	0	0	0	0	0	0	0	0	0	0	0	0	0	0	0	0	0	0	0	0	0	0	0	0	0	0	0	0	0	0	0	0	0	0	0	0	0	0	0	0	0	0
IRE1TFY01__B4_13__ITS3	0	0	0	0	0	0	0	0	0	0	0	0	0	0	0	0	0	0	0	0	0	1	0	2	0	0	0	0	0	0	0	0	0	0	28	0	0	0	0	0	0	0	0	0	0	0	0	0	0
IRE1TFY01__B4_1__ITS3	0	0	0	0	0	0	0	0	0	0	0	0	1	0	0	0	0	0	0	0	0	0	0	0	0	0	0	0	0	0	0	0	0	0	0	0	0	0	0	0	0	0	0	0	0	0	0	0	0
IRE1TFY01__B4_2__ITS3	0	0	0	0	0	0	0	0	0	0	0	0	0	0	0	0	0	0	0	0	0	0	0	0	0	0	0	0	0	0	0	0	0	0	0	0	0	0	0	2	0	0	0	0	0	0	0	0	0
IRE1TFY01__B4_3__ITS3	0	0	0	0	0	0	0	0	0	0	0	0	0	0	0	0	0	0	0	0	0	0	0	0	0	0	0	0	0	0	0	0	0	0	59	0	0	0	0	0	0	0	0	0	0	0	0	0	0
IRE1TFY01__B4_4__ITS3	0	0	0	0	0	0	0	0	0	0	0	0	0	0	0	0	0	0	0	0	0	0	0	0	0	0	0	1	0	0	0	0	0	0	0	0	0	0	0	0	0	0	0	0	0	177	0	0	0
IRE1TFY01__B4_5__ITS3	0	0	0	0	0	0	0	0	0	0	0	1	67	0	0	0	0	0	0	0	0	0	0	0	0	0	0	0	0	0	0	0	0	0	0	0	0	0	0	0	0	0	0	0	0	0	0	0	0
IRE1TFY01__B4_6__ITS3	0	0	0	0	0	0	0	0	0	0	0	0	48	0	0	0	0	0	0	0	0	0	0	0	0	0	0	0	0	0	0	0	0	0	0	0	0	0	0	0	0	0	0	0	0	2	0	0	0
IRE1TFY01__B4_7__ITS3	0	0	0	0	0	0	0	0	0	0	0	0	0	0	0	0	0	0	0	0	0	0	0	0	0	0	0	0	0	0	0	0	0	0	0	0	0	0	0	0	0	0	0	0	0	0	0	0	0
IRE1TFY01__B4_8__ITS3	0	0	0	0	0	0	0	0	0	0	0	0	0	0	0	0	0	0	0	0	0	0	0	0	0	0	0	0	0	0	0	0	0	0	0	0	0	0	0	0	0	0	0	0	0	0	0	0	0
IRE1TFY01__B4_9__ITS3	0	0	0	0	0	0	0	0	0	0	0	0	2	0	0	0	0	0	0	0	0	0	0	0	0	0	0	0	0	0	0	0	0	0	0	0	0	0	0	0	0	0	0	0	0	0	0	0	0
IRE1TFY01__B6_13__ITS3	0	0	0	0	0	0	0	0	0	0	0	0	0	0	0	0	0	0	0	0	0	0	0	0	0	0	0	0	0	0	0	0	0	0	0	0	0	0	0	0	0	0	0	0	0	0	0	0	0
IRE1TFY01__B6_14__ITS3	0	0	0	0	0	0	0	0	0	0	0	0	0	0	0	0	0	0	0	0	0	0	0	0	0	0	0	0	0	0	6	0	0	0	0	0	0	0	0	0	0	0	0	0	0	0	0	0	0
IRE1TFY01__B6_1__ITS3	0	0	0	0	0	0	0	0	0	0	0	0	0	0	0	0	0	0	0	0	0	0	0	0	0	0	0	0	0	0	0	0	0	0	0	0	0	0	0	0	0	0	0	0	0	0	0	0	0
IRE1TFY01__B6_2__ITS3	0	0	0	0	0	0	0	0	0	0	0	0	0	0	0	0	0	0	0	0	0	0	0	0	0	0	0	0	0	0	0	0	0	0	0	0	0	0	0	0	0	0	0	0	0	0	0	0	0
IRE1TFY01__B6_3__ITS3	0	0	0	0	0	0	0	0	0	0	0	0	0	0	0	0	0	0	0	0	0	0	0	0	0	0	0	0	0	0	0	0	0	0	0	0	0	0	0	0	0	0	0	0	0	0	0	0	0
IRE1TFY01__B6_4__ITS3	0	0	0	0	0	0	0	0	0	0	0	0	0	0	0	0	0	0	0	0	0	0	0	10	0	0	0	0	0	0	0	0	0	0	0	0	0	0	0	0	0	0	0	0	0	0	0	0	0
IRE1TFY01__B6_5__ITS3	0	0	2	0	0	0	0	0	0	0	0	0	0	0	0	0	0	0	0	0	0	0	0	0	0	0	0	0	0	0	0	0	0	0	0	0	0	0	0	0	0	0	0	0	0	0	0	0	0
IRE1TFY01__B6_6__ITS3	0	0	0	0	0	0	0	0	0	0	0	0	0	0	0	0	0	0	0	0	0	1	0	0	0	0	0	0	0	0	0	0	0	0	0	0	0	0	0	0	0	0	0	0	0	0	0	0	0
IRE1TFY01__B6_7__ITS3	0	0	0	0	0	0	0	0	0	0	0	0	0	0	0	0	0	0	0	0	0	0	47	0	0	0	0	0	0	0	0	14	0	0	0	0	0	0	0	0	0	0	0	0	0	0	0	0	0
IRE1TFY01__B6_8__ITS3	0	0	0	0	0	0	0	0	110	0	0	0	0	0	0	0	0	0	0	0	0	0	0	0	0	0	0	0	0	0	0	0	0	0	0	0	0	0	0	0	0	0	0	0	0	0	0	0	0
IRE1TFY01__B7_10__ITS3	0	0	0	0	0	0	0	0	0	0	0	0	0	0	0	0	0	0	0	0	0	0	0	0	0	0	0	0	0	0	0	0	0	0	0	0	0	0	0	0	0	0	0	0	0	0	0	0	0
IRE1TFY01__B7_11__ITS3	0	0	0	0	0	39	0	0	0	0	0	0	0	0	0	0	0	0	0	0	0	0	0	0	0	0	0	0	0	0	0	0	0	0	0	0	0	0	0	0	0	0	0	0	0	0	0	0	4
IRE1TFY01__B7_12__ITS3	0	0	0	0	0	0	0	0	0	0	0	0	0	0	0	0	0	0	0	0	0	0	0	0	0	0	0	0	0	0	0	0	0	0	1	0	0	0	0	0	0	0	0	0	0	0	0	0	0
IRE1TFY01__B7_13__ITS3	0	0	0	0	0	0	0	0	0	0	0	0	0	0	0	0	0	0	0	0	0	0	0	0	0	0	0	0	0	0	0	0	0	0	0	0	0	0	0	0	0	0	0	0	0	0	0	0	0
IRE1TFY01__B7_14__ITS3	0	0	0	0	0	0	3	0	0	0	0	0	0	0	0	0	0	0	0	0	0	0	0	0	0	0	0	0	0	0	9	0	0	0	0	0	0	0	0	0	0	0	0	0	0	0	0	0	0
IRE1TFY01__B7_15__ITS3	0	0	0	0	0	0	0	0	0	0	0	0	0	0	0	0	0	0	0	0	0	0	0	0	0	0	0	0	0	0	0	0	0	0	0	0	0	0	0	0	0	0	0	0	0	0	0	0	0
IRE1TFY01__B7_16__ITS3	0	0	0	0	0	0	0	0	0	0	0	0	0	0	0	0	0	0	0	1	0	0	0	0	0	0	0	0	0	0	0	0	0	0	0	0	0	0	0	0	0	0	0	0	0	0	0	0	0
IRE1TFY01__B7_2__ITS3	0	0	0	0	0	0	0	0	0	0	0	0	0	0	0	0	0	0	0	0	0	0	0	0	0	0	0	0	0	0	0	0	0	0	0	0	0	0	0	0	0	0	0	0	0	0	0	0	0
IRE1TFY01__B7_3__ITS3	0	0	0	0	0	0	0	0	0	0	0	0	0	0	0	0	0	0	0	0	0	0	0	0	0	0	0	2	0	0	0	0	0	0	0	0	0	0	0	0	0	0	0	0	0	0	0	0	0
IRE1TFY01__B7_7__ITS3	0	0	0	0	0	0	8	0	0	0	0	0	0	2	0	0	0	0	0	0	0	0	0	0	0	0	0	0	0	0	0	0	0	0	0	0	0	0	0	0	0	0	0	0	0	0	0	0	0
IRE1TFY01__B7_8__ITS3	0	0	0	0	0	0	0	0	0	0	0	0	0	0	0	0	0	0	0	0	0	0	0	0	0	0	0	0	0	0	0	0	0	0	0	0	0	0	0	0	0	0	0	0	0	0	0	0	0
IRE1TFY01__B7_9__ITS3	0	0	0	0	0	0	0	0	4	0	0	0	0	0	0	0	0	0	0	0	0	0	0	0	0	0	0	0	0	0	0	0	0	0	0	0	0	0	0	0	0	0	0	0	0	0	0	0	0
IRE1TFY01__B8_10__ITS3	0	0	0	0	0	0	0	0	0	0	0	0	0	0	0	0	0	0	0	0	0	0	0	0	0	0	0	0	0	0	0	0	0	0	0	0	0	0	0	0	0	0	0	0	0	0	0	0	0
IRE1TFY01__B8_11__ITS3	0	0	1	0	0	0	0	0	1	0	0	0	0	0	0	0	0	0	0	0	0	0	0	0	0	0	0	0	0	0	0	0	0	0	0	0	0	0	0	0	0	0	0	0	0	0	0	0	0
IRE1TFY01__B8_12__ITS3	0	0	0	0	0	0	0	0	0	0	0	0	0	0	0	0	0	0	0	0	0	0	0	0	0	0	0	0	0	0	0	0	0	0	0	0	0	0	0	0	0	0	0	0	0	0	0	0	0
IRE1TFY01__B8_13__ITS3	0	0	0	0	0	0	0	0	0	0	0	0	0	0	0	0	0	0	0	0	0	0	0	0	0	0	0	0	0	0	0	0	0	0	0	0	0	0	0	0	0	0	0	0	0	0	0	0	0
IRE1TFY01__B8_14__ITS3	0	0	0	0	0	0	0	0	0	0	0	0	0	0	0	0	0	0	0	0	0	0	0	0	0	0	0	0	0	0	0	0	0	0	0	0	0	0	0	0	0	0	0	0	0	0	0	0	0
IRE1TFY01__B8_15__ITS3	0	0	0	0	0	0	0	0	0	0	0	0	0	0	0	0	0	0	0	0	0	0	0	0	0	0	0	0	0	0	0	0	0	0	0	0	0	0	0	0	0	0	0	0	0	0	0	0	0
IRE1TFY01__B8_16__ITS3	0	0	0	0	0	0	0	0	0	0	0	0	0	0	0	0	0	0	6	0	0	0	0	0	0	0	0	0	0	0	0	0	0	0	0	0	0	0	0	0	0	0	0	0	0	0	0	0	2
IRE1TFY01__B8_1__ITS3	0	0	0	0	0	0	6	0	0	0	0	0	0	0	0	0	0	0	0	0	0	0	0	0	0	0	0	0	0	0	0	0	0	0	0	0	0	0	0	0	0	0	0	0	0	0	0	0	0
IRE1TFY01__B8_2__ITS3	0	0	0	0	0	0	0	0	0	0	0	0	0	0	0	0	0	0	0	0	0	0	0	0	0	0	0	0	0	0	0	0	0	0	0	0	0	0	0	0	0	0	0	0	0	0	0	0	0
IRE1TFY01__B8_3__ITS3	0	0	0	0	0	0	0	0	0	0	0	1	0	0	0	0	0	0	0	0	0	0	0	0	0	0	0	0	0	0	0	0	0	0	0	0	0	0	0	0	0	0	0	0	0	0	0	0	0
IRE1TFY01__B8_4__ITS3	0	0	0	0	0	0	0	0	0	0	0	0	0	0	0	0	0	0	0	0	0	0	0	0	0	0	0	0	0	0	0	0	0	0	0	0	0	0	0	0	0	0	0	0	0	0	0	0	0
IRE1TFY01__B8_5__ITS3	0	0	0	0	0	0	0	0	0	0	0	4	0	0	0	0	0	0	0	0	0	0	0	0	0	0	0	0	0	0	0	0	0	0	0	0	0	0	0	0	0	0	0	0	0	0	0	0	0
IRE1TFY01__B8_6__ITS3	0	0	0	0	0	0	0	0	0	0	0	1	0	0	0	0	0	0	0	0	0	0	0	0	0	0	0	0	0	0	0	0	0	0	0	0	0	0	0	0	0	0	0	0	0	0	0	0	0
IRE1TFY01__B8_7__ITS3	0	0	0	0	0	0	0	0	0	0	0	0	0	0	0	0	0	6	0	0	0	0	0	0	0	0	0	0	0	0	0	0	0	0	0	0	0	0	0	0	0	0	0	0	0	0	0	0	0
IRE1TFY01__B8_8__ITS3	0	0	0	0	0	0	0	0	0	0	0	0	0	0	0	0	0	0	0	0	0	0	0	0	0	0	0	0	0	0	0	0	0	0	0	0	0	0	0	0	0	0	0	0	0	0	0	0	0
IRE1TFY01__B8_9__ITS3	0	0	0	0	0	0	0	0	25	0	0	4	0	0	0	0	0	0	0	0	0	0	0	0	0	0	0	0	0	0	0	0	0	0	0	0	0	0	0	0	0	0	0	0	0	0	0	0	0
IRE1TFY01__C1_10__ITS3	0	0	0	0	0	0	0	0	0	0	0	0	34	0	0	0	0	0	0	0	0	0	0	0	1	0	0	0	0	0	0	0	0	0	0	0	0	0	0	0	0	0	0	0	0	0	0	0	0
IRE1TFY01__C1_11__ITS3	0	0	0	0	0	0	0	0	0	0	0	0	0	0	0	0	0	0	0	0	0	0	0	0	0	0	0	0	0	0	0	0	0	0	0	0	0	0	0	0	0	0	0	0	0	0	0	0	0
IRE1TFY01__C1_12__ITS3	0	0	0	0	0	0	0	0	0	0	0	0	0	0	0	0	0	0	0	0	0	0	0	0	0	0	0	0	0	0	0	0	0	0	77	0	0	0	0	0	0	0	0	0	0	0	0	0	0
IRE1TFY01__C1_13__ITS3	0	0	0	0	0	0	0	0	0	0	0	0	1	0	0	0	0	0	0	0	0	0	0	0	0	0	0	0	0	0	0	0	0	0	1	0	0	0	0	0	0	0	0	0	0	0	0	0	0
IRE1TFY01__C1_14__ITS3	0	0	0	0	0	0	0	0	0	0	0	0	0	0	0	0	0	0	0	0	0	0	0	0	0	0	0	0	0	0	0	0	0	0	0	0	0	0	0	0	0	0	0	0	0	0	0	0	0
IRE1TFY01__C1_15__ITS3	0	0	0	0	0	0	0	0	0	0	0	0	0	0	0	0	0	0	0	0	0	0	0	0	0	0	0	0	0	0	0	0	0	0	0	0	0	0	0	0	0	0	0	0	0	0	0	0	0
IRE1TFY01__C1_16__ITS3	0	0	0	0	0	0	0	0	0	0	0	0	0	0	0	0	0	0	0	0	0	0	0	0	0	0	0	0	0	0	0	0	0	0	0	0	0	0	0	0	0	0	0	0	0	0	0	0	0
IRE1TFY01__C1_1__ITS3	0	0	0	0	0	0	0	0	0	0	0	0	0	0	0	0	0	0	0	0	0	0	0	0	0	0	0	0	0	0	0	0	0	0	0	0	0	0	0	0	0	0	0	0	0	0	0	0	0
IRE1TFY01__C1_2__ITS3	0	0	0	0	0	0	0	0	0	0	0	0	3	0	0	0	0	0	0	0	0	0	0	0	0	0	0	0	0	0	0	0	0	0	0	0	0	0	0	0	0	4	0	0	0	0	0	0	0
IRE1TFY01__C1_3__ITS3	0	0	0	0	0	0	0	52	0	0	0	0	14	0	0	0	0	0	0	0	0	3	0	0	0	0	0	0	0	0	0	0	0	0	0	0	0	0	0	0	0	0	0	0	0	20	0	0	0
IRE1TFY01__C1_4__ITS3	0	0	0	0	0	0	0	0	0	0	0	0	12	0	0	0	0	0	0	1	0	0	0	0	0	0	0	0	0	0	0	0	0	0	0	0	0	0	0	0	0	0	0	0	0	0	0	0	0
IRE1TFY01__C1_5__ITS3	0	0	0	0	0	0	0	0	0	0	0	0	2	0	0	0	0	0	0	0	0	0	0	0	0	0	0	0	0	0	0	0	0	0	0	0	0	0	0	0	0	0	0	0	0	0	0	0	0
IRE1TFY01__C1_6__ITS3	0	0	0	0	0	0	0	0	0	0	0	0	1	0	0	0	0	0	0	0	0	0	0	0	0	0	0	1	0	0	0	0	0	0	0	0	0	0	0	0	0	0	0	0	0	0	0	0	0
IRE1TFY01__C1_7__ITS3	0	0	0	0	0	0	0	0	0	0	0	0	0	0	0	0	0	0	0	0	0	0	0	0	0	0	0	0	0	0	0	0	0	0	0	0	0	0	0	0	0	0	0	0	0	0	0	0	0
IRE1TFY01__C2_10__ITS3	0	0	0	0	0	0	0	0	0	0	0	0	0	0	0	0	0	0	0	0	0	0	0	0	0	0	0	1	0	0	0	0	0	0	0	0	0	0	0	0	0	0	0	0	0	0	0	0	0
IRE1TFY01__C2_11__ITS3	0	0	0	0	0	0	0	0	0	0	0	0	0	0	0	0	0	0	0	0	0	0	0	0	0	0	0	0	0	0	0	0	0	0	0	0	0	0	0	0	0	0	0	0	0	35	0	0	0
IRE1TFY01__C2_12__ITS3	0	0	0	0	0	0	0	0	0	0	0	0	0	0	0	0	0	0	0	0	0	0	0	0	0	0	0	0	0	0	0	0	0	0	0	0	0	0	0	0	0	0	0	0	0	0	0	0	0
IRE1TFY01__C2_13__ITS3	0	0	0	0	0	0	0	0	0	0	0	0	0	0	0	0	0	0	0	0	0	0	0	0	0	0	0	0	0	0	0	0	0	0	0	0	0	0	0	0	0	0	0	0	0	0	0	0	0
IRE1TFY01__C2_14__ITS3	0	0	0	0	0	0	0	0	0	0	0	0	0	0	0	0	0	0	0	0	0	0	0	0	0	0	0	0	0	0	0	0	0	0	0	0	0	0	0	0	0	0	0	0	0	0	0	0	0
IRE1TFY01__C2_15__ITS3	0	0	0	0	0	0	0	0	0	0	0	0	0	0	0	0	0	0	0	0	0	0	0	0	0	0	0	0	0	0	0	0	0	0	0	0	0	0	0	0	0	0	0	0	0	0	0	0	0
IRE1TFY01__C2_16__ITS3	0	0	0	0	0	0	0	0	0	0	0	0	0	0	0	0	0	0	0	0	0	0	0	0	0	0	0	0	0	0	0	0	0	0	9	0	0	0	0	0	0	0	0	0	0	3	0	0	0
IRE1TFY01__C2_1__ITS3	0	0	0	0	0	0	0	0	0	0	0	0	0	0	0	0	0	0	0	0	0	0	0	0	0	0	0	0	0	0	0	0	0	0	1	0	0	0	0	0	0	0	0	0	0	0	0	0	0
IRE1TFY01__C2_2__ITS3	0	0	0	0	0	0	0	0	0	0	0	0	0	0	0	0	0	0	0	0	0	0	0	0	0	0	0	0	0	0	0	0	0	0	0	0	0	0	0	0	0	0	0	0	0	0	0	0	0
IRE1TFY01__C2_3__ITS3	0	0	0	0	0	0	0	0	0	0	0	0	0	0	0	0	0	0	0	0	0	0	0	0	0	0	0	0	0	0	0	0	0	0	125	0	0	0	0	0	0	0	0	0	0	0	0	0	0
IRE1TFY01__C2_4__ITS3	0	0	0	0	0	0	0	0	0	0	0	0	54	0	0	0	0	0	0	0	0	0	0	0	0	0	0	0	0	0	0	0	0	0	0	0	0	0	0	0	0	0	0	0	0	30	0	0	0
IRE1TFY01__C2_5__ITS3	0	0	0	0	0	0	0	0	0	0	0	0	0	0	0	0	0	0	0	0	0	0	0	0	0	0	0	0	0	0	0	0	0	0	0	0	0	0	0	0	0	0	0	0	0	0	0	0	0
IRE1TFY01__C2_6__ITS3	0	0	0	0	0	0	0	0	0	0	0	0	0	0	0	0	0	0	0	0	0	0	0	0	0	0	0	0	0	0	0	0	0	0	0	0	0	0	0	0	0	0	0	0	0	0	0	0	0
IRE1TFY01__C2_7__ITS3	0	0	0	0	0	0	0	0	0	0	0	0	0	0	0	0	0	0	0	0	0	0	0	0	0	0	0	0	0	0	0	0	0	0	0	0	0	0	0	0	0	0	0	0	0	0	0	0	0
IRE1TFY01__C2_8__ITS3	0	0	0	0	0	0	0	0	0	0	0	0	0	0	0	0	0	0	0	0	0	0	0	0	0	0	0	0	0	0	0	0	0	0	0	0	0	0	0	0	0	0	0	0	0	0	0	0	0
IRE1TFY01__C2_9__ITS3	0	0	0	0	0	0	0	0	0	0	0	0	0	0	0	0	0	0	0	0	0	0	0	0	0	0	0	0	0	0	0	0	0	0	0	0	0	0	0	0	0	0	5	0	0	0	0	0	0
IRE1TFY01__C3_10__ITS3	0	0	0	0	0	0	1	0	0	0	0	0	0	0	0	0	0	0	0	0	0	0	0	0	0	0	0	0	0	0	0	0	0	0	0	0	0	0	0	0	0	0	0	0	0	0	0	0	0
IRE1TFY01__C3_11__ITS3	0	0	0	0	0	0	0	0	0	0	0	0	0	0	0	0	0	0	0	0	0	0	0	0	0	2	0	0	0	0	0	0	0	0	0	0	0	0	0	0	0	0	0	0	0	0	0	0	0
IRE1TFY01__C3_13__ITS3	0	0	0	0	0	0	0	0	0	0	0	0	0	0	0	0	0	0	0	0	0	0	0	0	0	0	0	0	26	0	0	0	1	14	0	0	0	0	0	0	0	0	0	0	0	0	0	0	0
IRE1TFY01__C3_14__ITS3	0	0	0	0	0	8	0	0	0	0	0	0	0	0	0	0	0	0	0	0	0	0	0	0	0	0	0	0	0	0	0	0	0	0	0	0	0	0	0	0	0	0	0	0	0	0	0	0	0
IRE1TFY01__C3_15__ITS3	0	0	0	0	0	0	0	0	0	0	0	0	0	0	0	0	0	0	0	0	0	0	0	0	0	0	0	0	0	0	0	0	0	0	0	0	0	0	0	0	0	0	0	0	0	0	0	0	0
IRE1TFY01__C3_16__ITS3	0	0	0	0	0	0	0	0	0	0	0	0	0	0	0	0	0	0	0	0	0	0	0	0	0	0	0	0	0	0	0	0	0	0	0	0	0	0	0	0	0	0	0	0	0	0	0	0	0
IRE1TFY01__C3_1__ITS3	0	0	0	0	0	0	0	0	0	0	0	0	0	0	0	0	0	0	0	0	0	0	0	0	0	0	0	0	0	0	0	0	0	0	0	0	0	0	0	0	0	0	0	0	0	0	0	1	0
IRE1TFY01__C3_2__ITS3	0	0	0	0	0	0	0	0	0	0	0	0	0	0	0	0	0	0	0	0	0	0	0	0	0	0	0	0	0	0	0	0	0	0	0	0	0	0	0	0	0	0	0	0	0	0	0	0	0
IRE1TFY01__C3_3__ITS3	0	0	0	0	0	0	0	0	0	0	0	0	0	0	0	0	0	0	0	0	0	0	0	0	0	0	0	0	0	0	0	0	0	0	0	0	0	0	0	0	0	0	0	0	0	0	0	0	0
IRE1TFY01__C3_4__ITS3	0	0	0	0	0	0	0	0	0	0	0	0	0	0	0	0	0	0	0	0	0	0	0	0	0	0	0	0	0	0	0	47	0	0	0	0	0	0	0	0	0	0	0	0	0	0	0	0	0
IRE1TFY01__C3_5__ITS3	0	0	0	0	0	0	0	0	0	0	0	0	0	0	0	0	0	0	0	0	0	0	0	0	0	0	0	1	0	0	0	0	0	0	0	0	0	0	0	0	0	0	0	0	0	0	0	0	0
IRE1TFY01__C3_6__ITS3	0	0	0	0	0	0	0	0	0	0	0	0	0	0	0	0	0	0	0	0	0	0	4	0	12	0	0	1	0	0	0	0	0	0	0	0	0	5	0	0	0	0	2	0	0	0	0	0	0
IRE1TFY01__C3_7__ITS3	0	0	0	0	0	0	0	0	0	0	0	0	0	0	0	0	0	0	0	0	0	0	0	0	0	0	0	0	0	0	0	0	0	0	0	0	0	0	0	0	0	0	1	0	0	0	0	0	0
IRE1TFY01__C3_8__ITS3	0	0	0	0	0	0	1	0	21	0	0	2	0	0	0	0	0	0	0	0	0	0	0	0	1	0	0	3	0	0	0	0	0	0	0	0	0	0	0	0	0	0	0	0	0	0	0	0	0
IRE1TFY01__C3_9__ITS3	0	0	0	0	0	0	0	0	0	0	0	0	0	0	0	0	0	0	0	0	0	0	0	0	0	0	0	0	0	0	0	0	0	0	0	0	0	0	0	0	0	0	0	0	0	0	0	0	0
IRE1TFY01__C4_10__ITS3	0	0	0	0	0	0	0	0	0	0	0	0	0	0	0	0	0	0	0	0	0	0	0	0	0	0	0	0	0	0	0	0	0	0	0	0	0	0	0	0	0	0	0	0	0	0	0	0	0
IRE1TFY01__C4_11__ITS3	0	0	0	0	0	0	0	1	0	0	0	0	0	0	0	0	0	2	0	0	0	0	7	0	0	0	0	0	0	0	0	0	0	0	0	0	0	0	0	0	0	0	0	0	0	0	0	0	0
IRE1TFY01__C4_12__ITS3	0	0	0	0	0	0	0	0	0	0	0	0	0	0	0	0	0	0	0	0	0	0	0	0	0	0	0	0	0	0	0	0	0	0	0	0	0	0	0	0	0	0	0	0	0	0	0	0	0
IRE1TFY01__C4_13__ITS3	0	0	0	0	0	0	0	0	0	0	0	0	0	0	0	0	0	0	0	0	0	0	0	0	0	0	0	0	0	0	0	0	0	0	0	0	0	0	0	0	0	0	0	0	0	0	0	0	0
IRE1TFY01__C4_14__ITS3	0	0	0	0	0	0	0	0	0	0	0	0	0	0	0	0	0	0	0	0	0	0	0	0	0	0	0	0	0	0	0	0	0	0	0	0	0	0	0	0	0	0	0	0	0	0	0	0	0
IRE1TFY01__C4_15__ITS3	0	0	0	0	0	0	0	20	0	0	0	0	0	0	0	0	0	0	0	0	0	0	0	0	0	0	0	0	0	0	0	0	0	0	0	0	0	0	0	0	0	0	0	0	0	0	0	0	0
IRE1TFY01__C4_16__ITS3	0	0	0	0	0	0	0	38	0	0	0	0	0	0	0	0	0	0	0	0	0	0	0	0	0	0	0	0	0	0	0	0	0	0	0	0	0	0	0	0	0	0	4	0	0	0	0	0	0
IRE1TFY01__C4_1__ITS3	0	0	0	0	0	0	0	0	0	0	0	0	0	0	0	0	0	0	0	0	0	0	0	0	0	0	0	0	0	0	0	0	0	0	0	0	0	0	0	0	0	0	0	0	0	0	0	0	0
IRE1TFY01__C4_3__ITS3	0	0	0	0	0	0	0	0	0	0	0	0	0	0	0	0	0	0	0	0	0	0	0	0	0	0	0	0	0	0	0	0	0	0	0	0	0	0	0	0	0	0	0	0	0	0	0	0	0
IRE1TFY01__C4_4__ITS3	0	0	0	0	0	0	0	0	0	0	0	0	0	0	0	0	0	0	0	0	0	0	0	0	0	0	0	0	0	0	0	0	0	0	0	0	0	0	0	0	0	0	0	0	0	0	0	0	0
IRE1TFY01__C4_5__ITS3	0	0	0	0	0	0	0	0	0	0	0	0	0	0	0	0	0	0	0	0	0	0	0	0	0	0	0	0	0	0	0	0	0	0	0	0	0	0	0	0	0	0	0	0	0	0	0	0	0
IRE1TFY01__C4_7__ITS3	0	0	0	0	0	0	0	0	0	0	0	0	0	0	0	0	0	0	0	0	0	0	0	0	0	0	0	0	0	0	0	0	1	0	0	0	0	0	0	0	0	0	0	0	0	0	0	0	0
IRE1TFY01__C4_8__ITS3	0	0	0	0	0	0	0	0	0	0	0	0	0	0	0	0	0	0	0	0	0	0	0	0	0	0	0	0	0	0	0	0	0	0	0	0	0	0	0	0	0	0	0	0	0	0	0	0	0
IRE1TFY01__C4_9__ITS3	0	0	0	0	0	0	0	0	0	0	0	0	0	0	0	0	0	0	0	0	0	0	0	0	0	0	0	0	0	0	0	0	0	0	0	0	0	0	0	0	0	0	0	0	0	0	0	0	0
IRE1TFY01__C5_10__ITS3	0	0	0	0	0	0	0	0	0	0	0	0	0	0	0	0	0	0	0	0	0	0	0	0	0	0	0	0	0	0	0	0	0	0	0	0	0	0	0	0	0	0	0	0	0	0	0	0	0
IRE1TFY01__C5_11__ITS3	0	0	0	0	0	0	0	0	0	0	0	0	0	0	0	0	0	0	0	0	0	0	0	0	0	0	0	0	0	0	0	0	0	0	0	0	0	0	0	0	0	0	0	0	0	0	0	0	0
IRE1TFY01__C5_12__ITS3	0	0	0	0	0	0	0	0	0	0	0	0	0	0	0	0	0	0	0	0	0	0	0	0	0	0	0	0	0	0	0	0	0	0	0	0	0	0	0	0	0	0	0	0	0	0	0	0	0
IRE1TFY01__C5_13__ITS3	0	0	0	0	0	0	0	1	0	0	0	0	0	0	0	0	0	0	0	0	0	0	0	0	0	0	0	0	0	0	0	0	0	0	0	0	0	0	0	0	0	0	0	0	0	0	0	0	0
IRE1TFY01__C5_14__ITS3	0	0	1	0	0	0	0	0	0	0	0	0	0	0	0	0	0	0	0	0	0	0	0	0	0	0	0	0	0	0	0	0	0	0	0	0	0	0	0	0	5	0	0	0	0	0	0	0	0
IRE1TFY01__C5_15__ITS3	0	0	0	2	0	0	0	26	0	0	0	0	0	0	0	0	0	0	0	0	0	0	0	0	0	0	0	0	0	0	0	0	0	0	0	0	0	0	0	0	0	0	0	0	0	0	0	0	0
IRE1TFY01__C5_16__ITS3	0	0	0	0	0	0	0	0	0	0	0	0	0	0	0	0	0	0	0	0	0	0	0	0	0	0	0	0	0	0	0	0	0	0	0	0	0	0	0	0	0	0	0	0	0	0	0	0	0
IRE1TFY01__C5_1__ITS3	0	0	0	0	0	0	0	0	0	0	0	0	0	0	0	0	0	0	0	0	0	0	0	0	0	0	0	0	0	0	0	0	0	0	0	0	0	0	0	0	0	0	0	0	0	0	0	0	0
IRE1TFY01__C5_2__ITS3	0	0	0	0	0	0	0	0	0	0	0	0	0	0	0	0	0	0	0	0	0	0	0	0	0	0	0	0	0	0	0	0	0	0	0	0	0	0	0	0	0	0	0	0	0	0	0	0	0
IRE1TFY01__C5_3__ITS3	0	0	0	0	0	0	0	0	0	0	0	0	0	0	0	0	0	0	0	0	0	0	0	0	0	0	0	0	0	0	0	0	0	0	0	0	0	0	0	0	0	0	0	0	0	0	0	0	0
IRE1TFY01__C5_4__ITS3	0	0	0	0	0	0	0	0	0	0	0	0	0	0	0	0	0	0	0	0	0	0	0	0	0	0	0	0	0	0	0	0	0	0	0	0	0	0	0	0	0	0	0	0	0	0	0	0	0
IRE1TFY01__C5_5__ITS3	0	0	0	0	0	0	0	0	0	0	0	0	0	0	0	0	0	0	0	0	0	0	0	0	0	0	0	0	0	0	0	0	0	0	0	0	0	0	0	0	0	0	0	0	0	0	0	0	0
IRE1TFY01__C5_6__ITS3	0	0	0	0	0	0	0	1	0	0	0	0	0	0	0	0	0	0	0	0	0	0	0	0	0	0	0	0	0	0	0	0	0	0	0	0	0	0	0	0	0	0	0	0	0	0	0	0	0
IRE1TFY01__C5_7__ITS3	0	0	0	0	0	0	0	1	0	0	0	0	0	0	0	0	0	0	0	0	0	0	0	0	0	0	0	0	0	0	0	0	0	0	0	0	0	0	0	0	0	0	0	0	0	0	0	0	0
IRE1TFY01__C5_8__ITS3	0	0	0	0	0	0	0	0	0	0	0	0	0	0	0	0	0	0	0	0	2	0	0	0	0	0	0	0	0	0	0	0	0	0	0	0	0	0	0	0	0	0	0	0	0	0	0	0	0
IRE1TFY01__C8_10__ITS3	0	0	0	0	0	0	0	0	0	0	0	0	4	0	0	0	0	0	0	0	0	0	0	0	0	0	0	0	0	0	0	0	0	0	0	0	0	0	0	0	0	0	0	0	0	0	0	0	0
IRE1TFY01__C8_12__ITS3	0	0	0	0	0	0	0	0	0	0	0	0	1	0	0	0	0	0	0	0	0	0	0	0	0	0	0	0	0	0	0	0	0	0	27	0	0	0	0	0	0	0	0	0	0	0	0	0	0
IRE1TFY01__C8_13__ITS3	0	0	0	0	0	0	0	0	0	0	0	0	0	0	0	0	0	0	0	0	0	0	0	0	0	0	0	0	0	0	0	0	0	0	0	0	0	0	0	0	0	0	0	0	0	0	0	0	0
IRE1TFY01__C8_16__ITS3	0	0	0	0	0	0	0	0	0	0	0	0	0	0	0	0	0	0	0	0	0	0	0	0	0	0	0	0	0	0	0	0	0	0	0	0	0	0	0	0	0	0	0	0	0	0	0	0	0
IRE1TFY01__C8_3__ITS3	0	0	0	0	0	0	0	0	0	0	0	0	1	0	0	0	0	0	0	0	0	0	0	0	0	0	0	0	0	0	0	0	0	0	0	0	0	0	0	0	0	0	0	0	0	0	0	0	0
IRE1TFY01__C8_4__ITS3	0	0	0	0	0	0	0	0	0	0	0	0	0	0	0	0	0	0	0	0	0	0	0	0	0	0	0	0	0	0	0	0	0	0	0	0	0	0	0	0	0	0	0	0	0	0	0	0	0
IRE1TFY01__C8_6__ITS3	0	0	0	0	0	0	0	0	0	0	0	0	0	0	0	0	0	0	0	0	0	0	0	0	0	0	0	0	0	0	0	0	0	0	5	0	0	0	0	0	0	0	0	0	0	0	0	0	0
IRE1TFY01__C8_7__ITS3	0	0	0	0	0	0	0	0	0	0	0	0	0	0	0	0	0	0	0	0	0	0	0	0	0	0	0	0	0	0	0	0	0	0	0	0	0	0	0	0	0	0	0	0	0	0	0	0	0
IRE1TFY01__C8_8__ITS3	0	0	0	0	0	0	0	0	0	0	0	0	0	0	0	0	0	0	0	0	0	0	0	0	0	0	0	0	8	0	0	0	0	0	0	0	0	0	0	0	81	0	0	0	0	0	0	0	0
IRE1TFY01__C8_9__ITS3	0	0	0	0	0	0	0	0	0	0	0	0	0	0	0	0	0	0	0	0	0	0	0	0	0	0	0	0	0	0	0	0	0	0	0	0	0	0	0	0	0	0	0	0	0	0	0	0	0
IRE1TFY01__D1_10__ITS3	0	0	0	0	0	0	0	0	0	0	0	0	0	0	0	0	0	0	0	0	0	0	0	0	0	0	0	0	0	0	0	0	0	0	0	0	0	0	0	0	0	0	0	0	0	0	0	0	0
IRE1TFY01__D1_11__ITS3	0	0	0	0	0	0	0	0	0	0	0	0	0	0	0	0	0	0	0	0	0	0	0	0	0	0	0	0	0	0	0	0	0	0	0	0	0	0	0	0	0	0	0	0	0	0	0	0	0
IRE1TFY01__D1_12__ITS3	0	0	0	0	0	0	0	0	0	0	0	0	0	0	0	0	0	0	0	0	0	0	0	0	0	0	0	0	0	0	0	0	0	0	0	0	0	0	0	0	0	0	0	0	0	0	0	0	0
IRE1TFY01__D1_13__ITS3	0	0	2	0	0	0	0	0	0	0	0	0	0	0	0	0	0	0	0	0	0	0	0	0	0	0	0	0	0	0	0	0	0	0	0	0	0	0	0	0	0	0	0	0	0	0	0	0	0
IRE1TFY01__D1_14__ITS3	0	0	0	0	0	0	0	0	0	0	0	0	0	0	0	0	0	0	0	0	0	0	0	0	0	0	0	0	0	0	0	0	0	0	0	0	0	0	0	0	0	0	0	0	0	0	0	0	0
IRE1TFY01__D1_15__ITS3	0	0	0	0	0	0	0	0	0	0	0	0	0	0	0	0	0	0	0	0	0	0	0	0	0	0	0	1	0	0	0	0	0	0	0	0	0	0	0	0	0	0	0	0	0	0	0	0	0
IRE1TFY01__D1_16__ITS3	0	0	0	0	0	0	0	0	0	0	0	0	0	0	0	0	0	0	0	0	0	0	0	0	0	0	0	0	0	0	0	0	0	0	0	0	0	0	0	0	0	0	0	0	0	0	0	0	0
IRE1TFY01__D1_1__ITS3	0	0	0	0	0	0	0	0	0	0	0	0	0	0	0	0	0	0	0	0	0	0	0	0	0	0	0	0	0	0	0	0	0	0	0	0	0	0	0	0	0	0	0	0	0	0	0	0	0
IRE1TFY01__D1_2__ITS3	0	0	0	0	0	0	0	2	0	0	0	0	0	0	0	0	0	0	0	0	0	0	0	0	0	0	0	0	0	0	0	0	0	0	0	0	0	0	0	0	0	0	0	0	0	0	0	0	0
IRE1TFY01__D1_3__ITS3	0	0	0	0	0	0	0	0	0	0	0	0	0	0	0	0	0	0	0	0	0	0	0	0	0	0	0	0	0	0	0	0	0	0	0	0	0	0	0	0	0	0	0	0	0	0	0	0	0
IRE1TFY01__D1_4__ITS3	0	0	0	0	0	0	0	0	0	0	0	0	0	0	0	0	0	0	0	0	0	0	0	0	0	0	0	0	0	0	0	0	0	0	0	0	0	0	0	0	0	0	0	0	0	0	0	0	0
IRE1TFY01__D1_5__ITS3	0	0	0	0	0	0	0	0	0	0	0	0	0	0	0	0	0	0	0	0	0	0	0	0	0	0	0	0	0	0	0	0	0	0	0	0	0	0	0	0	0	0	0	0	0	0	0	0	0
IRE1TFY01__D1_6__ITS3	0	0	0	0	0	0	0	0	0	0	0	0	0	0	0	0	0	0	0	0	0	0	0	0	0	0	0	0	0	0	0	0	0	0	0	0	0	0	0	0	0	0	0	0	0	0	0	0	0
IRE1TFY01__D1_7__ITS3	0	0	0	0	0	0	0	0	0	0	0	0	0	0	0	0	0	0	0	0	0	0	0	0	0	0	0	0	0	0	0	2	0	0	0	0	0	0	0	0	0	0	0	0	0	0	0	0	0
IRE1TFY01__D1_8__ITS3	0	0	0	0	0	0	0	0	0	0	0	0	0	0	0	0	0	0	0	0	0	0	0	0	0	0	0	2	0	0	0	0	0	0	0	0	0	0	0	0	0	0	0	0	0	0	0	0	0
IRE1TFY01__D1_9__ITS3	0	0	0	0	0	0	0	0	0	0	0	0	0	0	0	0	0	0	0	0	2	0	0	0	0	0	0	0	0	0	0	0	0	0	0	0	0	0	0	0	0	0	0	0	0	0	0	0	0
IRE1TFY01__D3_10__ITS3	0	0	0	0	0	0	0	0	0	0	0	0	0	0	0	0	0	0	0	0	0	0	0	0	0	0	0	0	0	0	0	0	0	0	0	0	0	0	0	0	0	0	0	0	0	0	0	0	0
IRE1TFY01__D3_11__ITS3	0	0	0	0	0	0	0	0	0	0	0	0	0	0	0	0	0	0	0	0	0	0	0	0	0	0	0	0	0	0	0	0	0	0	0	0	0	0	0	0	0	0	0	0	0	0	0	0	0
IRE1TFY01__D3_12__ITS3	0	0	0	0	0	0	0	0	0	0	0	0	0	0	0	0	0	0	0	0	0	0	0	0	0	0	0	0	0	0	0	0	0	0	0	0	0	0	0	0	0	0	0	0	0	0	0	0	0
IRE1TFY01__D3_13__ITS3	0	0	0	0	0	0	0	0	0	0	0	0	0	0	0	0	0	0	0	0	0	0	0	0	0	0	0	0	0	0	0	0	0	0	0	0	0	0	0	0	0	0	0	0	0	0	0	0	0
IRE1TFY01__D3_14__ITS3	0	0	0	0	0	0	0	0	0	0	0	0	0	0	0	0	0	0	0	0	0	0	0	0	0	0	0	0	0	0	0	0	0	0	0	0	0	0	0	0	0	0	0	0	0	0	0	0	0
IRE1TFY01__D3_15__ITS3	0	0	0	0	0	0	0	0	0	0	0	0	0	0	0	0	0	0	0	0	0	0	0	0	0	0	0	0	0	0	0	0	0	0	0	0	0	0	0	0	0	0	0	0	0	0	0	0	0
IRE1TFY01__D3_16__ITS3	0	0	0	0	0	0	0	0	0	0	0	0	0	0	0	0	0	1	0	0	0	0	0	0	0	0	0	0	0	0	0	0	0	0	0	0	0	0	0	0	0	0	0	0	0	0	0	0	0
IRE1TFY01__D3_1__ITS3	0	0	0	0	0	0	0	0	0	0	0	0	0	0	0	0	0	0	0	0	0	0	0	0	0	0	0	0	0	0	0	0	0	0	0	0	0	0	0	0	0	0	0	0	0	0	0	0	0
IRE1TFY01__D3_2__ITS3	0	0	0	0	0	0	0	0	0	0	0	0	0	0	0	0	0	0	0	0	0	0	0	0	0	0	0	0	0	0	0	0	0	0	0	0	0	2	0	0	0	0	0	0	0	0	0	0	0
IRE1TFY01__D3_3__ITS3	0	0	0	0	0	0	0	0	0	0	0	0	0	0	0	0	0	0	0	0	0	0	0	0	0	0	0	0	0	0	0	0	0	0	0	0	0	0	0	0	0	0	0	0	0	0	0	0	0
IRE1TFY01__D3_4__ITS3	0	0	0	0	0	0	0	0	0	0	0	0	0	0	0	0	0	0	0	0	0	0	0	0	0	0	0	0	0	0	0	0	0	0	0	0	0	1	0	0	0	0	0	0	0	0	0	0	0
IRE1TFY01__D3_5__ITS3	0	0	0	0	0	0	0	0	0	0	0	0	0	0	0	0	0	0	0	0	0	0	0	0	0	0	0	0	0	0	0	0	0	0	0	0	0	0	0	0	0	0	0	0	0	0	0	0	0
IRE1TFY01__D3_6__ITS3	0	0	0	0	0	0	0	0	0	0	0	0	0	0	0	0	0	0	0	0	0	0	0	0	0	0	0	0	0	0	0	0	10	0	0	0	0	0	0	0	0	0	0	0	0	0	0	0	0
IRE1TFY01__D3_7__ITS3	0	0	0	0	0	0	0	0	0	0	0	0	0	0	0	0	0	0	0	0	0	0	0	0	0	0	0	0	2	0	0	0	0	0	0	0	0	0	0	0	0	0	0	0	0	0	0	0	0
IRE1TFY01__D3_8__ITS3	0	0	0	0	0	0	0	0	0	0	0	0	0	0	0	0	0	0	0	0	0	0	0	0	0	0	0	0	0	0	0	0	0	0	0	0	0	0	0	0	0	0	0	0	0	0	0	0	0
IRE1TFY01__D3_9__ITS3	0	0	0	0	0	0	0	0	0	0	0	0	0	0	0	0	0	0	0	0	0	0	0	0	0	0	0	0	0	0	0	0	0	0	0	0	0	0	0	0	0	0	0	0	0	0	0	0	0
IRE1TFY01__D4_10__ITS3	0	0	0	0	0	0	0	0	0	0	1	0	0	0	0	0	0	0	0	0	0	0	0	0	0	0	0	0	0	0	0	0	0	0	0	0	0	0	0	0	0	0	0	0	0	0	0	0	0
IRE1TFY01__D4_12__ITS3	0	0	0	0	0	0	0	0	0	0	0	0	4	0	0	0	0	0	0	0	0	122	0	0	0	0	0	0	0	0	0	0	1	0	0	0	0	0	0	0	0	0	0	0	0	0	0	0	0
IRE1TFY01__D4_13__ITS3	0	0	0	0	0	0	0	0	0	0	0	0	0	0	0	0	0	0	0	0	0	0	0	0	0	0	0	0	0	0	0	0	0	0	48	0	0	0	0	0	0	0	0	0	0	0	0	0	0
IRE1TFY01__D4_14__ITS3	0	0	0	0	0	0	0	0	0	0	0	0	52	0	0	0	0	0	0	0	0	67	0	0	0	0	0	0	0	0	0	0	0	0	0	0	0	0	0	0	0	0	0	0	0	0	0	0	0
IRE1TFY01__D4_15__ITS3	0	0	0	0	0	0	0	0	0	0	0	0	19	0	0	0	0	0	0	0	0	0	0	0	0	0	0	0	0	0	0	0	0	0	0	0	0	0	0	0	0	0	0	0	0	0	0	0	0
IRE1TFY01__D4_16__ITS3	0	0	0	0	0	0	0	0	0	0	0	0	156	0	0	0	0	0	0	0	0	0	0	0	0	3	0	0	0	0	0	0	0	3	0	0	0	0	0	0	0	0	0	0	0	0	0	0	0
IRE1TFY01__D4_1__ITS3	0	0	0	0	0	0	0	0	0	0	0	0	1	0	0	0	0	0	0	0	0	0	0	0	0	0	0	0	0	0	0	0	0	0	0	0	0	0	0	0	0	0	0	0	0	0	0	0	0
IRE1TFY01__D4_2__ITS3	0	0	0	0	0	0	0	0	0	0	0	0	1	0	0	0	0	0	0	0	0	0	0	0	0	0	0	0	0	0	0	0	0	0	0	0	0	0	0	0	0	0	0	0	0	0	0	0	0
IRE1TFY01__D4_3__ITS3	0	0	0	0	0	0	0	0	0	0	0	0	0	0	0	0	0	0	0	1	0	0	0	0	0	0	0	0	0	0	0	0	2	0	40	0	0	0	0	0	0	0	0	0	0	0	0	0	0
IRE1TFY01__D4_4__ITS3	0	0	0	0	0	0	0	0	0	0	0	0	0	0	0	0	0	0	0	0	0	0	0	0	0	0	0	0	0	0	0	0	0	0	1	0	0	0	0	0	0	0	0	0	0	1	0	0	0
IRE1TFY01__D4_5__ITS3	0	0	0	0	0	0	0	0	0	0	0	0	0	0	0	0	0	0	0	0	0	1	0	0	0	0	0	0	0	0	0	0	0	0	0	0	0	0	0	0	0	0	0	0	0	0	0	0	0
IRE1TFY01__D4_6__ITS3	0	0	0	0	0	0	0	3	0	0	0	0	0	0	0	0	0	0	0	0	0	0	0	0	0	0	0	0	0	0	0	0	0	0	2	0	0	0	0	0	0	0	0	0	0	200	0	0	0
IRE1TFY01__D4_7__ITS3	0	0	0	0	0	0	0	0	0	0	0	0	0	0	0	0	0	0	0	0	0	0	0	0	0	0	0	0	0	0	0	0	0	0	35	0	0	0	0	0	0	0	0	0	0	1	0	0	0
IRE1TFY01__D6_11__ITS3	0	0	0	0	0	0	0	0	0	0	0	0	0	0	0	0	0	0	0	0	0	0	2	0	0	0	0	0	0	0	0	0	0	0	0	0	0	0	0	0	0	0	0	0	0	0	0	0	0
IRE1TFY01__D6_12__ITS3	0	0	0	0	0	0	0	0	0	0	0	0	0	0	0	0	0	0	0	0	0	0	0	0	0	0	0	0	0	0	0	0	0	0	0	0	0	0	0	0	0	0	0	0	0	0	0	0	0
IRE1TFY01__D6_13__ITS3	0	0	0	0	0	0	0	0	0	0	0	0	0	0	0	0	0	0	0	0	0	0	0	0	0	0	0	0	0	0	0	0	0	0	0	0	0	0	0	0	0	0	0	0	0	0	0	0	0
IRE1TFY01__D6_14__ITS3	0	0	0	0	0	0	0	0	0	0	0	0	0	0	0	0	0	0	0	0	0	0	0	0	0	0	0	0	0	0	0	0	3	30	0	0	0	2	0	0	0	0	0	0	0	0	0	0	0
IRE1TFY01__D6_15__ITS3	0	0	0	0	0	0	0	0	9	0	0	0	0	0	0	0	0	0	0	0	0	0	0	0	0	0	0	0	0	0	0	0	0	0	0	0	0	0	0	0	0	0	0	0	0	0	0	0	0
IRE1TFY01__D6_16__ITS3	0	0	0	0	0	0	0	0	0	0	0	0	0	0	0	0	0	0	0	0	0	0	0	0	0	0	0	0	0	0	0	0	0	0	0	0	0	0	0	0	0	0	0	0	0	0	0	0	0
IRE1TFY01__D6_1__ITS3	0	0	0	0	0	0	0	0	0	0	0	0	0	0	0	0	0	0	0	0	0	0	0	0	0	0	0	0	0	0	0	0	0	0	0	0	0	0	0	0	0	0	0	0	0	0	0	0	0
IRE1TFY01__D6_2__ITS3	0	0	0	0	0	0	0	0	0	0	0	0	0	0	0	0	0	0	0	0	0	0	0	0	0	0	0	0	0	0	0	0	0	0	0	0	0	0	0	0	0	0	0	0	0	0	0	0	0
IRE1TFY01__D6_3__ITS3	0	0	0	0	0	0	0	0	0	0	0	0	0	0	0	0	0	0	0	0	0	0	0	0	0	0	0	0	0	0	0	0	0	0	0	0	0	0	0	0	0	0	0	0	0	0	0	0	0
IRE1TFY01__D6_4__ITS3	0	0	0	0	0	0	0	0	0	0	0	0	0	0	0	0	0	0	0	0	0	0	0	0	0	0	0	0	0	0	0	0	0	0	0	0	0	0	0	0	0	0	0	0	0	0	0	0	0
IRE1TFY01__D6_5__ITS3	0	0	0	0	0	7	0	0	0	0	0	0	0	0	0	0	0	0	0	0	0	0	0	0	0	0	0	0	0	0	0	0	0	0	0	0	0	0	0	0	0	0	0	0	0	0	0	0	0
IRE1TFY01__D6_6__ITS3	0	0	0	0	0	0	0	0	0	0	0	0	0	0	0	0	0	0	0	0	0	0	0	0	0	0	0	0	0	0	0	0	0	0	0	0	0	0	0	0	0	0	0	0	0	0	0	0	0
IRE1TFY01__D6_8__ITS3	0	0	0	0	0	0	0	0	0	0	0	0	0	0	0	0	0	0	0	0	0	0	0	0	0	0	0	0	0	0	0	0	0	0	0	0	0	0	0	0	0	0	0	0	0	0	0	0	0
IRE1TFY01__D6_9__ITS3	0	0	0	0	0	0	0	0	0	0	0	0	0	0	0	0	0	0	0	0	0	0	0	0	0	0	0	0	0	0	0	0	0	0	0	0	0	0	0	0	0	0	0	0	0	0	0	0	0
IRE1TFY01__D7_10__ITS3	0	0	0	0	0	0	0	0	0	0	0	0	0	0	0	0	0	0	0	0	0	0	0	0	0	0	0	0	0	0	0	0	0	0	0	0	0	0	0	0	0	0	0	0	0	0	0	0	0
IRE1TFY01__D7_11__ITS3	0	0	0	0	0	0	0	0	0	0	0	0	20	0	0	0	0	0	0	0	0	0	0	0	0	0	0	0	0	0	0	0	0	0	0	0	0	0	0	0	0	0	0	0	0	0	0	0	0
IRE1TFY01__D7_12__ITS3	0	0	0	0	0	0	0	0	0	0	0	0	0	0	0	0	0	0	0	0	0	0	0	0	0	0	0	0	0	0	0	0	0	0	39	0	0	0	0	0	0	0	0	0	0	0	0	0	0
IRE1TFY01__D7_14__ITS3	0	0	0	0	0	0	0	0	0	0	0	0	0	0	0	0	0	0	0	0	0	0	0	0	0	0	0	0	0	0	0	0	0	0	76	0	0	0	0	0	0	0	0	0	0	0	0	0	0
IRE1TFY01__D7_15__ITS3	0	0	0	0	0	0	0	0	0	0	0	0	0	0	0	0	0	0	0	0	0	0	0	0	0	0	0	0	0	0	0	0	0	0	0	0	0	0	0	0	0	0	0	0	0	0	0	0	0
IRE1TFY01__D7_16__ITS3	0	0	0	0	0	0	0	0	0	0	0	0	12	0	0	0	0	0	0	0	0	0	0	0	0	0	0	0	0	0	0	0	0	0	0	0	0	0	0	0	0	0	0	0	0	0	0	0	0
IRE1TFY01__D7_1__ITS3	0	0	0	0	0	0	0	0	0	0	0	0	0	0	0	0	0	0	0	0	0	0	0	0	0	0	0	0	0	0	0	0	0	0	0	0	0	0	0	0	0	0	0	0	0	0	0	0	0
IRE1TFY01__D7_2__ITS3	0	0	0	0	0	0	0	0	0	0	0	0	0	0	0	0	0	0	0	0	0	0	0	0	0	0	0	0	0	0	0	0	0	0	0	0	0	0	0	0	0	0	0	0	0	0	0	0	0
IRE1TFY01__D7_3__ITS3	0	0	0	0	0	0	0	0	0	0	0	0	0	0	0	0	0	0	0	0	0	0	0	0	0	0	0	0	0	0	0	0	0	0	2	0	0	0	0	0	0	0	0	0	0	14	0	0	0
IRE1TFY01__D7_5__ITS3	0	0	0	0	0	0	0	0	0	0	0	0	3	0	0	0	0	0	0	0	0	0	0	0	0	0	0	0	0	0	0	0	0	0	0	0	0	0	0	0	0	0	0	0	0	248	0	0	0
IRE1TFY01__D7_6__ITS3	0	0	0	0	0	0	0	0	0	0	0	0	0	0	0	0	0	0	0	0	0	0	0	0	0	0	0	0	0	0	0	0	0	0	374	0	0	0	0	0	0	0	0	0	0	0	0	0	0
IRE1TFY01__D7_7__ITS3	0	0	0	0	0	0	0	0	0	0	0	0	0	0	0	0	0	0	0	0	0	0	0	0	0	0	0	0	0	0	0	0	0	0	4	0	0	0	0	0	0	0	0	0	0	0	0	0	0
IRE1TFY01__D7_8__ITS3	0	0	0	0	0	0	0	0	0	0	0	0	0	0	0	0	0	0	0	0	0	0	0	0	0	0	0	0	0	0	0	0	0	0	0	0	0	0	0	0	0	0	0	0	0	0	0	0	0
IRE1TFY01__D8_12__ITS3	0	0	0	0	0	0	0	0	0	0	0	0	0	0	0	0	0	0	0	0	0	0	0	0	0	0	0	0	0	0	0	0	0	0	0	0	0	0	0	0	0	0	0	0	0	0	0	0	0
IRE1TFY01__D8_14__ITS3	0	0	0	0	0	0	0	0	0	0	0	0	0	0	0	0	0	0	0	0	0	0	0	0	0	0	0	0	0	0	0	0	0	0	0	0	0	0	0	0	0	0	0	0	0	5	0	0	0
IRE1TFY01__D8_15__ITS3	0	0	0	0	0	0	0	0	0	0	0	0	28	0	0	0	0	0	0	0	0	0	0	0	0	0	0	0	0	0	0	0	0	0	0	0	0	0	0	0	0	0	0	0	0	0	0	0	0
IRE1TFY01__D8_16__ITS3	0	0	0	0	0	0	0	0	0	0	0	0	0	0	0	0	0	0	0	0	0	0	0	0	0	0	0	0	0	0	0	0	0	0	8	0	0	0	0	0	0	0	0	0	0	0	0	0	0
IRE1TFY01__D8_1__ITS3	0	0	0	0	0	0	0	0	0	0	0	0	0	0	0	0	0	0	0	0	0	0	0	0	0	0	0	0	0	0	0	0	0	0	0	0	0	0	0	0	0	0	0	0	0	0	0	0	0
IRE1TFY01__D8_3__ITS3	0	0	0	0	0	0	0	0	0	0	0	0	0	0	0	0	0	0	0	0	0	0	0	0	0	0	0	0	0	0	0	0	0	0	2	0	0	0	0	0	0	0	0	0	0	0	0	0	0
IRE1TFY01__D8_4__ITS3	0	0	0	0	0	0	0	0	0	0	0	0	3	0	0	0	0	0	0	0	0	0	0	0	0	0	0	0	0	0	0	0	0	0	0	0	0	0	0	0	0	0	2	0	0	1	0	0	0
IRE1TFY01__D8_5__ITS3	0	0	0	0	0	0	0	0	0	0	0	0	3	0	0	0	0	0	0	0	0	0	0	0	0	0	0	0	0	0	0	0	0	0	0	0	0	0	0	0	0	0	0	0	0	0	0	0	0
IRE1TFY01__D8_6__ITS3	0	0	0	0	0	0	0	0	0	0	0	0	10	0	0	0	0	0	0	0	0	0	0	0	0	0	0	0	0	0	0	0	0	0	0	0	0	0	0	0	0	0	0	0	0	0	0	0	0
IRE1TFY01__D8_7__ITS3	0	0	0	0	0	0	0	0	0	0	0	0	0	0	0	0	0	0	0	0	0	0	0	0	0	0	0	0	4	0	0	0	2	2	6	0	0	0	0	0	0	0	0	0	0	0	0	0	0
IRE1TFY01__D8_8__ITS3	0	0	0	0	0	0	0	0	0	0	0	0	0	0	0	0	0	0	0	0	0	0	0	0	0	0	0	0	0	0	0	0	0	0	0	0	0	9	0	0	0	0	0	0	0	0	0	0	0
IRE1TFY01__D8_9__ITS3	0	0	0	0	0	0	0	0	0	0	0	0	0	0	0	0	0	0	0	0	0	0	0	0	0	0	0	0	0	0	0	0	0	0	0	0	0	0	0	0	0	0	0	0	0	0	0	0	0
[truncated: 1,127 more columns]

## Sheet: Claident_result
query	superkingdom	kingdom	subkingdom	phylum	class	subclass	order	suborder	family	subfamily	tribe	genus	species
amongsampleotu_1__amongsample97_20150717	Eukaryota	Fungi	Dikarya	Ascomycota	Sordariomycetes	Sordariomycetidae	Sordariales
amongsampleotu_2__amongsample97_20150717	Eukaryota	Fungi	Dikarya	Ascomycota	Sordariomycetes
amongsampleotu_3__amongsample97_20150717	Eukaryota	Fungi	Dikarya	Ascomycota	Dothideomycetes
amongsampleotu_4__amongsample97_20150717	Eukaryota	Fungi	Dikarya	Basidiomycota	Agaricomycetes		Sebacinales					Serendipita
amongsampleotu_5__amongsample97_20150717	Eukaryota	Fungi	Dikarya	Basidiomycota	Agaricomycetes	Agaricomycetidae	Atheliales		Atheliaceae			Amphinema
amongsampleotu_6__amongsample97_20150717	Eukaryota	Fungi	Dikarya	Basidiomycota	Agaricomycetes	Agaricomycetidae	Agaricales		Tricholomataceae			Laccaria	Laccaria amethystina
amongsampleotu_7__amongsample97_20150717	Eukaryota	Fungi	Dikarya	Basidiomycota	Agaricomycetes		Thelephorales		Thelephoraceae			Tomentella
amongsampleotu_8__amongsample97_20150717	Eukaryota	Fungi	Dikarya	Basidiomycota	Agaricomycetes		Sebacinales					Serendipita
amongsampleotu_9__amongsample97_20150717	Eukaryota	Fungi		Glomeromycota	Glomeromycetes		Glomerales		Glomeraceae			Glomus
amongsampleotu_10__amongsample97_20150717	Eukaryota	Fungi	Dikarya	Basidiomycota	Agaricomycetes		Thelephorales		Thelephoraceae			Tomentella
amongsampleotu_11__amongsample97_20150717	Eukaryota	Fungi	Dikarya	Basidiomycota	Agaricomycetes		Sebacinales		Sebacinaceae			Sebacina
amongsampleotu_12__amongsample97_20150717	Eukaryota
amongsampleotu_13__amongsample97_20150717	Eukaryota	Fungi	Dikarya	Basidiomycota	Agaricomycetes		Thelephorales		Thelephoraceae			Tomentella
amongsampleotu_14__amongsample97_20150717	Eukaryota	Fungi	Dikarya	Ascomycota	Sordariomycetes	Sordariomycetidae
amongsampleotu_15__amongsample97_20150717	Eukaryota	Fungi	Dikarya	Basidiomycota	Agaricomycetes	Agaricomycetidae	Boletales	Suillineae	Suillaceae			Suillus	Suillus luteus
amongsampleotu_16__amongsample97_20150717	Eukaryota	Fungi	Dikarya	Ascomycota	Dothideomycetes	Pleosporomycetidae	Pleosporales
amongsampleotu_17__amongsample97_20150717	Eukaryota	Fungi	Dikarya	Ascomycota	Pezizomycetes		Pezizales		Pyronemataceae
amongsampleotu_18__amongsample97_20150717	Eukaryota	Fungi	Dikarya	Ascomycota	Sordariomycetes	Sordariomycetidae
amongsampleotu_19__amongsample97_20150717	Eukaryota	Fungi	Dikarya	Ascomycota	Sordariomycetes	Sordariomycetidae	Coniochaetales		Coniochaetaceae			Coniochaeta
amongsampleotu_20__amongsample97_20150717	Eukaryota	Fungi	Dikarya	Ascomycota	Sordariomycetes	Sordariomycetidae
amongsampleotu_21__amongsample97_20150717	Eukaryota	Fungi	Dikarya	Ascomycota	Sordariomycetes	Sordariomycetidae
amongsampleotu_22__amongsample97_20150717	Eukaryota	Fungi	Dikarya	Ascomycota
amongsampleotu_23__amongsample97_20150717	Eukaryota	Fungi	Dikarya	Ascomycota	Sordariomycetes	Hypocreomycetidae	Hypocreales		Nectriaceae
amongsampleotu_24__amongsample97_20150717	Eukaryota	Fungi	Dikarya	Ascomycota
amongsampleotu_25__amongsample97_20150717	Eukaryota	Fungi
amongsampleotu_26__amongsample97_20150717	Eukaryota	Fungi	Dikarya	Ascomycota
amongsampleotu_27__amongsample97_20150717	Eukaryota	Fungi	Dikarya	Ascomycota
amongsampleotu_28__amongsample97_20150717	Eukaryota	Fungi	Dikarya	Basidiomycota	Agaricomycetes
amongsampleotu_29__amongsample97_20150717	Eukaryota	Fungi	Dikarya	Ascomycota
amongsampleotu_30__amongsample97_20150717	Eukaryota	Fungi	Dikarya	Basidiomycota	Agaricomycetes	Agaricomycetidae	Agaricales		Tricholomataceae			Flagelloscypha	Flagelloscypha minutissima
amongsampleotu_31__amongsample97_20150717	Eukaryota	Fungi	Dikarya	Ascomycota	Sordariomycetes
amongsampleotu_32__amongsample97_20150717	Eukaryota	Fungi		Glomeromycota	Glomeromycetes
amongsampleotu_33__amongsample97_20150717	Eukaryota	Fungi	Dikarya	Ascomycota	Pezizomycetes		Pezizales		Pyronemataceae			Wilcoxina	Wilcoxina mikolae
amongsampleotu_34__amongsample97_20150717	Eukaryota	Fungi	Dikarya	Ascomycota	Leotiomycetes
amongsampleotu_35__amongsample97_20150717	Eukaryota	Fungi	Dikarya	Ascomycota
amongsampleotu_36__amongsample97_20150717	Eukaryota	Fungi	Dikarya	Basidiomycota	Agaricomycetes	Agaricomycetidae	Agaricales		Tricholomataceae			Laccaria
amongsampleotu_37__amongsample97_20150717	Eukaryota	Fungi	Dikarya	Ascomycota	Leotiomycetes		Helotiales					Cadophora	Cadophora finlandica
amongsampleotu_38__amongsample97_20150717	Eukaryota	Fungi	Dikarya	Ascomycota	Dothideomycetes	Dothideomycetidae	Capnodiales		Cladosporiaceae			Cladosporium
amongsampleotu_39__amongsample97_20150717	Eukaryota	Fungi	Dikarya	Basidiomycota	Agaricomycetes		Sebacinales
amongsampleotu_40__amongsample97_20150717	Eukaryota	Fungi		Glomeromycota	Glomeromycetes		Glomerales
amongsampleotu_41__amongsample97_20150717	Eukaryota	Fungi	Dikarya	Ascomycota	Sordariomycetes	Hypocreomycetidae	Hypocreales		Nectriaceae
amongsampleotu_42__amongsample97_20150717	Eukaryota	Fungi		Glomeromycota	Glomeromycetes		Glomerales		Glomeraceae
amongsampleotu_43__amongsample97_20150717	Eukaryota	Fungi	Dikarya	Basidiomycota	Agaricomycetes	Agaricomycetidae	Atheliales		Atheliaceae			Amphinema
amongsampleotu_44__amongsample97_20150717	Eukaryota	Fungi	Dikarya	Ascomycota	Sordariomycetes
amongsampleotu_45__amongsample97_20150717	Eukaryota	Fungi		Glomeromycota	Glomeromycetes		Glomerales		Glomeraceae			Glomus
amongsampleotu_46__amongsample97_20150717	Eukaryota	Fungi	Dikarya	Basidiomycota	Agaricomycetes		Thelephorales		Thelephoraceae			Tomentella
amongsampleotu_47__amongsample97_20150717	Eukaryota	Fungi		Glomeromycota	Glomeromycetes		Glomerales		Glomeraceae			Glomus
amongsampleotu_48__amongsample97_20150717	Eukaryota	Fungi	Dikarya	Ascomycota	Leotiomycetes				Pseudeurotiaceae			Pseudeurotium
amongsampleotu_49__amongsample97_20150717	Eukaryota	Viridiplantae		Streptophyta		rosids	Rosales		Cannabaceae			Celtis
amongsampleotu_50__amongsample97_20150717	Eukaryota	Fungi	Dikarya	Ascomycota	Pezizomycetes		Pezizales
amongsampleotu_51__amongsample97_20150717	Eukaryota	Fungi		Glomeromycota	Glomeromycetes		Glomerales		Glomeraceae			Glomus
amongsampleotu_52__amongsample97_20150717	Eukaryota	Fungi	Dikarya	Ascomycota	Leotiomycetes		Helotiales		Helotiaceae			Articulospora	Articulospora tetracladia
amongsampleotu_53__amongsample97_20150717	Eukaryota	Fungi		Glomeromycota	Glomeromycetes		Glomerales		Glomeraceae			Glomus	Glomus versiforme
amongsampleotu_54__amongsample97_20150717	Eukaryota	Fungi	Dikarya	Ascomycota	Pezizomycetes		Pezizales		Pyronemataceae			Pulvinula	Pulvinula constellatio
amongsampleotu_55__amongsample97_20150717	Eukaryota	Fungi	Dikarya	Ascomycota
amongsampleotu_56__amongsample97_20150717	Eukaryota	Fungi	Dikarya	Ascomycota	Sordariomycetes	Sordariomycetidae	Coniochaetales		Coniochaetaceae			Coniochaeta
amongsampleotu_57__amongsample97_20150717	Eukaryota	Fungi	Dikarya	Basidiomycota	Agaricomycetes		Sebacinales
amongsampleotu_58__amongsample97_20150717	Eukaryota	Viridiplantae		Streptophyta		rosids	Rosales		Cannabaceae
amongsampleotu_59__amongsample97_20150717	Eukaryota	Fungi	Dikarya	Ascomycota
amongsampleotu_60__amongsample97_20150717	Eukaryota	Fungi	Dikarya	Basidiomycota	Agaricomycetes	Agaricomycetidae	Agaricales		Cortinariaceae			Hebeloma
amongsampleotu_61__amongsample97_20150717	Eukaryota	Fungi	Dikarya	Basidiomycota	Agaricomycetes
amongsampleotu_62__amongsample97_20150717	Eukaryota	Fungi	Dikarya	Ascomycota	Sordariomycetes	Sordariomycetidae
amongsampleotu_63__amongsample97_20150717	Eukaryota	Fungi	Dikarya	Basidiomycota	Agaricomycetes	Agaricomycetidae	Boletales	Sclerodermatineae	Sclerodermataceae			Scleroderma
amongsampleotu_64__amongsample97_20150717	Eukaryota	Fungi	Dikarya	Ascomycota
amongsampleotu_65__amongsample97_20150717	Eukaryota	Fungi		Glomeromycota	Glomeromycetes		Glomerales		Glomeraceae			Rhizophagus
amongsampleotu_66__amongsample97_20150717	Eukaryota	Fungi	Dikarya	Ascomycota	Leotiomycetes		Helotiales
amongsampleotu_67__amongsample97_20150717	Eukaryota	Fungi	Dikarya	Ascomycota	Pezizomycetes		Pezizales
amongsampleotu_68__amongsample97_20150717	Eukaryota	Viridiplantae		Streptophyta		rosids	Fagales		Betulaceae			Carpinus
amongsampleotu_69__amongsample97_20150717	Eukaryota	Viridiplantae		Streptophyta		rosids	Rosales		Rosaceae	Maloideae		Prunus
amongsampleotu_70__amongsample97_20150717	Eukaryota	Fungi	Dikarya	Basidiomycota	Agaricomycetes	Agaricomycetidae	Atheliales		Atheliaceae
amongsampleotu_71__amongsample97_20150717	Eukaryota	Fungi		Glomeromycota	Glomeromycetes		Glomerales		Glomeraceae
amongsampleotu_72__amongsample97_20150717	Eukaryota	Fungi	Dikarya	Ascomycota
amongsampleotu_73__amongsample97_20150717	Eukaryota	Fungi	Dikarya
amongsampleotu_74__amongsample97_20150717	Eukaryota	Fungi	Dikarya	Basidiomycota	Agaricomycetes		Auriculariales
amongsampleotu_75__amongsample97_20150717	Eukaryota	Fungi	Dikarya	Ascomycota
amongsampleotu_76__amongsample97_20150717	Eukaryota	Fungi	Dikarya	Ascomycota
amongsampleotu_77__amongsample97_20150717	Eukaryota	Fungi		Glomeromycota	Glomeromycetes		Paraglomerales		Paraglomeraceae			Paraglomus	Paraglomus brasilianum
amongsampleotu_78__amongsample97_20150717	Eukaryota	Fungi	Dikarya	Ascomycota	Sordariomycetes	Xylariomycetidae	Xylariales		Amphisphaeriaceae
amongsampleotu_79__amongsample97_20150717	Eukaryota	Fungi	Dikarya	Ascomycota	Dothideomycetes		Tubeufiales
amongsampleotu_80__amongsample97_20150717	Eukaryota	Fungi	Dikarya	Ascomycota	Sordariomycetes	Hypocreomycetidae	Hypocreales		Nectriaceae			Fusidium	Fusidium griseum
amongsampleotu_81__amongsample97_20150717	Eukaryota	Viridiplantae		Streptophyta		rosids	Sapindales		Aceraceae			Acer
amongsampleotu_82__amongsample97_20150717	Eukaryota	Fungi	Dikarya	Ascomycota								Tetracladium
amongsampleotu_83__amongsample97_20150717	Eukaryota	Fungi	Dikarya	Ascomycota	Sordariomycetes	Sordariomycetidae	Sordariales		Lasiosphaeriaceae			Podospora
amongsampleotu_84__amongsample97_20150717	Eukaryota	Fungi	Dikarya	Basidiomycota	Agaricomycetes
amongsampleotu_85__amongsample97_20150717	Eukaryota	Fungi	Dikarya	Ascomycota	Sordariomycetes	Sordariomycetidae	Diaporthales
amongsampleotu_86__amongsample97_20150717	Eukaryota	Fungi	Dikarya	Ascomycota	Sordariomycetes	Sordariomycetidae
amongsampleotu_87__amongsample97_20150717	Eukaryota	Fungi	Dikarya	Ascomycota
amongsampleotu_88__amongsample97_20150717	Eukaryota	Fungi	Dikarya	Ascomycota
amongsampleotu_89__amongsample97_20150717	Eukaryota	Fungi	Dikarya	Ascomycota	Sordariomycetes
amongsampleotu_90__amongsample97_20150717	Eukaryota	Fungi	Dikarya	Ascomycota	Dothideomycetes	Pleosporomycetidae	Pleosporales	Pleosporineae
amongsampleotu_91__amongsample97_20150717	Eukaryota	Fungi	Dikarya	Ascomycota
amongsampleotu_92__amongsample97_20150717	Eukaryota	Fungi	Dikarya	Ascomycota	Sordariomycetes	Hypocreomycetidae
amongsampleotu_93__amongsample97_20150717	Eukaryota	Fungi	Dikarya	Basidiomycota
amongsampleotu_94__amongsample97_20150717	Eukaryota	Fungi	Dikarya	Ascomycota	Leotiomycetes		Helotiales					Pilidium	Pilidium concavum
amongsampleotu_95__amongsample97_20150717	Eukaryota	Fungi	Dikarya	Ascomycota	Leotiomycetes		Helotiales					Cadophora	Cadophora finlandica
amongsampleotu_96__amongsample97_20150717	Eukaryota	Fungi	Dikarya	Basidiomycota	Agaricomycetes	Agaricomycetidae	Agaricales		Entolomataceae
amongsampleotu_97__amongsample97_20150717	Eukaryota	Fungi	Dikarya	Ascomycota	Archaeorhizomycetes		Archaeorhizomycetales		Archaeorhizomycetaceae			Archaeorhizomyces
amongsampleotu_98__amongsample97_20150717	Eukaryota	Fungi	Dikarya
amongsampleotu_99__amongsample97_20150717	Eukaryota	Fungi	Dikarya	Basidiomycota	Agaricomycetes		Cantharellales		Clavulinaceae			Clavulina
amongsampleotu_100__amongsample97_20150717	Eukaryota	Fungi		Glomeromycota	Glomeromycetes		Glomerales		Glomeraceae
amongsampleotu_101__amongsample97_20150717	Eukaryota	Fungi	Dikarya	Basidiomycota	Agaricomycetes		Sebacinales
amongsampleotu_102__amongsample97_20150717	Eukaryota	Fungi	Dikarya	Basidiomycota
amongsampleotu_103__amongsample97_20150717	Eukaryota	Fungi	Dikarya	Basidiomycota	Agaricomycetes		Auriculariales
amongsampleotu_104__amongsample97_20150717	Eukaryota	Fungi	Dikarya	Ascomycota	Dothideomycetes
amongsampleotu_105__amongsample97_20150717	Eukaryota	Fungi	Dikarya	Ascomycota	Sordariomycetes	Sordariomycetidae	Sordariales		Lasiosphaeriaceae			Cercophora
amongsampleotu_106__amongsample97_20150717	Eukaryota	Fungi		Glomeromycota	Glomeromycetes		Glomerales		Glomeraceae
amongsampleotu_107__amongsample97_20150717	Eukaryota	Fungi		Glomeromycota	Glomeromycetes		Glomerales		Glomeraceae			Glomus
amongsampleotu_108__amongsample97_20150717	Eukaryota	Fungi	Dikarya	Basidiomycota	Agaricomycetes		Auriculariales
amongsampleotu_109__amongsample97_20150717	Eukaryota	Fungi	Dikarya	Ascomycota								Leptodiscella
amongsampleotu_110__amongsample97_20150717	Eukaryota	Fungi	Dikarya	Ascomycota	Sordariomycetes	Hypocreomycetidae	Microascales		Microascaceae			Scedosporium
amongsampleotu_111__amongsample97_20150717	Eukaryota	Fungi	Dikarya	Basidiomycota	Agaricomycetes	Agaricomycetidae	Agaricales
amongsampleotu_112__amongsample97_20150717	Eukaryota	Fungi
amongsampleotu_113__amongsample97_20150717	Eukaryota	Fungi	Dikarya	Basidiomycota	Agaricomycetes		Auriculariales		Auriculariaceae			Auricularia
amongsampleotu_114__amongsample97_20150717	Eukaryota	Fungi	Dikarya	Ascomycota	Sordariomycetes	Sordariomycetidae	Sordariales		Lasiosphaeriaceae
amongsampleotu_115__amongsample97_20150717	Eukaryota	Fungi	Dikarya	Basidiomycota	Agaricomycetes
amongsampleotu_116__amongsample97_20150717	Eukaryota	Fungi	Dikarya	Ascomycota	Sordariomycetes	Xylariomycetidae	Xylariales		Amphisphaeriaceae
amongsampleotu_117__amongsample97_20150717	Eukaryota	Fungi	Dikarya	Basidiomycota	Agaricomycetes		Sebacinales					Serendipita
amongsampleotu_118__amongsample97_20150717	Eukaryota	Fungi	Dikarya	Ascomycota	Dothideomycetes	Pleosporomycetidae	Pleosporales		Sporormiaceae			Preussia
amongsampleotu_119__amongsample97_20150717	Eukaryota	Fungi	Dikarya	Ascomycota	Sordariomycetes	Hypocreomycetidae	Glomerellales		Glomerellaceae			Colletotrichum
amongsampleotu_120__amongsample97_20150717	Eukaryota	Fungi	Dikarya	Basidiomycota	Agaricomycetes		Sebacinales
amongsampleotu_121__amongsample97_20150717	Eukaryota	Fungi	Dikarya	Ascomycota	Leotiomycetes		Helotiales
amongsampleotu_122__amongsample97_20150717	Eukaryota	Fungi	Dikarya	Ascomycota	Sordariomycetes
amongsampleotu_123__amongsample97_20150717	Eukaryota	Fungi	Dikarya	Ascomycota	Dothideomycetes
amongsampleotu_124__amongsample97_20150717	Eukaryota	Fungi	Dikarya	Ascomycota	Leotiomycetes		Helotiales
amongsampleotu_125__amongsample97_20150717	Eukaryota	Fungi		Glomeromycota	Glomeromycetes		Paraglomerales		Paraglomeraceae			Paraglomus
amongsampleotu_126__amongsample97_20150717	Eukaryota	Fungi		Glomeromycota	Glomeromycetes		Glomerales		Glomeraceae			Rhizophagus
amongsampleotu_127__amongsample97_20150717	Eukaryota	Fungi	Dikarya	Ascomycota
amongsampleotu_128__amongsample97_20150717	Eukaryota	Fungi	Dikarya	Ascomycota	Sordariomycetes
amongsampleotu_129__amongsample97_20150717	Eukaryota	Fungi
amongsampleotu_130__amongsample97_20150717	Eukaryota	Fungi	Dikarya	Ascomycota	Pezizomycetes		Pezizales		Pyronemataceae			Wilcoxina	Wilcoxina mikolae
amongsampleotu_131__amongsample97_20150717	Eukaryota	Fungi	Dikarya	Ascomycota	Sordariomycetes
amongsampleotu_132__amongsample97_20150717	Eukaryota	Fungi	Dikarya	Ascomycota	Sordariomycetes
amongsampleotu_133__amongsample97_20150717	Eukaryota	Fungi	Dikarya	Ascomycota
amongsampleotu_134__amongsample97_20150717	Eukaryota	Fungi	Dikarya	Ascomycota	Eurotiomycetes	Chaetothyriomycetidae	Chaetothyriales		Herpotrichiellaceae
amongsampleotu_135__amongsample97_20150717	Eukaryota	Fungi	Dikarya	Ascomycota	Sordariomycetes	Sordariomycetidae
amongsampleotu_136__amongsample97_20150717	Eukaryota	Fungi	Dikarya	Basidiomycota	Agaricomycetes	Agaricomycetidae	Boletales	Suillineae	Suillaceae			Suillus
amongsampleotu_137__amongsample97_20150717	Eukaryota	Fungi	Dikarya	Ascomycota	Sordariomycetes	Sordariomycetidae	Sordariales
amongsampleotu_138__amongsample97_20150717	Eukaryota	Fungi	Dikarya	Ascomycota	Pezizomycetes		Pezizales		Pyronemataceae			Wilcoxina	Wilcoxina mikolae
amongsampleotu_139__amongsample97_20150717	Eukaryota	Fungi		Glomeromycota	Glomeromycetes		Diversisporales		Gigasporaceae			Dentiscutata	Dentiscutata cerradensis
amongsampleotu_140__amongsample97_20150717	Eukaryota	Viridiplantae		Streptophyta		rosids	Rosales		Cannabaceae			Celtis
amongsampleotu_141__amongsample97_20150717	Eukaryota	Fungi	Dikarya	Ascomycota
amongsampleotu_142__amongsample97_20150717	Eukaryota	Fungi	Dikarya	Ascomycota	Dothideomycetes
amongsampleotu_143__amongsample97_20150717	Eukaryota	Fungi	Dikarya	Ascomycota	Pezizomycetes		Pezizales		Pyronemataceae			Wilcoxina	Wilcoxina mikolae
amongsampleotu_144__amongsample97_20150717	Eukaryota	Fungi	Dikarya	Basidiomycota	Agaricomycetes		Thelephorales		Thelephoraceae
amongsampleotu_145__amongsample97_20150717	Eukaryota	Fungi	Dikarya	Basidiomycota	Agaricomycetes		Auriculariales
amongsampleotu_146__amongsample97_20150717	Eukaryota	Fungi		Glomeromycota	Glomeromycetes		Glomerales		Claroideoglomeraceae			Claroideoglomus	Claroideoglomus claroideum
amongsampleotu_147__amongsample97_20150717	Eukaryota	Fungi		Glomeromycota	Glomeromycetes		Glomerales		Glomeraceae			Glomus	Glomus sp. 18 SUN_2011
amongsampleotu_148__amongsample97_20150717	Eukaryota	Fungi	Dikarya	Basidiomycota	Agaricomycetes		Thelephorales		Thelephoraceae			Thelephora
amongsampleotu_149__amongsample97_20150717	Eukaryota	Fungi	Dikarya	Ascomycota
amongsampleotu_150__amongsample97_20150717	Eukaryota	Fungi	Dikarya	Ascomycota	Sordariomycetes	Sordariomycetidae
amongsampleotu_151__amongsample97_20150717	Eukaryota	Fungi	Dikarya	Ascomycota
amongsampleotu_152__amongsample97_20150717	Eukaryota	Fungi	Dikarya	Basidiomycota	Agaricomycetes		Sebacinales
amongsampleotu_153__amongsample97_20150717	Eukaryota	Fungi		Glomeromycota	Glomeromycetes		Glomerales		Glomeraceae
amongsampleotu_154__amongsample97_20150717	Eukaryota	Fungi		Glomeromycota	Glomeromycetes		Glomerales		Glomeraceae
amongsampleotu_155__amongsample97_20150717	Eukaryota	Fungi	Dikarya	Ascomycota
amongsampleotu_156__amongsample97_20150717	Eukaryota	Fungi	Dikarya	Ascomycota	Sordariomycetes	Hypocreomycetidae	Hypocreales		Nectriaceae			Fusarium
amongsampleotu_157__amongsample97_20150717	Eukaryota	Fungi	Dikarya	Ascomycota	Dothideomycetes	Pleosporomycetidae	Pleosporales		Lophiostomataceae			Lophiostoma
amongsampleotu_158__amongsample97_20150717	Eukaryota	Fungi	Dikarya	Basidiomycota	Agaricomycetes	Agaricomycetidae	Agaricales		Inocybaceae			Inocybe	Inocybe calospora
amongsampleotu_159__amongsample97_20150717	Eukaryota	Fungi		Glomeromycota	Glomeromycetes		Glomerales		Glomeraceae			Glomus
amongsampleotu_160__amongsample97_20150717	Eukaryota	Fungi	Dikarya	Ascomycota
amongsampleotu_161__amongsample97_20150717	Eukaryota	Fungi	Dikarya	Ascomycota
amongsampleotu_162__amongsample97_20150717	Eukaryota	Fungi	Dikarya	Ascomycota	Sordariomycetes	Sordariomycetidae	Sordariales		Lasiosphaeriaceae			Echria
amongsampleotu_163__amongsample97_20150717	Eukaryota	Fungi	Dikarya	Ascomycota	Leotiomycetes		Helotiales		Leotiaceae
amongsampleotu_164__amongsample97_20150717	Eukaryota	Fungi		Glomeromycota	Glomeromycetes		Glomerales		Glomeraceae			Rhizophagus
amongsampleotu_165__amongsample97_20150717	Eukaryota	Fungi	Dikarya	Ascomycota	Leotiomycetes		Helotiales
amongsampleotu_166__amongsample97_20150717	Eukaryota	Fungi	Dikarya	Ascomycota	Leotiomycetes		Helotiales
amongsampleotu_167__amongsample97_20150717	Eukaryota	Fungi		Glomeromycota	Glomeromycetes
amongsampleotu_168__amongsample97_20150717	Eukaryota	Fungi	Dikarya	Ascomycota	Dothideomycetes	Pleosporomycetidae	Pleosporales					Dictyosporium
amongsampleotu_169__amongsample97_20150717	Eukaryota	Fungi	Dikarya	Ascomycota	Sordariomycetes	Hypocreomycetidae	Hypocreales		Nectriaceae			Fusarium
amongsampleotu_170__amongsample97_20150717	Eukaryota	Fungi	Dikarya	Ascomycota	Dothideomycetes
amongsampleotu_171__amongsample97_20150717	Eukaryota	Fungi		Glomeromycota	Glomeromycetes		Glomerales
amongsampleotu_172__amongsample97_20150717	Eukaryota	Fungi	Dikarya	Ascomycota
amongsampleotu_173__amongsample97_20150717	Eukaryota	Fungi	Dikarya	Ascomycota
amongsampleotu_174__amongsample97_20150717	Eukaryota	Fungi	Dikarya	Basidiomycota	Agaricomycetes		Sebacinales
amongsampleotu_175__amongsample97_20150717	Eukaryota	Fungi	Dikarya	Ascomycota	Dothideomycetes	Pleosporomycetidae	Pleosporales	Pleosporineae
amongsampleotu_176__amongsample97_20150717	Eukaryota	Fungi	Dikarya	Ascomycota
amongsampleotu_177__amongsample97_20150717	Eukaryota	Fungi	Dikarya	Basidiomycota	Agaricomycetes	Agaricomycetidae	Agaricales		Pluteaceae			Pluteus
amongsampleotu_178__amongsample97_20150717	Eukaryota	Fungi	Dikarya	Ascomycota	Sordariomycetes	Sordariomycetidae	Sordariales
amongsampleotu_179__amongsample97_20150717	Eukaryota	Fungi	Dikarya	Ascomycota	Dothideomycetes	Pleosporomycetidae			Gloniaceae			Cenococcum	uncultured Cenococcum
amongsampleotu_180__amongsample97_20150717	Eukaryota	Fungi		Glomeromycota	Glomeromycetes		Paraglomerales		Paraglomeraceae			Paraglomus
amongsampleotu_181__amongsample97_20150717	Eukaryota	Fungi		Glomeromycota	Glomeromycetes		Glomerales		Glomeraceae
amongsampleotu_182__amongsample97_20150717	Eukaryota	Fungi	Dikarya	Ascomycota	Sordariomycetes	Hypocreomycetidae	Hypocreales					Myrothecium
amongsampleotu_183__amongsample97_20150717	Eukaryota	Fungi	Dikarya	Ascomycota	Leotiomycetes		Helotiales
amongsampleotu_184__amongsample97_20150717	Eukaryota	Fungi	Dikarya	Ascomycota	Eurotiomycetes	Chaetothyriomycetidae	Chaetothyriales		Herpotrichiellaceae			Cladophialophora
amongsampleotu_185__amongsample97_20150717	Eukaryota	Fungi	Dikarya	Ascomycota	Pezizomycetes		Pezizales		Pyronemataceae			Wilcoxina	Wilcoxina mikolae
amongsampleotu_186__amongsample97_20150717	Eukaryota	Fungi	Dikarya	Ascomycota	Sordariomycetes	Hypocreomycetidae	Glomerellales		Glomerellaceae			Colletotrichum
amongsampleotu_187__amongsample97_20150717	Eukaryota	Fungi	Dikarya	Ascomycota
amongsampleotu_188__amongsample97_20150717	Eukaryota	Fungi	Dikarya	Ascomycota	Sordariomycetes	Sordariomycetidae
amongsampleotu_189__amongsample97_20150717	Eukaryota	Fungi	Dikarya	Ascomycota
amongsampleotu_190__amongsample97_20150717	Eukaryota	Fungi	Dikarya	Basidiomycota	Agaricomycetes	Agaricomycetidae	Agaricales		Hymenogastraceae			Hymenogaster
amongsampleotu_191__amongsample97_20150717	Eukaryota	Fungi	Dikarya	Ascomycota
amongsampleotu_192__amongsample97_20150717	Eukaryota	Fungi	Dikarya	Ascomycota	Sordariomycetes	Sordariomycetidae
amongsampleotu_193__amongsample97_20150717	Eukaryota	Fungi	Dikarya	Ascomycota	Sordariomycetes	Sordariomycetidae	Sordariales		Lasiosphaeriaceae
amongsampleotu_194__amongsample97_20150717	Eukaryota	Fungi	Dikarya	Ascomycota
amongsampleotu_195__amongsample97_20150717	Eukaryota	Fungi	Dikarya	Ascomycota
amongsampleotu_196__amongsample97_20150717	Eukaryota	Fungi	Dikarya	Ascomycota	Leotiomycetes		Helotiales		Sclerotiniaceae
amongsampleotu_197__amongsample97_20150717	Eukaryota	Fungi	Dikarya	Basidiomycota	Agaricomycetes	Agaricomycetidae	Agaricales		Strophariaceae			Galerina
amongsampleotu_198__amongsample97_20150717	Eukaryota	Fungi	Dikarya	Ascomycota	Sordariomycetes	Sordariomycetidae	Diaporthales
amongsampleotu_199__amongsample97_20150717	Eukaryota	Fungi	Dikarya	Ascomycota	Dothideomycetes
amongsampleotu_200__amongsample97_20150717	Eukaryota	Fungi	Dikarya	Ascomycota	Sordariomycetes
amongsampleotu_201__amongsample97_20150717	Eukaryota	Fungi	Dikarya	Ascomycota
amongsampleotu_202__amongsample97_20150717	Eukaryota	Fungi	Dikarya	Ascomycota	Dothideomycetes	Pleosporomycetidae	Pleosporales		Lophiostomataceae			Lophiostoma
amongsampleotu_203__amongsample97_20150717	Eukaryota	Fungi	Dikarya	Ascomycota	Sordariomycetes
amongsampleotu_204__amongsample97_20150717	Eukaryota	Fungi	Dikarya	Basidiomycota	Agaricomycetes	Agaricomycetidae	Agaricales
amongsampleotu_205__amongsample97_20150717	Eukaryota	Fungi	Dikarya	Ascomycota
amongsampleotu_206__amongsample97_20150717	Eukaryota	Fungi	Dikarya	Ascomycota
amongsampleotu_207__amongsample97_20150717	Eukaryota	Fungi	Dikarya	Ascomycota	Dothideomycetes	Dothideomycetidae	Capnodiales		Mycosphaerellaceae			Zymoseptoria
amongsampleotu_208__amongsample97_20150717	Eukaryota	Fungi	Dikarya	Ascomycota	Sordariomycetes
amongsampleotu_209__amongsample97_20150717	Eukaryota	Fungi	Dikarya	Ascomycota								Leptodiscella
amongsampleotu_210__amongsample97_20150717	Eukaryota	Fungi	Dikarya	Ascomycota
amongsampleotu_211__amongsample97_20150717	Eukaryota	Fungi	Dikarya	Ascomycota	Pezizomycetes		Pezizales		Pyronemataceae			Wilcoxina	Wilcoxina mikolae
amongsampleotu_212__amongsample97_20150717	Eukaryota	Fungi	Dikarya	Ascomycota
amongsampleotu_213__amongsample97_20150717	Eukaryota	Fungi	Dikarya	Ascomycota	Dothideomycetes	Pleosporomycetidae	Pleosporales
amongsampleotu_214__amongsample97_20150717	Eukaryota	Fungi	Dikarya	Ascomycota
amongsampleotu_215__amongsample97_20150717	Eukaryota	Fungi	Dikarya	Basidiomycota	Agaricomycetes		Sebacinales					Serendipita
amongsampleotu_216__amongsample97_20150717	Eukaryota	Fungi	Dikarya	Ascomycota
amongsampleotu_217__amongsample97_20150717	Eukaryota	Fungi	Dikarya	Ascomycota	Leotiomycetes		Helotiales
amongsampleotu_218__amongsample97_20150717	Eukaryota	Fungi		Glomeromycota	Glomeromycetes		Diversisporales		Acaulosporaceae			Acaulospora
amongsampleotu_219__amongsample97_20150717	Eukaryota	Fungi	Dikarya	Ascomycota	Leotiomycetes		Helotiales					Pilidium	Pilidium concavum
amongsampleotu_220__amongsample97_20150717	Eukaryota	Fungi
amongsampleotu_221__amongsample97_20150717	Eukaryota	Fungi	Dikarya	Ascomycota	Leotiomycetes		Helotiales		Helotiaceae
amongsampleotu_222__amongsample97_20150717	Eukaryota	Fungi	Dikarya	Basidiomycota	Agaricomycetes	Agaricomycetidae	Agaricales		Bolbitiaceae			Agrocybe	Agrocybe erebia
amongsampleotu_223__amongsample97_20150717	Eukaryota	Fungi	Dikarya	Ascomycota	Leotiomycetes		Helotiales
amongsampleotu_224__amongsample97_20150717	Eukaryota	Fungi	Dikarya	Ascomycota	Dothideomycetes	Pleosporomycetidae	Pleosporales
amongsampleotu_225__amongsample97_20150717	Eukaryota	Fungi	Dikarya	Ascomycota
amongsampleotu_226__amongsample97_20150717	Eukaryota	Fungi	Dikarya	Ascomycota	Leotiomycetes		Helotiales		Helotiaceae			Rhizoscyphus	Rhizoscyphus aff. ericae 1 KO_2013
amongsampleotu_227__amongsample97_20150717	Eukaryota	Fungi	Dikarya	Ascomycota	Dothideomycetes
amongsampleotu_228__amongsample97_20150717	Eukaryota	Fungi	Dikarya	Ascomycota	Sordariomycetes	Sordariomycetidae
amongsampleotu_229__amongsample97_20150717	Eukaryota	Fungi	Dikarya	Ascomycota	Dothideomycetes		Venturiales		Sympoventuriaceae			Ochroconis
amongsampleotu_230__amongsample97_20150717	Eukaryota	Fungi	Dikarya	Basidiomycota	Agaricomycetes	Agaricomycetidae	Boletales	Sclerodermatineae	Sclerodermataceae			Scleroderma
amongsampleotu_231__amongsample97_20150717	Eukaryota	Fungi	Dikarya	Ascomycota	Pezizomycetes		Pezizales		Pyronemataceae			Wilcoxina
amongsampleotu_232__amongsample97_20150717	Eukaryota	Fungi	Dikarya	Basidiomycota	Agaricomycetes
amongsampleotu_233__amongsample97_20150717	Eukaryota	Fungi	Dikarya	Ascomycota	Dothideomycetes	Pleosporomycetidae	Pleosporales	Pleosporineae	Leptosphaeriaceae			Leptosphaeria
amongsampleotu_234__amongsample97_20150717	Eukaryota	Fungi		Glomeromycota	Glomeromycetes		Glomerales		Glomeraceae			Glomus
amongsampleotu_235__amongsample97_20150717	Eukaryota	Fungi	Dikarya	Ascomycota
amongsampleotu_236__amongsample97_20150717	Eukaryota	Fungi	Dikarya	Basidiomycota	Agaricomycetes		Sebacinales
amongsampleotu_237__amongsample97_20150717	Eukaryota	Fungi	Dikarya	Ascomycota	Dothideomycetes	Pleosporomycetidae	Pleosporales	Pleosporineae	Pleosporaceae
amongsampleotu_238__amongsample97_20150717	Eukaryota	Fungi		Glomeromycota	Glomeromycetes		Glomerales		Glomeraceae
amongsampleotu_239__amongsample97_20150717	Eukaryota	Fungi		Glomeromycota	Glomeromycetes		Glomerales		Glomeraceae			Glomus
amongsampleotu_240__amongsample97_20150717	Eukaryota	Fungi		Glomeromycota	Glomeromycetes		Glomerales		Glomeraceae			Glomus
amongsampleotu_241__amongsample97_20150717	Eukaryota	Fungi		Glomeromycota	Glomeromycetes		Glomerales		Glomeraceae
amongsampleotu_242__amongsample97_20150717	Eukaryota	Fungi	Dikarya	Ascomycota	Dothideomycetes
amongsampleotu_243__amongsample97_20150717	Eukaryota
amongsampleotu_244__amongsample97_20150717	Eukaryota	Fungi		Glomeromycota	Glomeromycetes		Diversisporales		Acaulosporaceae			Acaulospora	Acaulospora spinosa
amongsampleotu_245__amongsample97_20150717	Eukaryota	Fungi		Glomeromycota	Glomeromycetes		Glomerales		Glomeraceae
amongsampleotu_246__amongsample97_20150717	Eukaryota	Fungi	Dikarya	Ascomycota
amongsampleotu_247__amongsample97_20150717	Eukaryota	Fungi	Dikarya	Ascomycota	Eurotiomycetes	Chaetothyriomycetidae	Chaetothyriales		Herpotrichiellaceae			Capronia
amongsampleotu_248__amongsample97_20150717	Eukaryota	Fungi	Dikarya	Ascomycota	Sordariomycetes	Sordariomycetidae	Diaporthales
amongsampleotu_249__amongsample97_20150717	Eukaryota	Fungi	Dikarya	Ascomycota								Scolecobasidium
amongsampleotu_250__amongsample97_20150717	Eukaryota	Fungi	Dikarya	Ascomycota	Sordariomycetes	Hypocreomycetidae
amongsampleotu_251__amongsample97_20150717	Eukaryota	Fungi	Dikarya	Ascomycota	Leotiomycetes		Helotiales
amongsampleotu_252__amongsample97_20150717	Eukaryota	Fungi	Dikarya	Ascomycota
amongsampleotu_253__amongsample97_20150717	Eukaryota	Fungi	Dikarya	Ascomycota	Sordariomycetes
amongsampleotu_254__amongsample97_20150717	Eukaryota	Fungi	Dikarya	Ascomycota
amongsampleotu_255__amongsample97_20150717	Eukaryota	Viridiplantae		Streptophyta		asterids	Ericales		Theaceae			Camellia
amongsampleotu_256__amongsample97_20150717	Eukaryota	Fungi		Glomeromycota	Glomeromycetes		Diversisporales		Acaulosporaceae			Acaulospora	Acaulospora spinosa
amongsampleotu_257__amongsample97_20150717	Eukaryota	Fungi	Dikarya	Ascomycota
amongsampleotu_258__amongsample97_20150717	Eukaryota	Fungi	Dikarya	Ascomycota	Sordariomycetes	Hypocreomycetidae
amongsampleotu_259__amongsample97_20150717	Eukaryota	Fungi	Dikarya	Ascomycota
amongsampleotu_260__amongsample97_20150717	Eukaryota	Fungi	Dikarya	Basidiomycota	Agaricomycetes	Agaricomycetidae	Boletales	Sclerodermatineae	Sclerodermataceae			Scleroderma
amongsampleotu_261__amongsample97_20150717	Eukaryota	Fungi	Dikarya	Ascomycota
amongsampleotu_262__amongsample97_20150717	Eukaryota	Fungi	Dikarya	Ascomycota	Leotiomycetes
amongsampleotu_263__amongsample97_20150717	Eukaryota	Fungi	Dikarya	Ascomycota
amongsampleotu_264__amongsample97_20150717	Eukaryota	Fungi	Dikarya	Ascomycota	Leotiomycetes		Helotiales					Leptodontidium
amongsampleotu_265__amongsample97_20150717	Eukaryota	Fungi	Dikarya	Basidiomycota	Agaricomycetes	Agaricomycetidae	Agaricales		Physalacriaceae			Flammulina	Flammulina velutipes
amongsampleotu_266__amongsample97_20150717	Eukaryota	Fungi	Dikarya	Ascomycota	Dothideomycetes	Pleosporomycetidae	Pleosporales	Pleosporineae
amongsampleotu_267__amongsample97_20150717	Eukaryota	Fungi	Dikarya	Basidiomycota	Agaricomycetes	Agaricomycetidae	Atheliales		Atheliaceae			Amphinema
amongsampleotu_268__amongsample97_20150717	Eukaryota	Fungi	Dikarya	Ascomycota
amongsampleotu_269__amongsample97_20150717	Eukaryota
amongsampleotu_270__amongsample97_20150717	Eukaryota	Fungi		Glomeromycota	Glomeromycetes		Glomerales		Glomeraceae
amongsampleotu_271__amongsample97_20150717	Eukaryota	Fungi	Dikarya	Ascomycota
amongsampleotu_272__amongsample97_20150717	Eukaryota	Fungi	Dikarya	Basidiomycota	Agaricomycetes	Agaricomycetidae	Boletales	Suillineae	Suillaceae			Suillus
amongsampleotu_273__amongsample97_20150717	Eukaryota
amongsampleotu_274__amongsample97_20150717	Eukaryota	Fungi	Dikarya	Ascomycota	Dothideomycetes
amongsampleotu_275__amongsample97_20150717	Eukaryota	Fungi	Dikarya	Ascomycota
amongsampleotu_276__amongsample97_20150717	Eukaryota	Fungi	Dikarya	Ascomycota	Sordariomycetes	Hypocreomycetidae						Campylospora
amongsampleotu_277__amongsample97_20150717	Eukaryota	Fungi	Dikarya	Ascomycota	Sordariomycetes
amongsampleotu_278__amongsample97_20150717	Eukaryota	Fungi	Dikarya	Ascomycota	Leotiomycetes		Helotiales
amongsampleotu_279__amongsample97_20150717	Eukaryota	Fungi		Glomeromycota	Glomeromycetes		Glomerales		Glomeraceae			Rhizophagus
amongsampleotu_280__amongsample97_20150717	Eukaryota	Fungi	Dikarya	Ascomycota	Sordariomycetes	Sordariomycetidae	Diaporthales		Schizoparmaceae
amongsampleotu_281__amongsample97_20150717	Eukaryota	Fungi	Dikarya	Ascomycota	Sordariomycetes	Hypocreomycetidae	Glomerellales		Glomerellaceae			Colletotrichum
amongsampleotu_282__amongsample97_20150717	Eukaryota	Fungi		Glomeromycota	Glomeromycetes		Glomerales		Glomeraceae
amongsampleotu_283__amongsample97_20150717	Eukaryota	Fungi	Dikarya	Ascomycota	Sordariomycetes	Hypocreomycetidae	Hypocreales		Hypocreaceae			Trichoderma
amongsampleotu_284__amongsample97_20150717	Eukaryota	Fungi	Dikarya	Basidiomycota	Agaricomycetes		Corticiales		Corticiaceae			Subulicystidium
amongsampleotu_285__amongsample97_20150717	Eukaryota	Fungi	Dikarya	Ascomycota	Sordariomycetes	Hypocreomycetidae	Hypocreales		Nectriaceae			Fusidium	Fusidium griseum
amongsampleotu_286__amongsample97_20150717	Eukaryota	Fungi	Dikarya	Ascomycota	Leotiomycetes		Helotiales		Hyaloscyphaceae			Lachnum	Lachnum sp. 1 KO_2013
amongsampleotu_287__amongsample97_20150717	Eukaryota	Fungi	Dikarya	Ascomycota	Eurotiomycetes	Chaetothyriomycetidae	Chaetothyriales					Strelitziana	Strelitziana mali
amongsampleotu_288__amongsample97_20150717	Eukaryota	Fungi	Dikarya	Ascomycota	Dothideomycetes	Dothideomycetidae	Dothideales		Aureobasidiaceae			Aureobasidium
amongsampleotu_289__amongsample97_20150717	Eukaryota	Fungi	Dikarya	Basidiomycota	Agaricomycetes	Agaricomycetidae	Agaricales		Tricholomataceae			Mycena
amongsampleotu_290__amongsample97_20150717	Eukaryota	Fungi	Dikarya	Ascomycota	Eurotiomycetes	Chaetothyriomycetidae	Chaetothyriales		Herpotrichiellaceae
amongsampleotu_291__amongsample97_20150717	Eukaryota	Fungi	Dikarya	Basidiomycota	Agaricomycetes		Sebacinales
amongsampleotu_292__amongsample97_20150717	Eukaryota	Fungi
amongsampleotu_293__amongsample97_20150717	Eukaryota	Fungi	Dikarya	Ascomycota	Sordariomycetes	Hypocreomycetidae	Glomerellales
amongsampleotu_294__amongsample97_20150717	Eukaryota	Fungi	Dikarya	Ascomycota	Orbiliomycetes		Orbiliales		Orbiliaceae
amongsampleotu_295__amongsample97_20150717	Eukaryota	Viridiplantae		Streptophyta		rosids	Fabales		Fabaceae	Papilionoideae	Fabeae	Vicia
amongsampleotu_296__amongsample97_20150717	Eukaryota	Fungi	Dikarya	Basidiomycota	Agaricomycetes		Sebacinales
amongsampleotu_297__amongsample97_20150717	Eukaryota	Fungi	Dikarya
amongsampleotu_298__amongsample97_20150717	Eukaryota	Fungi		Glomeromycota	Glomeromycetes		Diversisporales		Acaulosporaceae			Acaulospora
amongsampleotu_299__amongsample97_20150717	Eukaryota	Fungi	Dikarya	Basidiomycota	Agaricomycetes		Thelephorales		Thelephoraceae			Tomentella
amongsampleotu_300__amongsample97_20150717	Eukaryota	Fungi	Dikarya	Ascomycota	Sordariomycetes
amongsampleotu_301__amongsample97_20150717	Eukaryota	Fungi		Glomeromycota	Glomeromycetes		Glomerales		Glomeraceae			Rhizophagus	Rhizophagus irregularis
amongsampleotu_302__amongsample97_20150717	Eukaryota	Fungi	Dikarya	Ascomycota	Sordariomycetes	Sordariomycetidae	Chaetosphaeriales		Chaetosphaeriaceae
amongsampleotu_303__amongsample97_20150717	Eukaryota	Fungi		Glomeromycota	Glomeromycetes		Paraglomerales		Paraglomeraceae			Paraglomus	Paraglomus occultum
amongsampleotu_304__amongsample97_20150717	Eukaryota	Fungi	Dikarya	Basidiomycota	Agaricomycetes	Agaricomycetidae	Agaricales		Strophariaceae			Deconica
amongsampleotu_305__amongsample97_20150717	Eukaryota	Fungi	Dikarya	Ascomycota	Saccharomycetes		Saccharomycetales		Debaryomycetaceae
amongsampleotu_306__amongsample97_20150717	Eukaryota	Fungi	Dikarya	Ascomycota	Sordariomycetes	Sordariomycetidae	Sordariales		Lasiosphaeriaceae			Cercophora
amongsampleotu_307__amongsample97_20150717	Eukaryota	Fungi	Dikarya	Ascomycota	Lecanoromycetes	Ostropomycetidae
amongsampleotu_308__amongsample97_20150717	Eukaryota	Fungi	Dikarya	Ascomycota	Sordariomycetes	Sordariomycetidae	Sordariales
amongsampleotu_309__amongsample97_20150717	Eukaryota	Fungi	Dikarya	Basidiomycota	Agaricomycetes		Sebacinales
amongsampleotu_310__amongsample97_20150717	Eukaryota	Fungi	Dikarya	Ascomycota	Orbiliomycetes		Orbiliales		Orbiliaceae
amongsampleotu_311__amongsample97_20150717	Eukaryota
amongsampleotu_312__amongsample97_20150717	Eukaryota	Fungi	Dikarya	Ascomycota	Sordariomycetes	Sordariomycetidae	Coniochaetales		Coniochaetaceae			Coniochaeta
amongsampleotu_313__amongsample97_20150717	Eukaryota	Fungi	Dikarya	Ascomycota	Sordariomycetes	Sordariomycetidae	Diaporthales
amongsampleotu_314__amongsample97_20150717	Eukaryota	Fungi	Dikarya	Basidiomycota	Agaricomycetes	Agaricomycetidae	Agaricales		Tricholomataceae
amongsampleotu_315__amongsample97_20150717	Eukaryota	Fungi
amongsampleotu_316__amongsample97_20150717	Eukaryota	Fungi	Dikarya	Ascomycota	Dothideomycetes		Tubeufiales
amongsampleotu_317__amongsample97_20150717	Eukaryota	Fungi	Dikarya	Ascomycota	Sordariomycetes	Hypocreomycetidae	Hypocreales		Nectriaceae			Fusarium
amongsampleotu_318__amongsample97_20150717	Eukaryota	Fungi	Dikarya	Ascomycota	Dothideomycetes		Venturiales
amongsampleotu_319__amongsample97_20150717	Eukaryota	Fungi	Dikarya	Ascomycota
amongsampleotu_320__amongsample97_20150717	Eukaryota	Fungi	Dikarya	Basidiomycota	Agaricomycetes
amongsampleotu_321__amongsample97_20150717	Eukaryota	Viridiplantae		Streptophyta		asterids	Ericales		Theaceae			Camellia
amongsampleotu_322__amongsample97_20150717	Eukaryota	Fungi	Dikarya	Basidiomycota	Agaricomycetes
amongsampleotu_323__amongsample97_20150717	Eukaryota	Fungi		Glomeromycota	Glomeromycetes		Archaeosporales		Ambisporaceae			Ambispora
amongsampleotu_324__amongsample97_20150717	Eukaryota	Fungi	Dikarya	Ascomycota
amongsampleotu_325__amongsample97_20150717	Eukaryota	Fungi	Dikarya	Basidiomycota	Agaricomycetes
amongsampleotu_326__amongsample97_20150717	Eukaryota	Fungi	Dikarya	Ascomycota	Dothideomycetes
amongsampleotu_327__amongsample97_20150717	Eukaryota	Fungi		Glomeromycota	Glomeromycetes		Paraglomerales		Paraglomeraceae			Paraglomus	Paraglomus occultum
amongsampleotu_328__amongsample97_20150717	Eukaryota	Fungi
amongsampleotu_329__amongsample97_20150717	Eukaryota	Viridiplantae		Streptophyta		rosids	Rosales		Cannabaceae			Celtis
amongsampleotu_330__amongsample97_20150717	Eukaryota	Fungi	Dikarya	Ascomycota	Pezizomycetes		Pezizales		Pyronemataceae			Wilcoxina
amongsampleotu_331__amongsample97_20150717	Eukaryota	Fungi	Dikarya	Ascomycota
amongsampleotu_332__amongsample97_20150717	Eukaryota	Fungi	Dikarya	Ascomycota	Dothideomycetes	Pleosporomycetidae	Pleosporales	Pleosporineae	Pleosporaceae			Alternaria
amongsampleotu_333__amongsample97_20150717	Eukaryota	Fungi		Glomeromycota	Glomeromycetes		Glomerales		Glomeraceae
amongsampleotu_334__amongsample97_20150717	Eukaryota	Fungi	Dikarya	Ascomycota	Pezizomycetes		Pezizales		Pyronemataceae			Wilcoxina	Wilcoxina mikolae
amongsampleotu_335__amongsample97_20150717	Eukaryota	Fungi	Dikarya	Ascomycota	Eurotiomycetes	Chaetothyriomycetidae	Chaetothyriales		Herpotrichiellaceae			Exophiala	Exophiala pisciphila
amongsampleotu_336__amongsample97_20150717	Eukaryota	Fungi	Dikarya	Basidiomycota	Agaricomycetes		Polyporales
amongsampleotu_337__amongsample97_20150717	Eukaryota	Fungi	Dikarya	Basidiomycota	Agaricomycetes		Polyporales		Polyporaceae			Trichaptum	Trichaptum biforme
amongsampleotu_338__amongsample97_20150717	Eukaryota	Fungi	Dikarya	Ascomycota
amongsampleotu_339__amongsample97_20150717	Eukaryota	Fungi	Dikarya	Ascomycota	Sordariomycetes	Sordariomycetidae	Chaetosphaeriales		Chaetosphaeriaceae			Thozetella
amongsampleotu_340__amongsample97_20150717	Eukaryota	Fungi	Dikarya	Basidiomycota	Agaricomycetes		Sebacinales
amongsampleotu_341__amongsample97_20150717	Eukaryota	Fungi
amongsampleotu_342__amongsample97_20150717	Eukaryota	Fungi	Dikarya	Basidiomycota	Agaricomycetes	Agaricomycetidae	Agaricales		Inocybaceae			Inocybe
amongsampleotu_343__amongsample97_20150717	Eukaryota	Fungi	Dikarya	Ascomycota	Sordariomycetes	Sordariomycetidae	Sordariales		Sordariaceae
amongsampleotu_344__amongsample97_20150717	Eukaryota	Fungi	Dikarya	Basidiomycota	Agaricomycetes		Auriculariales
amongsampleotu_345__amongsample97_20150717	Eukaryota	Fungi	Dikarya	Ascomycota
amongsampleotu_346__amongsample97_20150717	Eukaryota	Fungi	Dikarya	Ascomycota
amongsampleotu_347__amongsample97_20150717	Eukaryota	Fungi	Dikarya	Ascomycota	Dothideomycetes	Pleosporomycetidae	Pleosporales	Pleosporineae
amongsampleotu_348__amongsample97_20150717	Eukaryota	Fungi	Dikarya	Ascomycota	Sordariomycetes	Hypocreomycetidae	Hypocreales		Nectriaceae			Fusarium
amongsampleotu_349__amongsample97_20150717	Eukaryota	Fungi	Dikarya	Ascomycota
amongsampleotu_350__amongsample97_20150717	Eukaryota	Fungi	Dikarya	Ascomycota
amongsampleotu_351__amongsample97_20150717	Eukaryota	Fungi	Dikarya	Ascomycota	Eurotiomycetes	Eurotiomycetidae	Eurotiales
amongsampleotu_352__amongsample97_20150717	Eukaryota	Fungi	Dikarya	Ascomycota	Sordariomycetes	Hypocreomycetidae	Hypocreales					Myrothecium
amongsampleotu_353__amongsample97_20150717	Eukaryota	Fungi	Dikarya	Ascomycota	Sordariomycetes	Sordariomycetidae	Sordariales
amongsampleotu_354__amongsample97_20150717	Eukaryota	Fungi	Dikarya	Basidiomycota	Agaricomycetes		Thelephorales		Thelephoraceae
amongsampleotu_355__amongsample97_20150717	Eukaryota	Fungi	Dikarya	Ascomycota	Sordariomycetes
amongsampleotu_356__amongsample97_20150717	Eukaryota	Fungi	Dikarya	Ascomycota	Dothideomycetes
amongsampleotu_357__amongsample97_20150717	Eukaryota	Fungi	Dikarya	Ascomycota	Leotiomycetes		Helotiales		Helotiaceae			Meliniomyces	Meliniomyces variabilis
amongsampleotu_358__amongsample97_20150717	Eukaryota	Fungi	Dikarya	Ascomycota
amongsampleotu_359__amongsample97_20150717	Eukaryota	Fungi	Dikarya	Ascomycota	Eurotiomycetes	Chaetothyriomycetidae	Chaetothyriales		Herpotrichiellaceae
amongsampleotu_360__amongsample97_20150717	Eukaryota	Fungi		Glomeromycota	Glomeromycetes		Archaeosporales		Ambisporaceae			Ambispora
amongsampleotu_361__amongsample97_20150717	Eukaryota	Fungi	Dikarya	Basidiomycota	Agaricomycetes		Thelephorales		Thelephoraceae
amongsampleotu_362__amongsample97_20150717	Eukaryota	Fungi	Dikarya	Ascomycota	Leotiomycetes		Helotiales					Chaetomella
amongsampleotu_363__amongsample97_20150717	Eukaryota	Fungi	Dikarya	Ascomycota	Sordariomycetes
amongsampleotu_364__amongsample97_20150717	Eukaryota	Fungi	Dikarya	Ascomycota	Lecanoromycetes	Lecanoromycetidae	Lecanorales	Lecanorineae	Ramalinaceae			Bacidina
amongsampleotu_365__amongsample97_20150717	Eukaryota	Fungi	Dikarya	Ascomycota	Pezizomycetes		Pezizales		Pyronemataceae			Wilcoxina	Wilcoxina mikolae
amongsampleotu_366__amongsample97_20150717	Eukaryota	Fungi					Mortierellales		Mortierellaceae			Mortierella
amongsampleotu_367__amongsample97_20150717	Eukaryota	Fungi	Dikarya	Ascomycota								Tetracladium
amongsampleotu_368__amongsample97_20150717	Eukaryota	Fungi	Dikarya	Basidiomycota	Malasseziomycetes		Malasseziales		Malasseziaceae			Malassezia	Malassezia restricta
amongsampleotu_369__amongsample97_20150717	Eukaryota	Fungi	Dikarya	Basidiomycota	Agaricomycetes		Cantharellales		Clavulinaceae			Clavulina
amongsampleotu_370__amongsample97_20150717	Eukaryota	Fungi	Dikarya	Ascomycota	Pezizomycetes		Pezizales		Pyronemataceae			Wilcoxina	Wilcoxina mikolae
amongsampleotu_371__amongsample97_20150717	Eukaryota	Fungi	Dikarya	Ascomycota	Dothideomycetes	Pleosporomycetidae	Pleosporales	Pleosporineae	Cucurbitariaceae			Pyrenochaeta
amongsampleotu_372__amongsample97_20150717	Eukaryota	Fungi	Dikarya	Ascomycota
amongsampleotu_373__amongsample97_20150717	Eukaryota	Fungi	Dikarya	Ascomycota	Leotiomycetes				Pseudeurotiaceae			Pseudeurotium
amongsampleotu_374__amongsample97_20150717	Eukaryota	Fungi	Dikarya	Ascomycota
amongsampleotu_375__amongsample97_20150717	Eukaryota	Fungi	Dikarya	Ascomycota
amongsampleotu_376__amongsample97_20150717	Eukaryota	Fungi	Dikarya	Ascomycota	Sordariomycetes
amongsampleotu_377__amongsample97_20150717	Eukaryota	Fungi		Glomeromycota	Glomeromycetes		Glomerales		Glomeraceae			Glomus
amongsampleotu_378__amongsample97_20150717	Eukaryota	Fungi	Dikarya	Ascomycota	Sordariomycetes	Hypocreomycetidae	Hypocreales		Nectriaceae			Fusidium
amongsampleotu_379__amongsample97_20150717	Eukaryota	Fungi		Glomeromycota	Glomeromycetes		Glomerales		Glomeraceae
amongsampleotu_380__amongsample97_20150717	Eukaryota	Fungi	Dikarya	Ascomycota	Leotiomycetes		Helotiales					Pilidium	Pilidium concavum
amongsampleotu_381__amongsample97_20150717	Eukaryota	Fungi	Dikarya	Ascomycota	Sordariomycetes	Sordariomycetidae						Conlarium
amongsampleotu_382__amongsample97_20150717	Eukaryota	Fungi	Dikarya	Basidiomycota	Agaricomycetes	Agaricomycetidae	Agaricales		Tricholomataceae
amongsampleotu_383__amongsample97_20150717	Eukaryota	Fungi	Dikarya	Ascomycota
amongsampleotu_384__amongsample97_20150717	Eukaryota	Fungi	Dikarya	Ascomycota	Pezizomycetes		Pezizales		Pyronemataceae			Wilcoxina	Wilcoxina mikolae
amongsampleotu_385__amongsample97_20150717	Eukaryota	Fungi		Glomeromycota	Glomeromycetes		Diversisporales		Gigasporaceae
amongsampleotu_386__amongsample97_20150717	Eukaryota	Fungi	Dikarya	Ascomycota	Taphrinomycetes		Taphrinales		Taphrinaceae
amongsampleotu_387__amongsample97_20150717	Eukaryota	Fungi	Dikarya	Ascomycota	Dothideomycetes	Pleosporomycetidae	Pleosporales
amongsampleotu_388__amongsample97_20150717	Eukaryota	Fungi	Dikarya	Ascomycota	Leotiomycetes		Helotiales
amongsampleotu_389__amongsample97_20150717	Eukaryota	Fungi	Dikarya	Basidiomycota	Agaricomycetes	Agaricomycetidae	Agaricales		Bolbitiaceae			Conocybe
amongsampleotu_390__amongsample97_20150717	Eukaryota	Fungi	Dikarya	Basidiomycota	Agaricomycetes	Agaricomycetidae	Atheliales		Atheliaceae			Amphinema
amongsampleotu_391__amongsample97_20150717	Eukaryota	Fungi	Dikarya	Basidiomycota	Agaricomycetes
amongsampleotu_392__amongsample97_20150717	Eukaryota	Fungi	Dikarya	Basidiomycota	Agaricomycetes		Sebacinales
amongsampleotu_393__amongsample97_20150717	Eukaryota	Fungi	Dikarya	Ascomycota								Tetracladium
amongsampleotu_394__amongsample97_20150717	Eukaryota	Fungi	Dikarya	Basidiomycota	Agaricomycetes	Agaricomycetidae	Atheliales		Atheliaceae			Amphinema
amongsampleotu_395__amongsample97_20150717	Eukaryota	Fungi	Dikarya	Ascomycota	Sordariomycetes	Xylariomycetidae	Xylariales		Amphisphaeriaceae
amongsampleotu_396__amongsample97_20150717	Eukaryota	Fungi		Glomeromycota	Glomeromycetes		Glomerales		Glomeraceae			Glomus
amongsampleotu_397__amongsample97_20150717	Eukaryota	Fungi
amongsampleotu_398__amongsample97_20150717	Eukaryota	Fungi		Glomeromycota	Glomeromycetes		Diversisporales		Acaulosporaceae			Acaulospora	Acaulospora scrobiculata
amongsampleotu_399__amongsample97_20150717	Eukaryota	Fungi	Dikarya	Ascomycota	Dothideomycetes	Pleosporomycetidae			Gloniaceae			Cenococcum
amongsampleotu_400__amongsample97_20150717	Eukaryota	Fungi		Glomeromycota	Glomeromycetes		Paraglomerales		Paraglomeraceae			Paraglomus
amongsampleotu_401__amongsample97_20150717	Eukaryota	Fungi	Dikarya	Basidiomycota	Agaricomycetes		Thelephorales		Thelephoraceae
amongsampleotu_402__amongsample97_20150717	Eukaryota	Fungi	Dikarya	Ascomycota	Dothideomycetes	Pleosporomycetidae	Pleosporales	Pleosporineae	Phaeosphaeriaceae			Setophoma
amongsampleotu_403__amongsample97_20150717	Eukaryota	Fungi	Dikarya	Ascomycota
amongsampleotu_404__amongsample97_20150717	Eukaryota	Fungi	Dikarya	Ascomycota	Sordariomycetes	Sordariomycetidae	Sordariales
amongsampleotu_405__amongsample97_20150717	Eukaryota	Fungi	Dikarya	Ascomycota
amongsampleotu_406__amongsample97_20150717	Eukaryota	Fungi		Glomeromycota	Glomeromycetes		Glomerales		Glomeraceae
amongsampleotu_407__amongsample97_20150717	Eukaryota	Fungi	Dikarya	Ascomycota	Pezizomycetes		Pezizales		Pyronemataceae			Wilcoxina	Wilcoxina mikolae
amongsampleotu_408__amongsample97_20150717	Eukaryota	Fungi	Dikarya	Ascomycota
amongsampleotu_409__amongsample97_20150717	Eukaryota	Fungi	Dikarya	Ascomycota	Sordariomycetes	Hypocreomycetidae	Hypocreales		Nectriaceae			Fusidium	Fusidium griseum
amongsampleotu_410__amongsample97_20150717	Eukaryota	Fungi	Dikarya	Basidiomycota	Agaricomycetes		Sebacinales					Serendipita
amongsampleotu_411__amongsample97_20150717	Eukaryota	Fungi	Dikarya	Basidiomycota	Agaricomycetes		Polyporales		Coriolaceae			Trametes
amongsampleotu_412__amongsample97_20150717	Eukaryota	Fungi	Dikarya	Ascomycota
amongsampleotu_413__amongsample97_20150717	Eukaryota	Fungi
amongsampleotu_414__amongsample97_20150717	Eukaryota	Fungi		Glomeromycota	Glomeromycetes		Paraglomerales		Paraglomeraceae			Paraglomus
amongsampleotu_415__amongsample97_20150717	Eukaryota				Chrysophyceae		Chromulinales		Dinobryaceae			Dinobryon
amongsampleotu_416__amongsample97_20150717	Eukaryota	Fungi	Dikarya	Ascomycota	Sordariomycetes
amongsampleotu_417__amongsample97_20150717	Eukaryota	Fungi		Glomeromycota	Glomeromycetes		Diversisporales		Acaulosporaceae			Acaulospora	Acaulospora scrobiculata
amongsampleotu_418__amongsample97_20150717	Eukaryota	Fungi	Dikarya	Ascomycota
amongsampleotu_419__amongsample97_20150717	Eukaryota	Fungi	Dikarya	Ascomycota	Archaeorhizomycetes		Archaeorhizomycetales		Archaeorhizomycetaceae			Archaeorhizomyces
amongsampleotu_420__amongsample97_20150717	Eukaryota	Fungi		Glomeromycota	Glomeromycetes		Paraglomerales		Paraglomeraceae			Paraglomus
amongsampleotu_421__amongsample97_20150717	Eukaryota	Fungi	Dikarya	Ascomycota	Sordariomycetes	Sordariomycetidae	Sordariales
amongsampleotu_422__amongsample97_20150717	Eukaryota	Fungi	Dikarya	Ascomycota
amongsampleotu_423__amongsample97_20150717	Eukaryota	Fungi	Dikarya	Ascomycota
amongsampleotu_424__amongsample97_20150717	Eukaryota	Fungi	Dikarya	Ascomycota	Sordariomycetes
amongsampleotu_425__amongsample97_20150717	Eukaryota	Fungi		Glomeromycota	Glomeromycetes		Glomerales		Glomeraceae
amongsampleotu_426__amongsample97_20150717	Eukaryota	Fungi	Dikarya	Ascomycota	Sordariomycetes	Hypocreomycetidae	Hypocreales		Hypocreaceae			Trichoderma
amongsampleotu_427__amongsample97_20150717	Eukaryota	Fungi	Dikarya	Ascomycota	Sordariomycetes
amongsampleotu_428__amongsample97_20150717	Eukaryota	Fungi	Dikarya	Ascomycota
amongsampleotu_429__amongsample97_20150717	Eukaryota	Fungi	Dikarya	Ascomycota	Leotiomycetes		Helotiales		Helotiaceae			Articulospora
amongsampleotu_430__amongsample97_20150717	Eukaryota	Fungi	Dikarya	Ascomycota	Dothideomycetes	Pleosporomycetidae
amongsampleotu_431__amongsample97_20150717	Eukaryota	Fungi	Dikarya	Ascomycota	Dothideomycetes	Pleosporomycetidae	Pleosporales	Pleosporineae
amongsampleotu_432__amongsample97_20150717	Eukaryota	Fungi		Glomeromycota	Glomeromycetes		Diversisporales		Acaulosporaceae			Acaulospora	Acaulospora spinosa
amongsampleotu_433__amongsample97_20150717	Eukaryota	Fungi	Dikarya	Ascomycota
amongsampleotu_434__amongsample97_20150717	Eukaryota	Fungi	Dikarya	Ascomycota	Sordariomycetes	Sordariomycetidae	Coniochaetales		Coniochaetaceae			Coniochaeta
amongsampleotu_435__amongsample97_20150717	Eukaryota	Fungi	Dikarya	Ascomycota
amongsampleotu_436__amongsample97_20150717	Eukaryota	Fungi	Dikarya	Ascomycota	Sordariomycetes	Hypocreomycetidae	Hypocreales		Hypocreaceae			Trichoderma
amongsampleotu_437__amongsample97_20150717	Eukaryota	Fungi	Dikarya	Ascomycota	Sordariomycetes	Hypocreomycetidae	Hypocreales		Nectriaceae
amongsampleotu_438__amongsample97_20150717	Eukaryota	Fungi	Dikarya	Basidiomycota	Agaricomycetes		Sebacinales
amongsampleotu_439__amongsample97_20150717	Eukaryota	Fungi	Dikarya	Basidiomycota	Agaricomycetes	Agaricomycetidae	Agaricales		Tricholomataceae			Mycena
amongsampleotu_440__amongsample97_20150717	Eukaryota	Fungi		Glomeromycota	Glomeromycetes		Glomerales		Glomeraceae
amongsampleotu_441__amongsample97_20150717
amongsampleotu_442__amongsample97_20150717	Eukaryota	Fungi	Dikarya	Ascomycota	Sordariomycetes	Sordariomycetidae	Sordariales		Lasiosphaeriaceae			Cercophora
amongsampleotu_443__amongsample97_20150717	Eukaryota	Fungi		Glomeromycota	Glomeromycetes		Diversisporales		Diversisporaceae			Corymbiglomus	Corymbiglomus tortuosum
amongsampleotu_444__amongsample97_20150717	Eukaryota	Fungi		Glomeromycota	Glomeromycetes		Archaeosporales
amongsampleotu_445__amongsample97_20150717	Eukaryota	Fungi	Dikarya	Ascomycota	Dothideomycetes	Dothideomycetidae	Capnodiales
amongsampleotu_446__amongsample97_20150717	Eukaryota	Fungi		Glomeromycota	Glomeromycetes		Paraglomerales		Paraglomeraceae			Paraglomus	Paraglomus occultum
amongsampleotu_447__amongsample97_20150717	Eukaryota	Fungi	Dikarya	Basidiomycota
amongsampleotu_448__amongsample97_20150717	Eukaryota	Fungi	Dikarya	Ascomycota
amongsampleotu_449__amongsample97_20150717	Eukaryota	Fungi	Dikarya	Ascomycota	Pezizomycetes		Pezizales		Pyronemataceae			Wilcoxina	Wilcoxina mikolae
amongsampleotu_450__amongsample97_20150717	Eukaryota	Fungi	Dikarya	Ascomycota	Sordariomycetes	Sordariomycetidae	Diaporthales
amongsampleotu_451__amongsample97_20150717	Eukaryota	Fungi	Dikarya	Basidiomycota	Tremellomycetes		Tremellales					Cryptococcus	Cryptococcus flavus
amongsampleotu_452__amongsample97_20150717	Eukaryota	Fungi		Glomeromycota	Glomeromycetes		Glomerales		Glomeraceae
amongsampleotu_453__amongsample97_20150717	Eukaryota	Fungi	Dikarya	Ascomycota	Orbiliomycetes		Orbiliales		Orbiliaceae
amongsampleotu_454__amongsample97_20150717	Eukaryota	Fungi	Dikarya	Ascomycota	Sordariomycetes	Xylariomycetidae	Xylariales		Amphisphaeriaceae
amongsampleotu_455__amongsample97_20150717	Eukaryota	Fungi		Glomeromycota	Glomeromycetes		Paraglomerales		Paraglomeraceae			Paraglomus
amongsampleotu_456__amongsample97_20150717	Eukaryota	Fungi	Dikarya	Ascomycota	Leotiomycetes		Helotiales					Cadophora	Cadophora finlandica
amongsampleotu_457__amongsample97_20150717	Eukaryota	Fungi	Dikarya	Ascomycota	Dothideomycetes	Pleosporomycetidae			Gloniaceae			Cenococcum	uncultured Cenococcum
amongsampleotu_458__amongsample97_20150717	Eukaryota	Fungi		Glomeromycota	Glomeromycetes		Glomerales		Glomeraceae
amongsampleotu_459__amongsample97_20150717	Eukaryota	Fungi	Dikarya	Ascomycota
amongsampleotu_460__amongsample97_20150717	Eukaryota	Fungi	Dikarya	Ascomycota	Sordariomycetes
amongsampleotu_461__amongsample97_20150717	Eukaryota	Fungi		Glomeromycota	Glomeromycetes		Glomerales		Glomeraceae			Glomus	Glomus macrocarpum
amongsampleotu_462__amongsample97_20150717	Eukaryota
amongsampleotu_463__amongsample97_20150717	Eukaryota	Fungi	Dikarya	Ascomycota	Sordariomycetes
amongsampleotu_464__amongsample97_20150717	Eukaryota	Fungi		Glomeromycota	Glomeromycetes		Glomerales		Glomeraceae			Glomus
amongsampleotu_465__amongsample97_20150717	Eukaryota	Fungi	Dikarya	Ascomycota
amongsampleotu_466__amongsample97_20150717	Eukaryota	Fungi	Dikarya	Ascomycota	Dothideomycetes	Pleosporomycetidae	Pleosporales	Pleosporineae
amongsampleotu_467__amongsample97_20150717	Eukaryota	Fungi	Dikarya	Ascomycota
amongsampleotu_468__amongsample97_20150717	Eukaryota	Fungi	Dikarya	Ascomycota
amongsampleotu_469__amongsample97_20150717	Eukaryota	Fungi	Dikarya	Basidiomycota	Agaricomycetes		Russulales		Peniophoraceae			Peniophora
amongsampleotu_470__amongsample97_20150717	Eukaryota	Fungi	Dikarya	Ascomycota	Pezizomycetes		Pezizales		Pyronemataceae			Wilcoxina
amongsampleotu_471__amongsample97_20150717	Eukaryota	Fungi	Dikarya	Basidiomycota	Agaricomycetes		Sebacinales
amongsampleotu_472__amongsample97_20150717	Eukaryota	Fungi	Dikarya	Ascomycota	Pezizomycetes		Pezizales		Pyronemataceae			Wilcoxina
amongsampleotu_473__amongsample97_20150717	Eukaryota	Fungi		Glomeromycota	Glomeromycetes		Glomerales		Glomeraceae			Rhizophagus	Rhizophagus intraradices
amongsampleotu_474__amongsample97_20150717	Eukaryota	Fungi	Dikarya	Ascomycota	Dothideomycetes	Pleosporomycetidae	Pleosporales	Pleosporineae	Phaeosphaeriaceae
amongsampleotu_475__amongsample97_20150717	Eukaryota	Fungi	Dikarya	Ascomycota
amongsampleotu_476__amongsample97_20150717	Eukaryota	Fungi	Dikarya	Basidiomycota	Agaricomycetes
amongsampleotu_477__amongsample97_20150717	Eukaryota	Fungi	Dikarya	Ascomycota
amongsampleotu_478__amongsample97_20150717	Eukaryota	Fungi	Dikarya
amongsampleotu_479__amongsample97_20150717	Eukaryota	Fungi	Dikarya	Basidiomycota	Agaricomycetes		Auriculariales					Oliveonia	Oliveonia pauxilla
amongsampleotu_480__amongsample97_20150717	Eukaryota	Fungi	Dikarya	Ascomycota	Eurotiomycetes	Chaetothyriomycetidae	Chaetothyriales		Herpotrichiellaceae
amongsampleotu_481__amongsample97_20150717	Eukaryota	Fungi	Dikarya	Basidiomycota	Agaricomycetes		Sebacinales
amongsampleotu_482__amongsample97_20150717	Eukaryota	Fungi	Dikarya	Ascomycota	Sordariomycetes
amongsampleotu_483__amongsample97_20150717	Eukaryota	Fungi	Dikarya	Basidiomycota	Agaricomycetes	Agaricomycetidae	Agaricales		Pleurotaceae			Pleurotus
amongsampleotu_484__amongsample97_20150717	Eukaryota	Fungi		Glomeromycota	Glomeromycetes		Glomerales		Glomeraceae
amongsampleotu_485__amongsample97_20150717	Eukaryota	Fungi	Dikarya	Ascomycota
amongsampleotu_486__amongsample97_20150717	Eukaryota	Fungi	Dikarya	Ascomycota	Leotiomycetes		Helotiales
amongsampleotu_487__amongsample97_20150717	Eukaryota	Fungi	Dikarya	Ascomycota	Sordariomycetes	Sordariomycetidae
amongsampleotu_488__amongsample97_20150717	Eukaryota	Fungi	Dikarya	Ascomycota	Sordariomycetes	Hypocreomycetidae	Hypocreales		Nectriaceae			Fusarium
amongsampleotu_489__amongsample97_20150717	Eukaryota
amongsampleotu_490__amongsample97_20150717	Eukaryota	Fungi		Glomeromycota	Glomeromycetes		Diversisporales		Gigasporaceae			Dentiscutata
amongsampleotu_491__amongsample97_20150717	Eukaryota	Fungi	Dikarya	Basidiomycota	Agaricomycetes
amongsampleotu_492__amongsample97_20150717	Eukaryota	Fungi	Dikarya	Ascomycota	Sordariomycetes
amongsampleotu_493__amongsample97_20150717	Eukaryota	Fungi	Dikarya	Ascomycota	Leotiomycetes		Helotiales					Pilidium	Pilidium concavum
amongsampleotu_494__amongsample97_20150717	Eukaryota	Viridiplantae		Streptophyta		rosids	Rosales		Cannabaceae			Celtis
amongsampleotu_495__amongsample97_20150717	Eukaryota	Fungi	Dikarya	Ascomycota	Dothideomycetes	Pleosporomycetidae	Pleosporales		Lophiostomataceae			Lophiostoma
amongsampleotu_496__amongsample97_20150717	Eukaryota	Fungi	Dikarya	Ascomycota
amongsampleotu_497__amongsample97_20150717	Eukaryota	Fungi
amongsampleotu_498__amongsample97_20150717	Eukaryota	Fungi	Dikarya	Ascomycota
amongsampleotu_499__amongsample97_20150717	Eukaryota	Fungi		Glomeromycota	Glomeromycetes		Diversisporales		Gigasporaceae			Dentiscutata
amongsampleotu_500__amongsample97_20150717	Eukaryota	Fungi		Glomeromycota	Glomeromycetes		Diversisporales		Acaulosporaceae			Acaulospora
amongsampleotu_501__amongsample97_20150717	Eukaryota	Fungi	Dikarya	Basidiomycota	Agaricomycetes	Agaricomycetidae	Agaricales
amongsampleotu_502__amongsample97_20150717	Eukaryota	Fungi	Dikarya	Ascomycota
amongsampleotu_503__amongsample97_20150717	Eukaryota	Fungi
amongsampleotu_504__amongsample97_20150717	Eukaryota	Fungi	Dikarya	Ascomycota
amongsampleotu_505__amongsample97_20150717	Eukaryota	Fungi	Dikarya	Ascomycota
amongsampleotu_506__amongsample97_20150717	Eukaryota	Fungi	Dikarya	Ascomycota	Sordariomycetes
amongsampleotu_507__amongsample97_20150717	Eukaryota	Fungi					Mortierellales		Mortierellaceae			Mortierella
amongsampleotu_508__amongsample97_20150717	Eukaryota	Fungi	Dikarya	Ascomycota	Dothideomycetes	Pleosporomycetidae	Pleosporales	Massarineae
amongsampleotu_509__amongsample97_20150717	Eukaryota	Fungi	Dikarya	Ascomycota
amongsampleotu_510__amongsample97_20150717	Eukaryota	Fungi	Dikarya	Basidiomycota	Agaricomycetes		Sebacinales
amongsampleotu_511__amongsample97_20150717	Eukaryota	Fungi		Glomeromycota	Glomeromycetes
amongsampleotu_512__amongsample97_20150717	Eukaryota	Fungi	Dikarya	Ascomycota
amongsampleotu_513__amongsample97_20150717	Eukaryota	Fungi	Dikarya	Ascomycota
amongsampleotu_514__amongsample97_20150717	Eukaryota	Fungi		Glomeromycota	Glomeromycetes		Diversisporales		Gigasporaceae			Gigaspora	Gigaspora margarita
amongsampleotu_515__amongsample97_20150717	Eukaryota	Fungi	Dikarya	Ascomycota	Sordariomycetes	Sordariomycetidae	Coniochaetales		Coniochaetaceae			Coniochaeta
amongsampleotu_516__amongsample97_20150717	Eukaryota	Fungi		Glomeromycota	Glomeromycetes		Glomerales		Glomeraceae
amongsampleotu_517__amongsample97_20150717	Eukaryota	Fungi		Glomeromycota	Glomeromycetes
amongsampleotu_518__amongsample97_20150717	Eukaryota	Fungi	Dikarya	Ascomycota	Sordariomycetes	Hypocreomycetidae	Hypocreales		Nectriaceae			Volutella
amongsampleotu_519__amongsample97_20150717	Eukaryota	Fungi		Glomeromycota	Glomeromycetes		Glomerales
amongsampleotu_520__amongsample97_20150717	Eukaryota	Fungi	Dikarya	Ascomycota
amongsampleotu_521__amongsample97_20150717	Eukaryota	Fungi	Dikarya	Ascomycota								Tetracladium
amongsampleotu_522__amongsample97_20150717	Eukaryota	Fungi	Dikarya	Ascomycota	Sordariomycetes
amongsampleotu_523__amongsample97_20150717	Eukaryota	Fungi	Dikarya	Ascomycota	Sordariomycetes	Hypocreomycetidae	Glomerellales		Glomerellaceae			Colletotrichum
amongsampleotu_524__amongsample97_20150717	Eukaryota	Fungi		Glomeromycota	Glomeromycetes		Glomerales		Glomeraceae
amongsampleotu_525__amongsample97_20150717	Eukaryota	Fungi	Dikarya	Ascomycota	Leotiomycetes		Helotiales		Helotiaceae			Articulospora	Articulospora tetracladia
amongsampleotu_526__amongsample97_20150717	Eukaryota	Fungi	Dikarya
amongsampleotu_527__amongsample97_20150717	Eukaryota	Fungi	Dikarya	Ascomycota	Pezizomycetes		Pezizales
amongsampleotu_528__amongsample97_20150717	Eukaryota	Fungi	Dikarya	Ascomycota	Sordariomycetes	Sordariomycetidae	Sordariales
amongsampleotu_529__amongsample97_20150717	Eukaryota	Fungi	Dikarya	Ascomycota	Leotiomycetes				Myxotrichaceae			Oidiodendron
amongsampleotu_530__amongsample97_20150717	Eukaryota	Fungi		Glomeromycota	Glomeromycetes		Diversisporales		Gigasporaceae			Dentiscutata
amongsampleotu_531__amongsample97_20150717	Eukaryota
amongsampleotu_532__amongsample97_20150717	Eukaryota	Fungi		Glomeromycota	Glomeromycetes
amongsampleotu_533__amongsample97_20150717	Eukaryota	Fungi	Dikarya	Ascomycota
amongsampleotu_534__amongsample97_20150717	Eukaryota	Fungi	Dikarya	Ascomycota	Sordariomycetes
amongsampleotu_535__amongsample97_20150717	Eukaryota	Fungi	Dikarya	Basidiomycota	Agaricomycetes	Agaricomycetidae	Agaricales
amongsampleotu_536__amongsample97_20150717	Eukaryota	Fungi	Dikarya
amongsampleotu_537__amongsample97_20150717	Eukaryota	Fungi	Dikarya	Ascomycota	Eurotiomycetes	Chaetothyriomycetidae	Phaeomoniellales					Phaeomoniella
amongsampleotu_538__amongsample97_20150717	Eukaryota	Fungi	Dikarya	Basidiomycota	Agaricomycetes		Sebacinales					Serendipita
amongsampleotu_539__amongsample97_20150717	Eukaryota	Fungi	Dikarya	Basidiomycota	Agaricomycetes		Thelephorales		Thelephoraceae
amongsampleotu_540__amongsample97_20150717	Eukaryota	Fungi
amongsampleotu_541__amongsample97_20150717	Eukaryota	Fungi	Dikarya	Ascomycota
amongsampleotu_542__amongsample97_20150717	Eukaryota	Fungi	Dikarya	Ascomycota
amongsampleotu_543__amongsample97_20150717	Eukaryota	Fungi	Dikarya	Ascomycota	Sordariomycetes
amongsampleotu_544__amongsample97_20150717	Eukaryota	Fungi	Dikarya	Ascomycota	Leotiomycetes		Helotiales		Helotiaceae			Meliniomyces
amongsampleotu_545__amongsample97_20150717	Eukaryota	Fungi	Dikarya	Basidiomycota	Agaricomycetes		Auriculariales					Oliveonia	Oliveonia pauxilla
amongsampleotu_546__amongsample97_20150717	Eukaryota	Fungi	Dikarya	Ascomycota
amongsampleotu_547__amongsample97_20150717	Eukaryota	Fungi	Dikarya	Ascomycota
amongsampleotu_548__amongsample97_20150717	Eukaryota	Fungi	Dikarya	Ascomycota	Sordariomycetes
amongsampleotu_549__amongsample97_20150717	Eukaryota	Fungi		Glomeromycota	Glomeromycetes		Diversisporales					Entrophospora
amongsampleotu_550__amongsample97_20150717	Eukaryota	Fungi	Dikarya	Ascomycota	Sordariomycetes	Sordariomycetidae
amongsampleotu_551__amongsample97_20150717	Eukaryota	Fungi	Dikarya	Ascomycota	Dothideomycetes		Botryosphaeriales		Botryosphaeriaceae
amongsampleotu_552__amongsample97_20150717	Eukaryota	Fungi		Glomeromycota	Glomeromycetes		Glomerales		Glomeraceae			Glomus
amongsampleotu_553__amongsample97_20150717	Eukaryota	Fungi	Dikarya	Basidiomycota
amongsampleotu_554__amongsample97_20150717	Eukaryota	Fungi	Dikarya	Ascomycota	Sordariomycetes	Hypocreomycetidae	Hypocreales		Nectriaceae
amongsampleotu_555__amongsample97_20150717	Eukaryota	Fungi	Dikarya	Ascomycota
amongsampleotu_556__amongsample97_20150717	Eukaryota
amongsampleotu_557__amongsample97_20150717	Eukaryota	Fungi		Glomeromycota	Glomeromycetes
amongsampleotu_558__amongsample97_20150717	Eukaryota	Fungi	Dikarya	Ascomycota
amongsampleotu_559__amongsample97_20150717	Eukaryota	Fungi	Dikarya	Basidiomycota	Agaricomycetes		Sebacinales
amongsampleotu_560__amongsample97_20150717	Eukaryota	Fungi		Glomeromycota	Glomeromycetes		Glomerales		Glomeraceae
amongsampleotu_561__amongsample97_20150717	Eukaryota	Fungi	Dikarya	Ascomycota	Eurotiomycetes	Chaetothyriomycetidae	Chaetothyriales		Herpotrichiellaceae			Phialophora
amongsampleotu_562__amongsample97_20150717	Eukaryota	Fungi	Dikarya	Ascomycota
amongsampleotu_563__amongsample97_20150717	Eukaryota	Fungi	Dikarya	Ascomycota	Sordariomycetes	Hypocreomycetidae	Hypocreales		Cordycipitaceae			Lecanicillium
amongsampleotu_564__amongsample97_20150717	Eukaryota	Fungi	Dikarya	Ascomycota	Sordariomycetes
amongsampleotu_565__amongsample97_20150717	Eukaryota	Fungi	Dikarya	Ascomycota	Eurotiomycetes	Chaetothyriomycetidae	Chaetothyriales
amongsampleotu_566__amongsample97_20150717	Eukaryota	Fungi		Glomeromycota	Glomeromycetes		Diversisporales					Entrophospora
amongsampleotu_567__amongsample97_20150717	Eukaryota	Fungi		Glomeromycota	Glomeromycetes		Glomerales		Glomeraceae			Glomus
amongsampleotu_568__amongsample97_20150717	Eukaryota	Fungi	Dikarya	Basidiomycota	Agaricomycetes
amongsampleotu_569__amongsample97_20150717	Eukaryota	Fungi	Dikarya	Ascomycota	Sordariomycetes	Sordariomycetidae	Diaporthales		Diaporthaceae			Diaporthe
amongsampleotu_570__amongsample97_20150717	Eukaryota	Fungi	Dikarya	Ascomycota
amongsampleotu_571__amongsample97_20150717	Eukaryota	Fungi	Dikarya	Basidiomycota	Agaricomycetes	Agaricomycetidae	Agaricales		Inocybaceae			Inocybe
amongsampleotu_572__amongsample97_20150717	Eukaryota	Fungi	Dikarya	Ascomycota	Orbiliomycetes		Orbiliales		Orbiliaceae			Orbilia
amongsampleotu_573__amongsample97_20150717	Eukaryota	Fungi	Dikarya	Ascomycota	Sordariomycetes	Sordariomycetidae
amongsampleotu_574__amongsample97_20150717	Eukaryota	Fungi	Dikarya	Ascomycota
amongsampleotu_575__amongsample97_20150717	Eukaryota	Fungi	Dikarya	Ascomycota
amongsampleotu_576__amongsample97_20150717	Eukaryota	Fungi	Dikarya	Ascomycota	Dothideomycetes	Pleosporomycetidae	Pleosporales
amongsampleotu_577__amongsample97_20150717	Eukaryota	Fungi	Dikarya	Basidiomycota	Agaricomycetes		Sebacinales					Serendipita
amongsampleotu_578__amongsample97_20150717	Eukaryota	Fungi	Dikarya	Ascomycota
amongsampleotu_579__amongsample97_20150717	Eukaryota	Fungi	Dikarya	Ascomycota	Dothideomycetes		Tubeufiales		Tubeufiaceae
amongsampleotu_580__amongsample97_20150717	Eukaryota	Fungi	Dikarya	Basidiomycota	Agaricomycetes		Sebacinales
amongsampleotu_581__amongsample97_20150717	Eukaryota	Fungi
amongsampleotu_582__amongsample97_20150717	Eukaryota	Fungi	Dikarya	Ascomycota
amongsampleotu_583__amongsample97_20150717	Eukaryota	Fungi	Dikarya	Ascomycota	Sordariomycetes	Sordariomycetidae	Sordariales
amongsampleotu_584__amongsample97_20150717	Eukaryota	Fungi	Dikarya	Basidiomycota	Agaricomycetes	Agaricomycetidae	Agaricales
amongsampleotu_585__amongsample97_20150717	Eukaryota	Fungi	Dikarya	Ascomycota
amongsampleotu_586__amongsample97_20150717	Eukaryota	Fungi	Dikarya	Ascomycota	Sordariomycetes	Sordariomycetidae	Sordariales
amongsampleotu_587__amongsample97_20150717	Eukaryota	Fungi	Dikarya	Basidiomycota	Agaricomycetes		Sebacinales
amongsampleotu_588__amongsample97_20150717	Eukaryota	Fungi
amongsampleotu_589__amongsample97_20150717	Eukaryota	Fungi	Dikarya	Ascomycota	Leotiomycetes		Helotiales		Helotiaceae
amongsampleotu_590__amongsample97_20150717	Eukaryota	Fungi		Glomeromycota	Glomeromycetes		Glomerales		Glomeraceae
amongsampleotu_591__amongsample97_20150717	Eukaryota	Fungi		Glomeromycota	Glomeromycetes		Glomerales		Glomeraceae
amongsampleotu_592__amongsample97_20150717	Eukaryota	Fungi		Glomeromycota	Glomeromycetes		Paraglomerales		Paraglomeraceae			Paraglomus
amongsampleotu_593__amongsample97_20150717	Eukaryota	Fungi	Dikarya	Ascomycota	Leotiomycetes		Helotiales
amongsampleotu_594__amongsample97_20150717	Eukaryota	Fungi		Glomeromycota	Glomeromycetes		Diversisporales		Gigasporaceae
amongsampleotu_595__amongsample97_20150717	Eukaryota	Fungi	Dikarya	Ascomycota
amongsampleotu_596__amongsample97_20150717	Eukaryota	Fungi	Dikarya	Ascomycota	Sordariomycetes
amongsampleotu_597__amongsample97_20150717	Eukaryota	Fungi	Dikarya	Ascomycota	Sordariomycetes
amongsampleotu_598__amongsample97_20150717	Eukaryota	Fungi	Dikarya	Ascomycota	Sordariomycetes
amongsampleotu_599__amongsample97_20150717	Eukaryota	Fungi	Dikarya	Ascomycota	Sordariomycetes	Sordariomycetidae	Sordariales
amongsampleotu_600__amongsample97_20150717	Eukaryota	Fungi	Dikarya	Ascomycota	Sordariomycetes	Sordariomycetidae
amongsampleotu_601__amongsample97_20150717	Eukaryota	Fungi	Dikarya	Ascomycota
amongsampleotu_602__amongsample97_20150717	Eukaryota	Fungi	Dikarya	Basidiomycota	Agaricomycetes		Polyporales		Phanerochaetaceae			Phanerochaete
amongsampleotu_603__amongsample97_20150717	Eukaryota	Fungi	Dikarya	Ascomycota	Sordariomycetes
amongsampleotu_604__amongsample97_20150717	Eukaryota	Fungi		Glomeromycota	Glomeromycetes		Glomerales		Glomeraceae			Glomus
amongsampleotu_605__amongsample97_20150717	Eukaryota	Fungi		Glomeromycota	Glomeromycetes		Glomerales		Glomeraceae			Rhizophagus
amongsampleotu_606__amongsample97_20150717	Eukaryota	Fungi
amongsampleotu_607__amongsample97_20150717	Eukaryota	Fungi	Dikarya	Ascomycota
amongsampleotu_608__amongsample97_20150717	Eukaryota	Fungi	Dikarya	Ascomycota	Eurotiomycetes	Chaetothyriomycetidae	Chaetothyriales		Trichomeriaceae			Trichomerium
amongsampleotu_609__amongsample97_20150717	Eukaryota
amongsampleotu_610__amongsample97_20150717	Eukaryota	Fungi
amongsampleotu_611__amongsample97_20150717	Eukaryota	Fungi	Dikarya	Ascomycota
amongsampleotu_612__amongsample97_20150717	Eukaryota	Fungi	Dikarya	Basidiomycota	Agaricomycetes		Sebacinales
amongsampleotu_613__amongsample97_20150717	Eukaryota	Fungi	Dikarya	Basidiomycota	Agaricomycetes		Sebacinales
amongsampleotu_614__amongsample97_20150717	Eukaryota	Fungi	Dikarya	Ascomycota
amongsampleotu_615__amongsample97_20150717	Eukaryota	Fungi	Dikarya	Ascomycota	Sordariomycetes	Sordariomycetidae	Chaetosphaeriales		Chaetosphaeriaceae			Dictyochaeta
amongsampleotu_616__amongsample97_20150717	Eukaryota	Fungi	Dikarya	Basidiomycota
amongsampleotu_617__amongsample97_20150717	Eukaryota	Fungi	Dikarya	Ascomycota
amongsampleotu_618__amongsample97_20150717	Eukaryota
amongsampleotu_619__amongsample97_20150717	Eukaryota	Fungi	Dikarya	Ascomycota	Leotiomycetes		Helotiales					Chaetomella
amongsampleotu_620__amongsample97_20150717	Eukaryota	Fungi		Glomeromycota	Glomeromycetes		Glomerales		Glomeraceae			Glomus
amongsampleotu_621__amongsample97_20150717	Eukaryota	Fungi	Dikarya	Ascomycota	Sordariomycetes	Sordariomycetidae	Magnaporthales		Magnaporthaceae			Mycoleptodiscus
amongsampleotu_622__amongsample97_20150717	Eukaryota	Fungi	Dikarya	Ascomycota	Sordariomycetes	Sordariomycetidae	Chaetosphaeriales		Chaetosphaeriaceae
amongsampleotu_623__amongsample97_20150717	Eukaryota	Fungi	Dikarya	Ascomycota	Dothideomycetes	Pleosporomycetidae	Pleosporales	Pleosporineae
amongsampleotu_624__amongsample97_20150717	Eukaryota	Fungi	Dikarya	Ascomycota	Dothideomycetes	Pleosporomycetidae	Pleosporales	Pleosporineae	Phaeosphaeriaceae			Ophiosphaerella	Ophiosphaerella agrostidis
amongsampleotu_625__amongsample97_20150717	Eukaryota	Fungi	Dikarya	Ascomycota
amongsampleotu_626__amongsample97_20150717	Eukaryota	Fungi	Dikarya	Ascomycota	Sordariomycetes
amongsampleotu_627__amongsample97_20150717	Eukaryota	Fungi	Dikarya	Ascomycota	Dothideomycetes	Dothideomycetidae	Capnodiales		Mycosphaerellaceae
amongsampleotu_628__amongsample97_20150717	Eukaryota	Fungi		Glomeromycota	Glomeromycetes		Glomerales		Glomeraceae			Glomus
amongsampleotu_629__amongsample97_20150717	Eukaryota	Fungi	Dikarya	Ascomycota	Eurotiomycetes	Chaetothyriomycetidae	Chaetothyriales		Herpotrichiellaceae			Phialophora	Phialophora cyclaminis
amongsampleotu_630__amongsample97_20150717	Eukaryota	Fungi		Glomeromycota	Glomeromycetes		Paraglomerales		Paraglomeraceae			Paraglomus
amongsampleotu_631__amongsample97_20150717	Eukaryota	Fungi		Glomeromycota	Glomeromycetes		Glomerales		Glomeraceae
amongsampleotu_632__amongsample97_20150717	Eukaryota	Fungi	Dikarya	Basidiomycota	Agaricomycetes		Auriculariales
dereplicated_18__IP2671H01__C1_15_4__ITS3	Eukaryota	Fungi	Dikarya	Ascomycota	Sordariomycetes	Sordariomycetidae	Sordariales		Lasiosphaeriaceae			Lasiosphaeria	Lasiosphaeria hispida
dereplicated_19__IP2671H01__C2_10_4__ITS3	Eukaryota	Fungi	Dikarya	Ascomycota
dereplicated_2__IP2671H01__C2_11_2__ITS3	Eukaryota	Fungi	Dikarya	Ascomycota	Pezizomycetes		Pezizales		Pyronemataceae			Wilcoxina
dereplicated_4__IP2671H01__C2_16_1__ITS3	Eukaryota	Fungi	Dikarya	Ascomycota	Sordariomycetes
dereplicated_24__IP2671H01__C2_16_3__ITS3	Eukaryota	Fungi	Dikarya	Ascomycota
dereplicated_20__IP2671H01__C2_5_2__ITS3	Eukaryota	Fungi	Dikarya	Ascomycota	Leotiomycetes		Helotiales
dereplicated_21__IP2671H01__C2_5_2__ITS3	Eukaryota	Fungi	Dikarya	Ascomycota
dereplicated_12__IP2671H01__C2_6_1__ITS3	Eukaryota	Fungi	Dikarya	Basidiomycota	Agaricomycetes		Sebacinales
dereplicated_7__IP2671H01__C2_8_4__ITS3	Eukaryota	Fungi	Dikarya	Ascomycota
dereplicated_12__IP2671H01__C2_8_4__ITS3	Eukaryota	Fungi	Dikarya	Ascomycota	Leotiomycetes		Helotiales
withinsampleotu_9__IP2671H01__C4_1_1__ITS3	Eukaryota	Fungi	Dikarya	Ascomycota	Sordariomycetes	Sordariomycetidae	Chaetosphaeriales		Chaetosphaeriaceae
withinsampleotu_2__IP2671H01__C4_15_4__ITS3	Eukaryota	Fungi	Dikarya	Basidiomycota	Agaricomycetes
dereplicated_10__IP2671H01__C4_15_4__ITS3	Eukaryota	Fungi	Dikarya	Basidiomycota	Agaricomycetes
dereplicated_5__IP2671H01__C4_8_1__ITS3	Eukaryota	Fungi	Dikarya	Basidiomycota	Cystobasidiomycetes		Erythrobasidiales		Erythrobasidiaceae			Rhodotorula	Rhodotorula lactosa
dereplicated_11__IP2671H01__C4_8_1__ITS3	Eukaryota	Fungi	Dikarya	Ascomycota	Leotiomycetes		Helotiales					Pilidium	Pilidium concavum
withinsampleotu_2__IP2671H01__C4_8_2__ITS3	Eukaryota	Fungi	Dikarya	Basidiomycota	Agaricomycetes
dereplicated_8__IP2671H01__C5_1_2__ITS3	Eukaryota	Fungi	Dikarya	Ascomycota	Sordariomycetes
dereplicated_24__IP2671H01__C5_1_2__ITS3	Eukaryota	Fungi	Dikarya	Ascomycota	Leotiomycetes		Helotiales					Leptodontidium
dereplicated_29__IP2671H01__C5_1_2__ITS3	Eukaryota	Fungi	Dikarya	Ascomycota	Leotiomycetes		Helotiales		Dermateaceae			Cryptosporiopsis	Cryptosporiopsis ericae
dereplicated_17__IP2671H01__C5_11_1__ITS3	Eukaryota	Fungi	Dikarya	Ascomycota	Sordariomycetes	Xylariomycetidae	Xylariales		Xylariaceae			Biscogniauxia
dereplicated_22__IP2671H01__C5_11_4__ITS3	Eukaryota	Fungi	Dikarya	Ascomycota	Dothideomycetes
dereplicated_29__IP2671H01__C5_11_4__ITS3	Eukaryota	Fungi	Dikarya	Ascomycota	Sordariomycetes
dereplicated_14__IP2671H01__C5_12_3__ITS3	Eukaryota
dereplicated_2__IP2671H01__C5_15_3__ITS3	Eukaryota	Fungi	Dikarya	Ascomycota	Sordariomycetes
dereplicated_14__IP2671H01__C5_2_3__ITS3	Eukaryota	Fungi					Mortierellales		Mortierellaceae			Mortierella
dereplicated_4__IP2671H01__C5_4_3__ITS3
dereplicated_34__IP2671H01__C5_4_4__ITS3	Eukaryota	Fungi	Dikarya	Ascomycota	Dothideomycetes	Pleosporomycetidae	Pleosporales	Pleosporineae
dereplicated_7__IP2671H01__C5_6_3__ITS3	Eukaryota	Fungi	Dikarya	Ascomycota	Sordariomycetes
dereplicated_12__IP2671H01__C5_7_3__ITS3	Eukaryota	Fungi	Dikarya	Basidiomycota	Agaricomycetes		Sebacinales
dereplicated_11__IP2671H01__C5_9_3__ITS3	Eukaryota	Fungi	Dikarya	Ascomycota
withinsampleotu_5__IP2671H01__C6_2_3__ITS3	Eukaryota	Fungi	Dikarya	Ascomycota
dereplicated_32__IP2671H01__C7_11_4__ITS3	Eukaryota	Fungi	Dikarya	Ascomycota	Leotiomycetes		Helotiales					Pilidium	Pilidium concavum
dereplicated_18__IP2671H01__C7_14_2__ITS3	Eukaryota	Fungi	Dikarya	Ascomycota
dereplicated_10__IP2671H01__C7_3_3__ITS3	Eukaryota	Fungi	Dikarya	Ascomycota	Orbiliomycetes		Orbiliales		Orbiliaceae
dereplicated_25__IP2671H01__C7_3_3__ITS3	Eukaryota	Fungi	Dikarya	Ascomycota	Sordariomycetes
dereplicated_13__IP2671H01__C7_4_1__ITS3	Eukaryota	Fungi		Glomeromycota	Glomeromycetes		Glomerales		Glomeraceae			Rhizophagus
dereplicated_9__IP2671H01__C7_6_1__ITS3	Eukaryota	Fungi		Glomeromycota	Glomeromycetes
dereplicated_34__IP2671H01__C7_6_2__ITS3	Eukaryota	Fungi	Dikarya	Ascomycota	Sordariomycetes	Hypocreomycetidae	Hypocreales					Myrothecium
dereplicated_9__IP2671H01__D3_10_4__ITS3	Eukaryota				Colpodea		Grossglockneriida		Grossglockneriidae
withinsampleotu_5__IP2671H01__D3_11_2__ITS3	Eukaryota	Fungi	Dikarya	Ascomycota	Sordariomycetes	Xylariomycetidae	Xylariales		Apiosporaceae			Arthrinium
withinsampleotu_2__IP2671H01__D3_13_2__ITS3	Eukaryota	Fungi	Dikarya	Basidiomycota	Agaricomycetes		Cantharellales					Minimedusa
dereplicated_6__IP2671H01__D3_2_4__ITS3	Eukaryota	Fungi	Dikarya	Basidiomycota	Agaricomycetes		Auriculariales
dereplicated_5__IP2671H01__D3_6_3__ITS3	Eukaryota	Fungi	Dikarya	Basidiomycota	Agaricomycetes		Sebacinales					Serendipita
dereplicated_5__IP2671H01__D4_1_1__ITS3	Eukaryota	Fungi	Dikarya	Ascomycota	Pezizomycetes		Pezizales		Pyronemataceae			Wilcoxina
withinsampleotu_1__IP2671H01__D4_1_3__ITS3	Eukaryota	Fungi	Dikarya	Ascomycota	Dothideomycetes	Dothideomycetidae	Capnodiales
dereplicated_7__IP2671H01__D4_11_1__ITS3	Eukaryota	Fungi	Dikarya	Ascomycota	Pezizomycetes		Pezizales		Pyronemataceae			Wilcoxina
dereplicated_20__IP2671H01__D4_11_1__ITS3	Eukaryota	Fungi	Dikarya	Ascomycota	Pezizomycetes		Pezizales		Pyronemataceae			Wilcoxina
dereplicated_4__IP2671H01__D4_11_3__ITS3	Eukaryota	Fungi	Dikarya	Ascomycota
dereplicated_28__IP2671H01__D4_12_2__ITS3	Eukaryota	Fungi	Dikarya	Ascomycota	Dothideomycetes	Pleosporomycetidae	Pleosporales		Sporormiaceae			Preussia
dereplicated_7__IP2671H01__D4_12_4__ITS3	Eukaryota	Fungi	Dikarya	Ascomycota	Leotiomycetes		Helotiales		Helotiaceae			Meliniomyces
dereplicated_14__IP2671H01__D4_7_1__ITS3	Eukaryota	Fungi	Dikarya	Ascomycota
dereplicated_18__IP2671H01__D5_1_1__ITS3	Eukaryota	Fungi	Dikarya	Basidiomycota	Microbotryomycetes		Sporidiobolales					Rhodotorula	Rhodotorula mucilaginosa
dereplicated_27__IP2671H01__D5_13_4__ITS3	Eukaryota	Fungi	Dikarya	Ascomycota
dereplicated_28__IP2671H01__D5_15_2__ITS3	Eukaryota	Fungi	Dikarya	Ascomycota
dereplicated_14__IP2671H01__D5_16_2__ITS3	Eukaryota	Fungi	Dikarya	Ascomycota
dereplicated_8__IP2671H01__D5_3_1__ITS3	Eukaryota	Fungi	Dikarya	Ascomycota	Eurotiomycetes	Eurotiomycetidae	Eurotiales		Aspergillaceae			Aspergillus
dereplicated_6__IP2671H01__D5_5_2__ITS3	Eukaryota	Fungi	Dikarya	Ascomycota	Sordariomycetes	Hypocreomycetidae	Hypocreales		Nectriaceae			Xenoacremonium
dereplicated_3__IP2671H01__D5_5_3__ITS3	Eukaryota	Fungi		Glomeromycota	Glomeromycetes		Glomerales		Glomeraceae
dereplicated_1__IP2671H01__D5_6_1__ITS3	Eukaryota	Fungi	Dikarya
dereplicated_23__IP2671H01__D6_11_3__ITS3	Eukaryota	Fungi	Dikarya	Ascomycota	Sordariomycetes	Hypocreomycetidae	Hypocreales		Nectriaceae
dereplicated_28__IP2671H01__D6_12_1__ITS3	Eukaryota	Fungi	Dikarya	Ascomycota	Leotiomycetes		Helotiales					Pilidium	Pilidium concavum
dereplicated_49__IP2671H01__D6_12_1__ITS3	Eukaryota	Fungi	Dikarya	Ascomycota	Sordariomycetes	Sordariomycetidae	Diaporthales
dereplicated_24__IP2671H01__D6_12_3__ITS3	Eukaryota
dereplicated_25__IP2671H01__D6_14_2__ITS3	Eukaryota	Fungi
dereplicated_54__IP2671H01__D6_14_2__ITS3	Eukaryota	Fungi	Dikarya	Ascomycota
dereplicated_26__IP2671H01__D6_14_4__ITS3	Eukaryota	Fungi	Dikarya	Ascomycota	Sordariomycetes
dereplicated_39__IP2671H01__D6_2_1__ITS3	Eukaryota	Viridiplantae		Streptophyta		rosids	Sapindales		Aceraceae			Acer
dereplicated_5__IP2671H01__D6_2_2__ITS3	Eukaryota	Fungi		Glomeromycota	Glomeromycetes		Glomerales		Glomeraceae			Rhizophagus
dereplicated_24__IP2671H01__D6_2_2__ITS3	Eukaryota	Fungi		Glomeromycota	Glomeromycetes		Glomerales		Glomeraceae
dereplicated_13__IP2671H01__D6_2_3__ITS3	Eukaryota	Fungi		Glomeromycota	Glomeromycetes		Paraglomerales		Paraglomeraceae			Paraglomus	Paraglomus occultum
withinsampleotu_3__IP2671H01__D6_3_1__ITS3	Eukaryota	Fungi	Dikarya	Ascomycota
dereplicated_1__IP2671H01__D6_3_2__ITS3	Eukaryota	Fungi	Dikarya	Ascomycota
dereplicated_22__IP2671H01__D6_3_2__ITS3	Eukaryota	Fungi		Glomeromycota	Glomeromycetes		Glomerales		Glomeraceae
dereplicated_33__IP2671H01__D6_3_2__ITS3	Eukaryota	Fungi	Dikarya	Ascomycota	Leotiomycetes		Helotiales		Helotiaceae			Articulospora	Articulospora tetracladia
dereplicated_21__IP2671H01__D6_4_4__ITS3	Eukaryota	Fungi	Dikarya	Ascomycota
dereplicated_28__IP2671H01__D6_4_4__ITS3	Eukaryota	Fungi	Dikarya	Ascomycota	Leotiomycetes		Helotiales					Chaetomella
dereplicated_6__IP2671H01__D6_6_3__ITS3	Eukaryota	Fungi	Dikarya	Ascomycota	Sordariomycetes
withinsampleotu_2__IP2671H01__D6_7_3__ITS3	Eukaryota	Fungi	Dikarya	Ascomycota	Sordariomycetes	Hypocreomycetidae	Hypocreales		Nectriaceae			Fusarium
dereplicated_19__IP2671H01__D6_7_3__ITS3	Eukaryota	Fungi	Dikarya	Ascomycota
dereplicated_9__IP2671H01__D6_7_4__ITS3	Eukaryota	Fungi	Dikarya	Ascomycota
dereplicated_6__IP2671H01__D6_8_1__ITS3	Eukaryota	Fungi	Dikarya	Ascomycota	Sordariomycetes	Sordariomycetidae	Sordariales		Lasiosphaeriaceae
withinsampleotu_1__IP2671H01__D6_8_3__ITS3	Eukaryota	Fungi	Dikarya	Ascomycota	Eurotiomycetes	Chaetothyriomycetidae	Chaetothyriales		Herpotrichiellaceae			Cladophialophora
dereplicated_2__IP2671H01__D6_9_1__ITS3	Eukaryota	Fungi	Dikarya	Ascomycota	Leotiomycetes		Thelebolales		Thelebolaceae			Thelebolus
dereplicated_6__IP2671H01__D6_9_1__ITS3	Eukaryota	Fungi	Dikarya	Ascomycota
dereplicated_21__IP2671H01__D6_9_1__ITS3	Eukaryota	Fungi	Dikarya	Ascomycota
withinsampleotu_6__IP2671H01__D8_10_1__ITS3	Eukaryota	Fungi	Dikarya	Ascomycota	Dothideomycetes	Pleosporomycetidae	Pleosporales	Pleosporineae	Cucurbitariaceae			Pyrenochaeta
dereplicated_8__IP2671H01__D8_10_1__ITS3	Eukaryota	Fungi	Dikarya	Ascomycota	Dothideomycetes	Pleosporomycetidae	Pleosporales	Pleosporineae	Cucurbitariaceae			Pyrenochaeta
dereplicated_12__IP2671H01__D8_10_2__ITS3	Eukaryota	Fungi	Dikarya	Ascomycota	Sordariomycetes
dereplicated_11__IP2671H01__D8_12_2__ITS3	Eukaryota	Fungi	Dikarya	Ascomycota
dereplicated_10__IP2671H01__D8_3_3__ITS3	Eukaryota	Fungi	Dikarya	Ascomycota
dereplicated_28__IP2671H01__D8_6_1__ITS3	Eukaryota	Fungi	Dikarya	Ascomycota
dereplicated_2__IP2671H01__D8_7_3__ITS3	Eukaryota	Fungi	Dikarya	Ascomycota	Sordariomycetes	Xylariomycetidae	Xylariales
dereplicated_25__IP2671H01__D8_8_1__ITS3	Eukaryota	Fungi	Dikarya	Basidiomycota	Agaricomycetes	Agaricomycetidae	Agaricales		Amanitaceae			Amanita
dereplicated_16__IP2671H01__D8_8_4__ITS3	Eukaryota
withinsampleotu_5__IP2671H01__D8_9_1__ITS3	Eukaryota	Fungi	Dikarya	Ascomycota	Sordariomycetes	Sordariomycetidae
withinsampleotu_4__IP2671H01__D8_9_2__ITS3	Eukaryota			Bacillariophyta	Bacillariophyceae
dereplicated_21__IP2671H01__D8_9_4__ITS3	Eukaryota	Fungi	Dikarya	Ascomycota	Dothideomycetes	Dothideomycetidae	Capnodiales		Cladosporiaceae			Cladosporium
dereplicated_55__IP2671H01__D9_10_2__ITS3	Eukaryota	Fungi		Glomeromycota	Glomeromycetes
dereplicated_64__IP2671H01__D9_10_2__ITS3	Eukaryota	Fungi		Glomeromycota	Glomeromycetes
dereplicated_10__IP2671H01__D9_10_3__ITS3	Eukaryota	Viridiplantae		Streptophyta		asterids	Ericales		Theaceae			Camellia
dereplicated_18__IP2671H01__D9_11_3__ITS3	Eukaryota
dereplicated_20__IP2671H01__D9_11_4__ITS3	Eukaryota								Chlamydophryidae			Rhogostoma
dereplicated_4__IP2671H01__D9_12_2__ITS3	Eukaryota	Fungi	Dikarya	Ascomycota	Sordariomycetes	Sordariomycetidae	Coniochaetales		Coniochaetaceae			Coniochaeta
dereplicated_4__IP2671H01__D9_12_4__ITS3	Eukaryota	Viridiplantae		Streptophyta		rosids	Rosales		Cannabaceae			Celtis
dereplicated_6__IP2671H01__D9_12_4__ITS3	Eukaryota	Viridiplantae		Streptophyta		rosids	Rosales		Cannabaceae
dereplicated_10__IP2671H01__D9_12_4__ITS3	Eukaryota
dereplicated_1__IP2671H01__D9_14_3__ITS3	Eukaryota	Fungi	Dikarya	Ascomycota
dereplicated_25__IP2671H01__D9_14_4__ITS3	Eukaryota	Fungi	Dikarya	Ascomycota	Dothideomycetes	Pleosporomycetidae	Pleosporales	Pleosporineae
withinsampleotu_4__IP2671H01__D9_16_1__ITS3	Eukaryota				Chrysophyceae		Chromulinales
dereplicated_14__IP2671H01__D9_16_4__ITS3	Eukaryota	Fungi
dereplicated_5__IP2671H01__D9_3_4__ITS3	Eukaryota	Fungi	Dikarya	Ascomycota	Sordariomycetes
dereplicated_23__IP2671H01__D9_3_4__ITS3	Eukaryota	Fungi		Glomeromycota	Glomeromycetes		Glomerales		Glomeraceae
dereplicated_24__IP2671H01__D9_4_3__ITS3	Eukaryota	Fungi		Glomeromycota	Glomeromycetes		Glomerales		Glomeraceae			Glomus	Glomus macrocarpum
withinsampleotu_3__IP2671H01__D9_5_2__ITS3	Eukaryota	Fungi		Glomeromycota	Glomeromycetes		Diversisporales		Acaulosporaceae			Acaulospora
dereplicated_16__IP2671H01__D9_6_3__ITS3	Eukaryota	Fungi		Glomeromycota	Glomeromycetes		Diversisporales		Gigasporaceae
dereplicated_18__IP2671H01__D9_7_2__ITS3	Eukaryota	Fungi		Glomeromycota	Glomeromycetes		Glomerales		Glomeraceae			Glomus
dereplicated_23__IP2671H01__D9_7_2__ITS3	Eukaryota	Fungi		Glomeromycota	Glomeromycetes		Glomerales		Glomeraceae			Glomus
dereplicated_1__IP2671H01__D9_7_3__ITS3	Eukaryota	Fungi	Dikarya	Ascomycota
dereplicated_18__IP2671H01__D9_7_3__ITS3	Eukaryota	Fungi		Glomeromycota	Glomeromycetes		Glomerales		Glomeraceae			Glomus	Glomus versiforme
dereplicated_3__IP2671H01__D9_8_3__ITS3	Eukaryota	Fungi	Dikarya	Ascomycota	Leotiomycetes		Helotiales		Helotiaceae			Articulospora	Articulospora tetracladia
dereplicated_4__IPXIM8C01__A3_10_2__ITS3	Eukaryota	Fungi	Dikarya	Ascomycota	Eurotiomycetes	Chaetothyriomycetidae	Chaetothyriales					Strelitziana
dereplicated_8__IPXIM8C01__A3_10_4__ITS3	Eukaryota	Fungi
dereplicated_13__IPXIM8C01__A3_10_4__ITS3	Eukaryota	Fungi		Glomeromycota	Glomeromycetes		Glomerales		Glomeraceae
dereplicated_1__IPXIM8C01__A3_11_3__ITS3	Eukaryota	Fungi	Dikarya	Basidiomycota	Malasseziomycetes		Malasseziales		Malasseziaceae			Malassezia
dereplicated_9__IPXIM8C01__A3_12_1__ITS3	Eukaryota	Fungi	Dikarya	Ascomycota
dereplicated_29__IPXIM8C01__A3_12_3__ITS3	Eukaryota	Fungi
dereplicated_9__IPXIM8C01__A3_13_4__ITS3	Eukaryota	Fungi	Dikarya	Basidiomycota
withinsampleotu_4__IPXIM8C01__A3_15_3__ITS3	Eukaryota	Fungi	Dikarya	Ascomycota	Sordariomycetes	Hypocreomycetidae	Hypocreales					Myrothecium
dereplicated_21__IPXIM8C01__A3_15_4__ITS3	Eukaryota	Fungi	Dikarya	Ascomycota	Sordariomycetes	Sordariomycetidae	Diaporthales
dereplicated_4__IPXIM8C01__A3_16_3__ITS3	Eukaryota
dereplicated_19__IPXIM8C01__A3_2_3__ITS3	Eukaryota	Fungi	Dikarya	Ascomycota	Archaeorhizomycetes		Archaeorhizomycetales		Archaeorhizomycetaceae			Archaeorhizomyces
withinsampleotu_4__IPXIM8C01__A3_2_4__ITS3	Eukaryota	Fungi	Dikarya
withinsampleotu_8__IPXIM8C01__A3_3_3__ITS3	Eukaryota	Fungi
withinsampleotu_5__IPXIM8C01__A3_3_4__ITS3	Eukaryota	Fungi
dereplicated_9__IPXIM8C01__A3_3_4__ITS3	Eukaryota	Fungi		Glomeromycota	Glomeromycetes		Paraglomerales		Paraglomeraceae			Paraglomus
dereplicated_8__IPXIM8C01__A3_4_1__ITS3	Eukaryota	Fungi	Dikarya	Ascomycota	Sordariomycetes
dereplicated_4__IPXIM8C01__A3_4_2__ITS3	Eukaryota	Fungi	Dikarya	Ascomycota	Sordariomycetes	Hypocreomycetidae	Hypocreales		Cordycipitaceae			Beauveria
dereplicated_6__IPXIM8C01__A3_4_2__ITS3	Eukaryota	Fungi		Glomeromycota	Glomeromycetes
dereplicated_15__IPXIM8C01__A3_5_2__ITS3	Eukaryota	Fungi		Glomeromycota	Glomeromycetes		Glomerales		Glomeraceae			Glomus
withinsampleotu_6__IPXIM8C01__A3_5_3__ITS3	Eukaryota	Fungi	Dikarya	Ascomycota
dereplicated_33__IPXIM8C01__A3_5_3__ITS3	Eukaryota	Fungi	Dikarya	Ascomycota
dereplicated_9__IPXIM8C01__A3_7_4__ITS3	Eukaryota	Fungi		Glomeromycota	Glomeromycetes		Diversisporales		Acaulosporaceae			Acaulospora
dereplicated_17__IPXIM8C01__A3_7_4__ITS3	Eukaryota	Fungi		Glomeromycota	Glomeromycetes		Diversisporales		Acaulosporaceae			Acaulospora
dereplicated_23__IPXIM8C01__A3_9_1__ITS3	Eukaryota	Fungi	Dikarya	Ascomycota	Sordariomycetes	Sordariomycetidae
withinsampleotu_3__IPXIM8C01__A3_9_4__ITS3	Eukaryota	Fungi	Dikarya	Basidiomycota
withinsampleotu_3__IPXIM8C01__A4_12_4__ITS3	Eukaryota	Fungi	Dikarya	Ascomycota	Dothideomycetes	Dothideomycetidae	Capnodiales		Dissoconiaceae
dereplicated_38__IPXIM8C01__A4_12_4__ITS3	Eukaryota	Fungi	Dikarya
dereplicated_20__IPXIM8C01__A4_14_2__ITS3	Eukaryota	Fungi	Dikarya	Ascomycota	Sordariomycetes
dereplicated_3__IPXIM8C01__A4_3_2__ITS3	Eukaryota	Fungi	Dikarya	Ascomycota	Pezizomycetes		Pezizales		Pyronemataceae			Wilcoxina
dereplicated_26__IPXIM8C01__A5_10_1__ITS3	Eukaryota	Fungi	Dikarya	Ascomycota
dereplicated_23__IPXIM8C01__A5_11_2__ITS3	Eukaryota	Fungi	Dikarya	Ascomycota	Dothideomycetes	Pleosporomycetidae	Pleosporales	Pleosporineae	Pleosporaceae
dereplicated_33__IPXIM8C01__A5_12_2__ITS3	Eukaryota
dereplicated_13__IPXIM8C01__A5_12_4__ITS3	Eukaryota	Fungi	Dikarya	Ascomycota
dereplicated_22__IPXIM8C01__A5_12_4__ITS3	Eukaryota	Fungi	Dikarya	Ascomycota
dereplicated_1__IPXIM8C01__A5_14_3__ITS3	Eukaryota	Fungi		Chytridiomycota	Chytridiomycetes		Rhizophydiales
dereplicated_24__IPXIM8C01__A5_16_1__ITS3	Eukaryota	Fungi	Dikarya	Basidiomycota
IPXIM8C01AYMBH__IPXIM8C01__A5_16_3__ITS3	Eukaryota	Fungi	Dikarya	Ascomycota	Pezizomycetes		Pezizales		Pyronemataceae			Wilcoxina	Wilcoxina mikolae
dereplicated_9__IPXIM8C01__A5_2_4__ITS3	Eukaryota	Fungi	Dikarya	Ascomycota
dereplicated_11__IPXIM8C01__A5_6_2__ITS3	Eukaryota	Fungi	Dikarya	Ascomycota
dereplicated_10__IPXIM8C01__A6_12_2__ITS3	Eukaryota	Fungi		Chytridiomycota	Chytridiomycetes		Lobulomycetales		Lobulomycetaceae
dereplicated_18__IPXIM8C01__A6_15_3__ITS3	Eukaryota	Fungi	Dikarya	Ascomycota	Dothideomycetes	Dothideomycetidae	Myriangiales		Elsinoaceae
dereplicated_14__IPXIM8C01__A6_3_1__ITS3	Eukaryota	Fungi	Dikarya	Ascomycota	Dothideomycetes	Dothideomycetidae	Capnodiales
dereplicated_15__IPXIM8C01__A6_3_4__ITS3	Eukaryota	Viridiplantae		Streptophyta		rosids	Rosales		Cannabaceae			Celtis
dereplicated_34__IPXIM8C01__A8_13_1__ITS3	Eukaryota	Fungi	Dikarya	Basidiomycota	Agaricomycetes	Agaricomycetidae	Atheliales		Atheliaceae
dereplicated_4__IPXIM8C01__A8_1_2__ITS3	Eukaryota	Fungi	Dikarya	Ascomycota	Pezizomycetes		Pezizales		Pyronemataceae			Wilcoxina
dereplicated_3__IPXIM8C01__A8_1_4__ITS3	Eukaryota	Fungi	Dikarya	Basidiomycota	Agaricomycetes	Agaricomycetidae	Agaricales		Cyphellaceae			Rectipilus
dereplicated_6__IPXIM8C01__A8_6_2__ITS3	Eukaryota	Fungi	Dikarya	Ascomycota	Pezizomycetes		Pezizales		Pyronemataceae			Wilcoxina
dereplicated_17__IPXIM8C01__A9_13_3__ITS3	Eukaryota	Fungi	Dikarya	Ascomycota	Sordariomycetes	Sordariomycetidae
dereplicated_9__IPXIM8C01__A9_1_2__ITS3	Eukaryota	Fungi	Dikarya	Ascomycota
dereplicated_29__IPXIM8C01__A9_4_3__ITS3	Eukaryota	Fungi	Dikarya	Ascomycota	Sordariomycetes
dereplicated_4__IPXIM8C01__A9_6_3__ITS3	Eukaryota
dereplicated_6__IPXIM8C01__A9_8_1__ITS3	Eukaryota	Viridiplantae		Streptophyta		rosids	Rosales		Cannabaceae			Celtis
dereplicated_4__IPXIM8C01__A9_8_2__ITS3	Eukaryota	Fungi	Dikarya	Ascomycota								Leptodiscella
dereplicated_10__IPXIM8C01__A9_8_3__ITS3	Eukaryota	Fungi	Dikarya	Ascomycota
dereplicated_7__IPXIM8C01__B3_13_1__ITS3	Eukaryota	Fungi	Dikarya	Ascomycota
dereplicated_18__IPXIM8C01__B3_13_3__ITS3	Eukaryota	Fungi	Dikarya	Ascomycota	Sordariomycetes	Xylariomycetidae	Xylariales					Microdochium
dereplicated_5__IPXIM8C01__B3_14_4__ITS3	Eukaryota	Fungi	Dikarya	Basidiomycota
dereplicated_3__IPXIM8C01__B3_15_3__ITS3	Eukaryota	Fungi	Dikarya	Ascomycota	Leotiomycetes		Helotiales
withinsampleotu_1__IPXIM8C01__B3_3_2__ITS3	Eukaryota	Fungi	Dikarya	Ascomycota	Sordariomycetes	Hypocreomycetidae	Hypocreales		Nectriaceae			Fusidium	Fusidium griseum
dereplicated_14__IPXIM8C01__B3_3_2__ITS3	Eukaryota	Fungi	Dikarya	Ascomycota	Dothideomycetes	Dothideomycetidae	Capnodiales
dereplicated_16__IPXIM8C01__B3_3_2__ITS3	Eukaryota	Fungi	Dikarya	Ascomycota	Sordariomycetes
dereplicated_13__IPXIM8C01__B3_5_1__ITS3	Eukaryota	Fungi	Dikarya	Ascomycota	Sordariomycetes
dereplicated_2__IPXIM8C01__B4_7_4__ITS3	Eukaryota	Fungi	Dikarya	Ascomycota	Sordariomycetes	Sordariomycetidae	Chaetosphaeriales		Chaetosphaeriaceae			Dictyochaeta	Dictyochaeta simplex
dereplicated_7__IPXIM8C01__B4_7_4__ITS3	Eukaryota	Fungi	Dikarya	Ascomycota	Sordariomycetes	Sordariomycetidae	Chaetosphaeriales		Chaetosphaeriaceae			Dictyochaeta
withinsampleotu_1__IPXIM8C01__B5_10_4__ITS3	Eukaryota	Fungi	Dikarya	Basidiomycota	Agaricomycetes		Polyporales		Coriolaceae
dereplicated_11__IPXIM8C01__B5_10_4__ITS3	Eukaryota
dereplicated_19__IPXIM8C01__B5_12_4__ITS3	Eukaryota	Fungi	Dikarya	Ascomycota	Leotiomycetes		Helotiales		Helotiaceae
dereplicated_8__IPXIM8C01__B5_1_2__ITS3	Eukaryota	Fungi	Dikarya	Ascomycota
dereplicated_1__IPXIM8C01__B5_3_3__ITS3	Eukaryota	Fungi		Glomeromycota	Glomeromycetes		Paraglomerales		Paraglomeraceae			Paraglomus
dereplicated_6__IPXIM8C01__B5_7_4__ITS3	Eukaryota	Fungi		Glomeromycota	Glomeromycetes		Diversisporales		Gigasporaceae
dereplicated_18__IPXIM8C01__B7_7_3__ITS3	Eukaryota	Fungi	Dikarya	Ascomycota
IPXIM8C01DNRVZ__IPXIM8C01__B7_7_3__ITS3	Eukaryota	Fungi	Dikarya	Ascomycota
dereplicated_11__IPXIM8C01__B7_7_4__ITS3	Eukaryota	Fungi	Dikarya	Ascomycota
withinsampleotu_4__IPXIM8C01__B8_10_2__ITS3	Eukaryota	Fungi	Dikarya	Ascomycota	Leotiomycetes		Helotiales
dereplicated_2__IPXIM8C01__B8_16_2__ITS3	Eukaryota	Viridiplantae		Streptophyta		rosids	Sapindales		Aceraceae			Acer
dereplicated_10__IPXIM8C01__B8_1_3__ITS3	Eukaryota	Fungi	Dikarya	Ascomycota								Trichocladium
dereplicated_26__IPXIM8C01__B8_1_3__ITS3	Eukaryota	Fungi	Dikarya	Ascomycota	Sordariomycetes
dereplicated_30__IPXIM8C01__B8_1_3__ITS3	Eukaryota	Fungi	Dikarya	Ascomycota
dereplicated_16__IPXIM8C01__B8_3_4__ITS3	Eukaryota	Fungi	Dikarya	Ascomycota
dereplicated_28__IPXIM8C01__B8_3_4__ITS3	Eukaryota	Fungi	Dikarya	Ascomycota
dereplicated_10__IPXIM8C01__B8_4_2__ITS3	Eukaryota	Fungi	Dikarya	Ascomycota
dereplicated_14__IPXIM8C01__B8_6_1__ITS3	Eukaryota	Fungi	Dikarya	Basidiomycota	Agaricomycetes	Agaricomycetidae	Agaricales		Psathyrellaceae			Psathyrella
dereplicated_18__IPXIM8C01__B8_6_1__ITS3	Eukaryota	Fungi					Mucorales
dereplicated_14__IPXIM8C01__B8_6_4__ITS3	Eukaryota	Fungi		Glomeromycota	Glomeromycetes		Glomerales		Glomeraceae			Glomus
dereplicated_32__IPXIM8C01__B8_7_1__ITS3	Eukaryota	Fungi	Dikarya	Basidiomycota	Agaricomycetes		Sebacinales		Sebacinaceae			Sebacina
dereplicated_12__IPXIM8C01__B9_13_4__ITS3	Eukaryota	Fungi	Dikarya
dereplicated_2__IPXIM8C01__B9_15_1__ITS3
dereplicated_7__IPXIM8C01__B9_16_1__ITS3	Eukaryota	Fungi	Dikarya	Ascomycota	Leotiomycetes		Helotiales
dereplicated_21__IPXIM8C01__B9_2_1__ITS3	Eukaryota	Fungi	Dikarya	Ascomycota	Pezizomycetes		Pezizales		Pyronemataceae			Wilcoxina
dereplicated_23__IPXIM8C01__B9_2_2__ITS3	Eukaryota	Fungi	Dikarya	Ascomycota	Sordariomycetes	Sordariomycetidae	Sordariales		Lasiosphaeriaceae
dereplicated_1__IPXIM8C01__B9_2_4__ITS3	Eukaryota	Fungi	Dikarya	Ascomycota
dereplicated_7__IPXIM8C01__B9_4_4__ITS3	Eukaryota	Fungi	Dikarya	Basidiomycota	Agaricomycetes		Sebacinales					Serendipita
dereplicated_23__IPXIM8C01__B9_4_4__ITS3	Eukaryota	Fungi	Dikarya	Ascomycota	Leotiomycetes		Helotiales		Helotiaceae			Meliniomyces
withinsampleotu_4__IPXIM8C01__B9_5_3__ITS3	Eukaryota	Fungi	Dikarya	Basidiomycota	Agaricomycetes	Agaricomycetidae	Agaricales		Tricholomataceae			Baeospora
dereplicated_2__IPXIM8C01__B9_7_4__ITS3	Eukaryota	Fungi	Dikarya	Ascomycota	Pezizomycetes		Pezizales		Pyronemataceae			Wilcoxina
withinsampleotu_4__IPXIM8C01__B9_8_1__ITS3	Eukaryota	Fungi	Dikarya	Basidiomycota	Agaricomycetes	Agaricomycetidae	Boletales	Suillineae	Rhizopogonaceae			Rhizopogon
withinsampleotu_4__IPXIM8C01__B9_8_4__ITS3	Eukaryota	Fungi	Dikarya	Basidiomycota	Agaricomycetes	Agaricomycetidae	Agaricales		Pluteaceae			Pluteus
dereplicated_39__IRBEFFE01__A1_15__ITS3	Eukaryota	Fungi	Dikarya	Basidiomycota	Agaricomycetes	Agaricomycetidae	Atheliales		Atheliaceae			Amphinema
dereplicated_77__IRBEFFE01__A1_15__ITS3	Eukaryota	Fungi	Dikarya	Ascomycota	Leotiomycetes		Helotiales
dereplicated_25__IRBEFFE01__A1_4__ITS3	Eukaryota	Fungi	Dikarya	Ascomycota	Sordariomycetes
dereplicated_20__IRBEFFE01__A1_5__ITS3	Eukaryota	Fungi	Dikarya	Ascomycota	Sordariomycetes
dereplicated_3__IRBEFFE01__A1_7__ITS3	Eukaryota	Fungi
dereplicated_39__IRBEFFE01__A1_7__ITS3	Eukaryota	Fungi	Dikarya	Ascomycota	Leotiomycetes		Helotiales
dereplicated_41__IRBEFFE01__A1_9__ITS3	Eukaryota	Fungi	Dikarya	Basidiomycota	Agaricomycetes		Thelephorales		Thelephoraceae
dereplicated_53__IRBEFFE01__A1_9__ITS3	Eukaryota	Fungi	Dikarya
dereplicated_72__IRBEFFE01__A5_11__ITS3	Eukaryota	Fungi	Dikarya	Basidiomycota	Agaricomycetes		Sebacinales					Serendipita
dereplicated_31__IRBEFFE01__A5_12__ITS3	Eukaryota	Fungi	Dikarya	Basidiomycota	Agaricomycetes	Agaricomycetidae	Agaricales
dereplicated_48__IRBEFFE01__A5_12__ITS3	Eukaryota	Fungi	Dikarya	Ascomycota	Dothideomycetes	Dothideomycetidae	Capnodiales		Cladosporiaceae			Cladosporium
dereplicated_82__IRBEFFE01__A5_12__ITS3	Eukaryota	Fungi	Dikarya
dereplicated_91__IRBEFFE01__A5_12__ITS3	Eukaryota	Fungi	Dikarya	Ascomycota	Dothideomycetes
dereplicated_23__IRBEFFE01__A5_14__ITS3	Eukaryota	Fungi	Dikarya	Ascomycota	Sordariomycetes
dereplicated_58__IRBEFFE01__A5_14__ITS3	Eukaryota	Fungi	Dikarya	Ascomycota
dereplicated_89__IRBEFFE01__A5_14__ITS3	Eukaryota	Fungi	Dikarya	Ascomycota	Sordariomycetes	Hypocreomycetidae
dereplicated_34__IRBEFFE01__A5_15__ITS3	Eukaryota	Fungi	Dikarya	Ascomycota	Eurotiomycetes	Chaetothyriomycetidae	Chaetothyriales		Herpotrichiellaceae			Cladophialophora
dereplicated_11__IRBEFFE01__A5_16__ITS3	Eukaryota	Fungi	Dikarya	Ascomycota	Sordariomycetes	Sordariomycetidae
dereplicated_1__IRBEFFE01__A5_2__ITS3	Eukaryota	Fungi	Dikarya	Ascomycota
dereplicated_16__IRBEFFE01__A5_2__ITS3	Eukaryota	Fungi	Dikarya	Ascomycota	Dothideomycetes	Pleosporomycetidae	Pleosporales
dereplicated_19__IRBEFFE01__A5_2__ITS3	Eukaryota
dereplicated_29__IRBEFFE01__A5_2__ITS3	Eukaryota	Fungi	Dikarya	Ascomycota
dereplicated_32__IRBEFFE01__A5_2__ITS3	Eukaryota	Fungi		Glomeromycota	Glomeromycetes		Diversisporales
dereplicated_59__IRBEFFE01__A5_2__ITS3	Eukaryota	Fungi	Dikarya	Basidiomycota	Agaricomycetes		Auriculariales					Oliveonia	Oliveonia pauxilla
dereplicated_71__IRBEFFE01__A5_2__ITS3	Eukaryota	Fungi
dereplicated_78__IRBEFFE01__A5_2__ITS3	Eukaryota	Fungi	Dikarya	Ascomycota
dereplicated_9__IRBEFFE01__A5_3__ITS3	Eukaryota	Fungi		Glomeromycota	Glomeromycetes		Glomerales		Glomeraceae			Glomus
dereplicated_10__IRBEFFE01__A5_3__ITS3	Eukaryota	Fungi	Dikarya	Ascomycota
dereplicated_20__IRBEFFE01__A5_3__ITS3	Eukaryota	Fungi		Glomeromycota	Glomeromycetes		Glomerales		Glomeraceae			Glomus
dereplicated_50__IRBEFFE01__A5_3__ITS3	Eukaryota	Fungi	Dikarya	Ascomycota	Leotiomycetes		Helotiales
dereplicated_58__IRBEFFE01__A5_4__ITS3	Eukaryota	Fungi	Dikarya	Ascomycota
dereplicated_64__IRBEFFE01__A5_4__ITS3	Eukaryota	Fungi	Dikarya	Ascomycota	Sordariomycetes
dereplicated_8__IRBEFFE01__A5_6__ITS3	Eukaryota	Fungi		Glomeromycota	Glomeromycetes		Diversisporales		Acaulosporaceae			Acaulospora
dereplicated_24__IRBEFFE01__A5_6__ITS3	Eukaryota	Fungi		Glomeromycota	Glomeromycetes
dereplicated_28__IRBEFFE01__A5_6__ITS3	Eukaryota	Fungi		Glomeromycota	Glomeromycetes
dereplicated_51__IRBEFFE01__A5_6__ITS3	Eukaryota	Fungi	Dikarya	Ascomycota
dereplicated_63__IRBEFFE01__A5_6__ITS3	Eukaryota	Fungi	Dikarya	Ascomycota	Sordariomycetes
dereplicated_77__IRBEFFE01__A5_6__ITS3	Eukaryota	Fungi	Dikarya	Ascomycota	Sordariomycetes
dereplicated_6__IRBEFFE01__A5_7__ITS3	Eukaryota
dereplicated_65__IRBEFFE01__A5_7__ITS3	Eukaryota	Fungi	Dikarya	Ascomycota	Dothideomycetes	Dothideomycetidae	Capnodiales		Cladosporiaceae			Cladosporium
dereplicated_87__IRBEFFE01__A5_7__ITS3	Eukaryota	Fungi	Dikarya	Ascomycota								Tetracladium
dereplicated_88__IRBEFFE01__A5_7__ITS3	Eukaryota	Fungi	Dikarya	Ascomycota
dereplicated_2__IRBEFFE01__A5_8__ITS3	Eukaryota	Fungi	Dikarya	Ascomycota	Leotiomycetes
dereplicated_5__IRBEFFE01__A6_10__ITS3	Eukaryota	Fungi	Dikarya	Ascomycota	Sordariomycetes	Sordariomycetidae	Sordariales		Lasiosphaeriaceae
dereplicated_33__IRBEFFE01__A6_10__ITS3	Eukaryota	Fungi	Dikarya	Basidiomycota	Agaricomycetes		Thelephorales		Thelephoraceae			Tomentella
dereplicated_51__IRBEFFE01__A6_10__ITS3	Eukaryota	Fungi	Dikarya	Ascomycota
dereplicated_57__IRBEFFE01__A6_10__ITS3	Eukaryota	Fungi	Dikarya	Basidiomycota	Agaricomycetes		Thelephorales		Thelephoraceae
dereplicated_58__IRBEFFE01__A6_13__ITS3	Eukaryota	Fungi	Dikarya	Ascomycota
dereplicated_80__IRBEFFE01__A6_13__ITS3	Eukaryota	Fungi	Dikarya	Ascomycota	Dothideomycetes
dereplicated_18__IRBEFFE01__A6_14__ITS3	Eukaryota	Fungi	Dikarya	Basidiomycota	Agaricomycetes	Agaricomycetidae	Atheliales		Atheliaceae			Fibulorhizoctonia
dereplicated_30__IRBEFFE01__A6_14__ITS3	Eukaryota	Fungi	Dikarya	Ascomycota
dereplicated_26__IRBEFFE01__A6_15__ITS3	Eukaryota	Fungi	Dikarya	Ascomycota	Pezizomycetes		Pezizales		Pyronemataceae			Wilcoxina
dereplicated_42__IRBEFFE01__A6_16__ITS3	Eukaryota	Fungi	Dikarya	Ascomycota
dereplicated_68__IRBEFFE01__A6_1__ITS3	Eukaryota	Fungi	Dikarya	Ascomycota	Sordariomycetes	Sordariomycetidae
dereplicated_32__IRBEFFE01__A6_3__ITS3	Eukaryota	Fungi	Dikarya	Ascomycota	Leotiomycetes		Helotiales
dereplicated_43__IRBEFFE01__A6_3__ITS3	Eukaryota	Fungi	Dikarya	Ascomycota	Leotiomycetes		Helotiales
dereplicated_11__IRBEFFE01__A6_4__ITS3	Eukaryota	Fungi	Dikarya	Ascomycota	Dothideomycetes	Pleosporomycetidae			Gloniaceae			Cenococcum
dereplicated_14__IRBEFFE01__A6_4__ITS3	Eukaryota
dereplicated_16__IRBEFFE01__A6_4__ITS3	Eukaryota	Fungi	Dikarya	Basidiomycota	Agaricomycetes		Sebacinales
dereplicated_65__IRBEFFE01__A6_4__ITS3	Eukaryota	Fungi	Dikarya	Ascomycota
dereplicated_35__IRBEFFE01__A6_5__ITS3	Eukaryota	Fungi	Dikarya	Ascomycota	Sordariomycetes	Xylariomycetidae	Xylariales		Amphisphaeriaceae			Pestalotiopsis
dereplicated_6__IRBEFFE01__A6_6__ITS3	Eukaryota	Fungi	Dikarya	Ascomycota	Leotiomycetes		Helotiales		Helotiaceae
dereplicated_16__IRBEFFE01__A6_6__ITS3	Eukaryota	Fungi	Dikarya	Ascomycota
dereplicated_11__IRBEFFE01__A6_8__ITS3	Eukaryota	Fungi	Dikarya	Ascomycota
dereplicated_45__IRBEFFE01__A7_10__ITS3	Eukaryota	Fungi	Dikarya	Basidiomycota	Agaricomycetes		Sebacinales					Serendipita
dereplicated_22__IRBEFFE01__A7_11__ITS3	Eukaryota	Fungi	Dikarya	Ascomycota
dereplicated_25__IRBEFFE01__A7_12__ITS3	Eukaryota	Fungi	Dikarya	Ascomycota
dereplicated_30__IRBEFFE01__A7_12__ITS3	Eukaryota	Fungi	Dikarya	Ascomycota	Leotiomycetes
dereplicated_12__IRBEFFE01__A7_13__ITS3	Eukaryota	Fungi		Glomeromycota	Glomeromycetes		Glomerales		Glomeraceae			Glomus
dereplicated_71__IRBEFFE01__A7_13__ITS3	Eukaryota	Fungi	Dikarya	Ascomycota
dereplicated_47__IRBEFFE01__A7_14__ITS3	Eukaryota	Fungi	Dikarya	Ascomycota	Sordariomycetes
dereplicated_64__IRBEFFE01__A7_14__ITS3	Eukaryota	Fungi	Dikarya
dereplicated_85__IRBEFFE01__A7_14__ITS3	Eukaryota	Fungi	Dikarya	Ascomycota	Dothideomycetes
dereplicated_30__IRBEFFE01__A7_15__ITS3	Eukaryota	Fungi	Dikarya	Ascomycota	Sordariomycetes
dereplicated_97__IRBEFFE01__A7_15__ITS3	Eukaryota	Fungi	Dikarya	Ascomycota	Sordariomycetes	Sordariomycetidae	Sordariales		Lasiosphaeriaceae			Cercophora	Cercophora mirabilis
dereplicated_24__IRBEFFE01__A7_1__ITS3	Eukaryota	Fungi	Dikarya	Ascomycota
dereplicated_48__IRBEFFE01__A7_1__ITS3	Eukaryota	Fungi		Glomeromycota	Glomeromycetes		Glomerales		Glomeraceae			Rhizophagus
dereplicated_52__IRBEFFE01__A7_1__ITS3	Eukaryota	Fungi		Glomeromycota	Glomeromycetes		Glomerales		Glomeraceae
dereplicated_73__IRBEFFE01__A7_1__ITS3	Eukaryota	Fungi	Dikarya	Ascomycota	Sordariomycetes	Hypocreomycetidae	Hypocreales		Nectriaceae			Fusarium
dereplicated_78__IRBEFFE01__A7_1__ITS3	Eukaryota	Fungi	Dikarya	Basidiomycota	Agaricomycetes		Sebacinales
dereplicated_90__IRBEFFE01__A7_1__ITS3	Eukaryota	Fungi		Glomeromycota	Glomeromycetes		Glomerales		Glomeraceae
withinsampleotu_10__IRBEFFE01__A7_2__ITS3	Eukaryota	Fungi	Dikarya	Basidiomycota	Agaricomycetes	Agaricomycetidae	Agaricales
dereplicated_64__IRBEFFE01__A7_3__ITS3	Eukaryota	Fungi		Glomeromycota	Glomeromycetes		Glomerales		Glomeraceae			Glomus
dereplicated_78__IRBEFFE01__A7_4__ITS3	Eukaryota	Fungi	Dikarya	Ascomycota
dereplicated_82__IRBEFFE01__A7_4__ITS3	Eukaryota	Fungi	Dikarya	Ascomycota	Sordariomycetes
dereplicated_53__IRBEFFE01__A7_5__ITS3	Eukaryota	Fungi	Dikarya	Ascomycota	Sordariomycetes	Sordariomycetidae
withinsampleotu_10__IRBEFFE01__A7_7__ITS3	Eukaryota	Fungi	Dikarya	Ascomycota
dereplicated_54__IRBEFFE01__A7_7__ITS3	Eukaryota	Fungi	Dikarya	Ascomycota
dereplicated_73__IRBEFFE01__A7_7__ITS3	Eukaryota	Fungi	Dikarya	Ascomycota
dereplicated_60__IRBEFFE01__A7_8__ITS3	Eukaryota	Fungi	Dikarya	Basidiomycota	Agaricomycetes		Sebacinales					Serendipita
dereplicated_63__IRBEFFE01__A7_9__ITS3	Eukaryota	Fungi	Dikarya	Ascomycota
dereplicated_31__IRBEFFE01__A8_13__ITS3	Eukaryota	Fungi	Dikarya	Ascomycota
dereplicated_20__IRBEFFE01__A8_16__ITS3	Eukaryota	Fungi	Dikarya	Ascomycota	Leotiomycetes		Helotiales		Helotiaceae
dereplicated_46__IRBEFFE01__A8_16__ITS3	Eukaryota	Fungi	Dikarya	Ascomycota	Dothideomycetes	Dothideomycetidae	Capnodiales		Cladosporiaceae			Cladosporium
dereplicated_70__IRBEFFE01__A8_1__ITS3	Eukaryota	Fungi	Dikarya	Ascomycota
dereplicated_18__IRBEFFE01__A8_2__ITS3	Eukaryota	Fungi	Dikarya	Ascomycota	Orbiliomycetes		Orbiliales		Orbiliaceae
dereplicated_28__IRBEFFE01__A8_2__ITS3	Eukaryota	Fungi	Dikarya	Ascomycota	Sordariomycetes	Sordariomycetidae	Sordariales
dereplicated_81__IRBEFFE01__A8_2__ITS3	Eukaryota	Fungi	Dikarya	Ascomycota	Sordariomycetes	Sordariomycetidae	Sordariales
dereplicated_30__IRBEFFE01__A8_6__ITS3	Eukaryota	Fungi	Dikarya	Basidiomycota	Agaricomycetes		Sebacinales
dereplicated_13__IRBEFFE01__A8_8__ITS3	Eukaryota	Fungi	Dikarya	Ascomycota	Sordariomycetes	Sordariomycetidae	Coniochaetales		Coniochaetaceae			Coniochaeta
dereplicated_10__IRBEFFE01__A8_9__ITS3	Eukaryota	Fungi	Dikarya	Ascomycota	Leotiomycetes		Helotiales
dereplicated_30__IRBEFFE01__A8_9__ITS3	Eukaryota	Fungi	Dikarya	Ascomycota	Pezizomycetes		Pezizales		Pyronemataceae			Wilcoxina
dereplicated_32__IRBEFFE01__A8_9__ITS3	Eukaryota	Fungi	Dikarya	Basidiomycota	Agaricomycetes
dereplicated_56__IRBEFFE01__A8_9__ITS3	Eukaryota	Fungi	Dikarya	Ascomycota
dereplicated_6__IRBEFFE01__A9_15__ITS3	Eukaryota	Fungi	Dikarya	Ascomycota	Sordariomycetes	Hypocreomycetidae	Hypocreales		Nectriaceae			Ilyonectria
dereplicated_40__IRBEFFE01__A9_15__ITS3	Eukaryota	Fungi	Dikarya	Ascomycota
dereplicated_83__IRBEFFE01__A9_15__ITS3	Eukaryota	Fungi	Dikarya	Ascomycota	Sordariomycetes
dereplicated_82__IRBEFFE01__A9_16__ITS3	Eukaryota	Fungi					Mortierellales		Mortierellaceae			Mortierella
dereplicated_77__IRBEFFE01__A9_1__ITS3	Eukaryota	Fungi		Glomeromycota	Glomeromycetes		Archaeosporales		Archaeosporaceae			Archaeospora
dereplicated_133__IRBEFFE01__A9_1__ITS3	Eukaryota	Fungi	Dikarya	Ascomycota
dereplicated_10__IRBEFFE01__A9_2__ITS3	Eukaryota	Fungi	Dikarya	Ascomycota	Sordariomycetes
dereplicated_28__IRBEFFE01__A9_3__ITS3	Eukaryota	Fungi	Dikarya	Ascomycota
dereplicated_56__IRBEFFE01__A9_3__ITS3	Eukaryota	Fungi	Dikarya	Ascomycota
dereplicated_68__IRBEFFE01__A9_3__ITS3	Eukaryota	Fungi		Glomeromycota	Glomeromycetes		Glomerales		Glomeraceae			Glomus
dereplicated_129__IRBEFFE01__A9_4__ITS3	Eukaryota	Fungi	Dikarya	Basidiomycota	Agaricomycetes
withinsampleotu_14__IRBEFFE01__A9_6__ITS3	Eukaryota	Fungi		Glomeromycota	Glomeromycetes		Archaeosporales
dereplicated_8__IRBEFFE01__A9_6__ITS3	Eukaryota	Fungi	Dikarya	Ascomycota	Sordariomycetes	Sordariomycetidae	Sordariales
dereplicated_44__IRBEFFE01__A9_6__ITS3	Eukaryota	Fungi	Dikarya	Ascomycota
dereplicated_45__IRBEFFE01__A9_6__ITS3	Eukaryota	Fungi	Dikarya	Ascomycota	Sordariomycetes	Sordariomycetidae	Sordariales
dereplicated_100__IRBEFFE01__A9_6__ITS3	Eukaryota	Fungi	Dikarya	Ascomycota
withinsampleotu_7__IRBEFFE01__A9_7__ITS3	Eukaryota	Fungi	Dikarya	Ascomycota	Archaeorhizomycetes		Archaeorhizomycetales		Archaeorhizomycetaceae			Archaeorhizomyces
withinsampleotu_24__IRBEFFE01__A9_8__ITS3	Eukaryota	Fungi	Dikarya	Ascomycota
dereplicated_87__IRBEFFE01__A9_8__ITS3	Eukaryota	Fungi	Dikarya	Ascomycota
dereplicated_93__IRBEFFE01__A9_8__ITS3	Eukaryota	Fungi	Dikarya	Ascomycota
dereplicated_134__IRBEFFE01__A9_8__ITS3	Eukaryota	Fungi	Dikarya	Basidiomycota	Agaricomycetes
dereplicated_158__IRBEFFE01__A9_8__ITS3	Eukaryota	Fungi	Dikarya	Ascomycota	Dothideomycetes
dereplicated_25__IRBEFFE01__A9_9__ITS3	Eukaryota	Fungi	Dikarya	Ascomycota
dereplicated_83__IRBEFFE01__A9_9__ITS3	Eukaryota	Fungi	Dikarya	Ascomycota	Lecanoromycetes
dereplicated_86__IRBEFFE01__A9_9__ITS3	Eukaryota	Fungi		Glomeromycota	Glomeromycetes		Paraglomerales		Paraglomeraceae			Paraglomus
withinsampleotu_2__IRBEFFE01__B2_13__ITS3	Eukaryota	Fungi	Dikarya	Ascomycota	Sordariomycetes
dereplicated_13__IRBEFFE01__B2_15__ITS3	Eukaryota	Fungi	Dikarya	Ascomycota	Dothideomycetes
dereplicated_6__IRBEFFE01__B2_3__ITS3	Eukaryota	Fungi	Dikarya	Ascomycota	Sordariomycetes	Hypocreomycetidae
dereplicated_11__IRBEFFE01__B3_15__ITS3	Eukaryota	Fungi	Dikarya	Ascomycota	Pezizomycetes		Pezizales		Pyronemataceae			Wilcoxina
dereplicated_23__IRBEFFE01__B3_6__ITS3	Eukaryota	Fungi		Glomeromycota	Glomeromycetes		Glomerales		Glomeraceae			Glomus
dereplicated_5__IRBEFFE01__B3_7__ITS3	Eukaryota	Fungi	Dikarya	Ascomycota	Leotiomycetes		Erysiphales		Erysiphaceae
dereplicated_9__IRBEFFE01__B3_7__ITS3	Eukaryota	Fungi	Dikarya	Basidiomycota	Agaricomycetes
dereplicated_10__IRBEFFE01__B3_8__ITS3	Eukaryota	Fungi	Dikarya	Ascomycota	Pezizomycetes		Pezizales		Pyronemataceae			Wilcoxina
dereplicated_3__IRBEFFE01__B4_14__ITS3	Eukaryota	Fungi	Dikarya	Basidiomycota	Agaricomycetes		Thelephorales		Thelephoraceae
dereplicated_1__IRBEFFE01__B4_2__ITS3	Eukaryota	Fungi	Dikarya	Ascomycota
dereplicated_2__IRBEFFE01__B4_5__ITS3	Eukaryota	Fungi	Dikarya	Basidiomycota	Agaricomycetes		Thelephorales		Thelephoraceae			Tomentella
dereplicated_8__IRBEFFE01__B4_7__ITS3	Eukaryota	Fungi	Dikarya	Ascomycota	Leotiomycetes		Helotiales					Pilidium	Pilidium concavum
dereplicated_14__IRBEFFE01__B4_7__ITS3	Eukaryota	Fungi	Dikarya	Ascomycota	Leotiomycetes		Helotiales					Pilidium	Pilidium concavum
dereplicated_29__IRBEFFE01__B4_7__ITS3	Eukaryota	Fungi	Dikarya	Ascomycota	Leotiomycetes		Helotiales					Pilidium	Pilidium concavum
dereplicated_6__IRBEFFE01__B6_11__ITS3	Eukaryota	Fungi	Dikarya	Ascomycota	Sordariomycetes	Hypocreomycetidae
dereplicated_7__IRBEFFE01__B6_13__ITS3	Eukaryota	Fungi		Glomeromycota	Glomeromycetes		Glomerales		Glomeraceae
dereplicated_21__IRBEFFE01__B6_14__ITS3	Eukaryota	Fungi	Dikarya	Ascomycota
dereplicated_11__IRBEFFE01__B6_7__ITS3	Eukaryota	Fungi
dereplicated_18__IRBEFFE01__B8_10__ITS3	Eukaryota	Fungi	Dikarya	Ascomycota
dereplicated_6__IRBEFFE01__B8_11__ITS3	Eukaryota	Fungi
dereplicated_9__IRBEFFE01__B8_13__ITS3	Eukaryota	Fungi	Dikarya	Ascomycota	Pezizomycetes		Pezizales		Pyronemataceae			Wilcoxina
dereplicated_11__IRBEFFE01__B8_13__ITS3	Eukaryota	Fungi	Dikarya	Ascomycota	Pezizomycetes		Pezizales		Pyronemataceae			Wilcoxina	Wilcoxina mikolae
dereplicated_13__IRBEFFE01__B8_14__ITS3	Eukaryota	Fungi	Dikarya	Ascomycota	Sordariomycetes	Sordariomycetidae	Sordariales		Lasiosphaeriaceae			Podospora
dereplicated_15__IRBEFFE01__B8_14__ITS3	Eukaryota	Fungi	Dikarya	Ascomycota	Sordariomycetes	Sordariomycetidae	Sordariales		Lasiosphaeriaceae
dereplicated_26__IRBEFFE01__B8_14__ITS3	Eukaryota	Fungi	Dikarya	Ascomycota	Sordariomycetes
withinsampleotu_8__IRBEFFE01__B8_16__ITS3	Eukaryota	Fungi	Dikarya	Ascomycota	Sordariomycetes
dereplicated_33__IRBEFFE01__B8_16__ITS3	Eukaryota	Fungi	Dikarya	Ascomycota	Sordariomycetes
dereplicated_17__IRBEFFE01__B8_8__ITS3	Eukaryota	Fungi	Dikarya	Ascomycota
dereplicated_1__IRBEFFE01__C3_8__ITS3	Eukaryota	Fungi	Dikarya	Ascomycota	Dothideomycetes
dereplicated_7__IRBEFFE01__C5_4__ITS3	Eukaryota	Fungi	Dikarya	Ascomycota
dereplicated_44__IRBEFFE01__D1_10__ITS3	Eukaryota	Fungi		Glomeromycota	Glomeromycetes		Glomerales		Glomeraceae
dereplicated_8__IRBEFFE01__D1_11__ITS3	Eukaryota	Fungi		Glomeromycota	Glomeromycetes		Diversisporales		Gigasporaceae			Dentiscutata
dereplicated_42__IRBEFFE01__D1_11__ITS3	Eukaryota	Fungi	Dikarya	Basidiomycota	Agaricomycetes		Sebacinales					Serendipita
dereplicated_3__IRBEFFE01__D1_12__ITS3	Eukaryota	Fungi	Dikarya	Basidiomycota	Agaricomycetes
dereplicated_17__IRBEFFE01__D1_12__ITS3	Eukaryota	Fungi		Glomeromycota	Glomeromycetes		Glomerales		Glomeraceae			Rhizophagus
dereplicated_22__IRBEFFE01__D1_13__ITS3	Eukaryota	Fungi		Glomeromycota	Glomeromycetes		Glomerales		Glomeraceae
dereplicated_3__IRBEFFE01__D1_15__ITS3	Eukaryota	Fungi		Glomeromycota	Glomeromycetes		Glomerales		Glomeraceae
dereplicated_47__IRBEFFE01__D1_15__ITS3	Eukaryota	Fungi	Dikarya	Ascomycota
dereplicated_78__IRBEFFE01__D1_15__ITS3	Eukaryota	Fungi		Glomeromycota	Glomeromycetes		Glomerales
dereplicated_1__IRBEFFE01__D1_1__ITS3	Eukaryota	Fungi	Dikarya	Ascomycota	Sordariomycetes
dereplicated_24__IRBEFFE01__D1_1__ITS3	Eukaryota	Fungi		Glomeromycota	Glomeromycetes		Glomerales		Glomeraceae
dereplicated_39__IRBEFFE01__D1_1__ITS3	Eukaryota	Fungi		Glomeromycota	Glomeromycetes		Glomerales		Glomeraceae			Glomus
dereplicated_43__IRBEFFE01__D1_1__ITS3	Eukaryota	Fungi		Glomeromycota	Glomeromycetes		Glomerales		Glomeraceae
dereplicated_61__IRBEFFE01__D1_1__ITS3	Eukaryota	Fungi	Dikarya	Ascomycota	Dothideomycetes	Pleosporomycetidae	Pleosporales
dereplicated_27__IRBEFFE01__D1_2__ITS3	Eukaryota	Fungi	Dikarya	Ascomycota
dereplicated_40__IRBEFFE01__D1_3__ITS3	Eukaryota	Fungi	Dikarya	Ascomycota
dereplicated_56__IRBEFFE01__D1_3__ITS3	Eukaryota	Fungi	Dikarya	Ascomycota
dereplicated_42__IRBEFFE01__D1_4__ITS3	Eukaryota	Fungi		Glomeromycota	Glomeromycetes		Diversisporales		Gigasporaceae			Gigaspora	Gigaspora margarita
dereplicated_45__IRBEFFE01__D1_4__ITS3	Eukaryota	Fungi		Glomeromycota	Glomeromycetes		Diversisporales		Gigasporaceae			Gigaspora
dereplicated_33__IRBEFFE01__D1_5__ITS3	Eukaryota	Fungi	Dikarya	Ascomycota	Sordariomycetes
dereplicated_56__IRBEFFE01__D1_5__ITS3	Eukaryota	Fungi	Dikarya	Ascomycota
dereplicated_9__IRBEFFE01__D1_6__ITS3	Eukaryota	Fungi	Dikarya	Ascomycota	Leotiomycetes		Helotiales					Pilidium	Pilidium concavum
dereplicated_14__IRBEFFE01__D1_6__ITS3	Eukaryota	Fungi
dereplicated_15__IRBEFFE01__D1_6__ITS3	Eukaryota	Fungi	Dikarya	Ascomycota	Sordariomycetes	Sordariomycetidae	Sordariales
dereplicated_30__IRBEFFE01__D1_6__ITS3	Eukaryota	Fungi		Glomeromycota	Glomeromycetes		Glomerales		Glomeraceae			Glomus
dereplicated_40__IRBEFFE01__D1_6__ITS3	Eukaryota	Fungi
dereplicated_20__IRBEFFE01__D3_11__ITS3	Eukaryota	Fungi	Dikarya	Ascomycota
dereplicated_8__IRBEFFE01__D3_12__ITS3	Eukaryota	Fungi		Glomeromycota	Glomeromycetes		Glomerales		Glomeraceae
dereplicated_9__IRBEFFE01__D3_13__ITS3	Eukaryota	Fungi
dereplicated_19__IRBEFFE01__D3_13__ITS3	Eukaryota	Fungi		Glomeromycota	Glomeromycetes		Glomerales		Glomeraceae
dereplicated_39__IRBEFFE01__D3_13__ITS3	Eukaryota	Fungi		Glomeromycota	Glomeromycetes		Glomerales		Glomeraceae			Glomus
dereplicated_50__IRBEFFE01__D3_13__ITS3	Eukaryota	Fungi		Glomeromycota	Glomeromycetes
dereplicated_52__IRBEFFE01__D3_13__ITS3	Eukaryota	Fungi		Glomeromycota	Glomeromycetes
dereplicated_49__IRBEFFE01__D3_14__ITS3	Eukaryota	Fungi	Dikarya	Ascomycota	Dothideomycetes
dereplicated_18__IRBEFFE01__D3_15__ITS3	Eukaryota	Fungi	Dikarya	Ascomycota	Leotiomycetes		Helotiales					Pilidium	Pilidium concavum
dereplicated_88__IRBEFFE01__D3_15__ITS3	Eukaryota	Fungi	Dikarya	Ascomycota	Leotiomycetes		Helotiales					Pilidium	Pilidium concavum
dereplicated_10__IRBEFFE01__D3_1__ITS3	Eukaryota	Fungi		Glomeromycota	Glomeromycetes		Glomerales		Glomeraceae
dereplicated_42__IRBEFFE01__D3_1__ITS3	Eukaryota				Litostomatea	Haptoria	Haptorida
dereplicated_59__IRBEFFE01__D3_1__ITS3	Eukaryota	Fungi	Dikarya	Ascomycota	Orbiliomycetes		Orbiliales		Orbiliaceae
dereplicated_47__IRBEFFE01__D3_4__ITS3	Eukaryota	Fungi	Dikarya	Ascomycota	Sordariomycetes
dereplicated_53__IRBEFFE01__D3_8__ITS3
dereplicated_4__IRBEFFE01__D4_10__ITS3	Eukaryota	Fungi	Dikarya	Ascomycota	Leotiomycetes				Pseudeurotiaceae			Pseudeurotium
dereplicated_27__IRBEFFE01__D4_10__ITS3	Eukaryota	Fungi	Dikarya	Ascomycota	Sordariomycetes
dereplicated_28__IRBEFFE01__D4_2__ITS3	Eukaryota	Fungi	Dikarya	Basidiomycota	Agaricomycetes	Agaricomycetidae	Agaricales		Tricholomataceae			Laccaria
dereplicated_14__IRBEFFE01__D4_3__ITS3	Eukaryota	Fungi	Dikarya	Basidiomycota	Agaricomycetes		Thelephorales		Thelephoraceae
dereplicated_55__IRBEFFE01__D4_8__ITS3	Eukaryota	Fungi	Dikarya	Basidiomycota	Agaricomycetes	Agaricomycetidae	Boletales	Suillineae	Suillaceae			Suillus
dereplicated_71__IRBEFFE01__D6_11__ITS3	Eukaryota	Fungi	Dikarya	Ascomycota	Sordariomycetes	Sordariomycetidae
dereplicated_78__IRBEFFE01__D6_11__ITS3	Eukaryota	Fungi	Dikarya	Ascomycota	Leotiomycetes		Helotiales
dereplicated_61__IRBEFFE01__D6_12__ITS3	Eukaryota	Fungi	Dikarya	Ascomycota
dereplicated_23__IRBEFFE01__D6_13__ITS3	Eukaryota	Fungi		Glomeromycota	Glomeromycetes		Diversisporales		Gigasporaceae
dereplicated_11__IRBEFFE01__D6_16__ITS3	Eukaryota	Fungi		Glomeromycota	Glomeromycetes		Glomerales		Glomeraceae			Glomus
withinsampleotu_6__IRBEFFE01__D6_1__ITS3	Eukaryota	Fungi		Glomeromycota	Glomeromycetes		Diversisporales		Acaulosporaceae			Acaulospora
dereplicated_26__IRBEFFE01__D6_1__ITS3	Eukaryota	Fungi	Dikarya	Ascomycota
dereplicated_20__IRBEFFE01__D6_2__ITS3	Eukaryota	Fungi
dereplicated_35__IRBEFFE01__D6_2__ITS3	Eukaryota	Fungi	Dikarya	Ascomycota
dereplicated_45__IRBEFFE01__D6_2__ITS3	Eukaryota	Fungi	Dikarya	Ascomycota	Sordariomycetes
withinsampleotu_6__IRBEFFE01__D6_3__ITS3	Eukaryota	Fungi	Dikarya	Ascomycota
dereplicated_39__IRBEFFE01__D6_3__ITS3	Eukaryota	Fungi	Dikarya	Ascomycota
dereplicated_59__IRBEFFE01__D6_3__ITS3	Eukaryota	Fungi	Dikarya	Ascomycota
dereplicated_14__IRBEFFE01__D6_5__ITS3	Eukaryota	Fungi	Dikarya	Ascomycota	Sordariomycetes
dereplicated_3__IRBEFFE01__D6_9__ITS3	Eukaryota	Fungi
dereplicated_7__IRBEFFE01__D6_9__ITS3	Eukaryota	Fungi	Dikarya	Ascomycota	Sordariomycetes	Sordariomycetidae	Chaetosphaeriales		Chaetosphaeriaceae
dereplicated_26__IRBEFFE01__D7_10__ITS3	Eukaryota	Fungi	Dikarya	Basidiomycota	Agaricomycetes	Agaricomycetidae	Agaricales		Cortinariaceae			Hebeloma
dereplicated_21__IRBEFFE01__D7_15__ITS3	Eukaryota	Fungi	Dikarya	Ascomycota	Leotiomycetes		Helotiales
dereplicated_21__IRBEFFE01__D7_1__ITS3	Eukaryota	Fungi	Dikarya	Ascomycota
dereplicated_41__IRBEFFE01__D7_1__ITS3	Eukaryota
dereplicated_11__IRBEFFE01__D7_2__ITS3	Eukaryota	Fungi	Dikarya	Ascomycota
dereplicated_23__IRBEFFE01__D7_2__ITS3	Eukaryota	Fungi	Dikarya	Ascomycota
withinsampleotu_4__IRBEFFE01__D7_3__ITS3	Eukaryota	Fungi	Dikarya	Ascomycota	Sordariomycetes	Hypocreomycetidae	Savoryellales					Savoryella
dereplicated_13__IRBEFFE01__D7_3__ITS3	Eukaryota	Fungi	Dikarya	Ascomycota	Leotiomycetes		Helotiales
dereplicated_29__IRBEFFE01__D7_5__ITS3	Eukaryota	Fungi	Dikarya	Ascomycota
dereplicated_33__IRBEFFE01__D8_12__ITS3	Eukaryota	Fungi	Dikarya	Basidiomycota	Agaricomycetes		Thelephorales		Thelephoraceae			Tomentella
dereplicated_28__IRBEFFE01__D8_14__ITS3	Eukaryota	Fungi	Dikarya	Basidiomycota	Agaricomycetes	Agaricomycetidae	Atheliales		Atheliaceae			Amphinema
dereplicated_13__IRBEFFE01__D8_15__ITS3	Eukaryota	Fungi	Dikarya	Ascomycota	Pezizomycetes		Pezizales		Pyronemataceae			Wilcoxina
dereplicated_31__IRBEFFE01__D8_15__ITS3	Eukaryota	Fungi	Dikarya	Ascomycota
dereplicated_54__IRBEFFE01__D8_15__ITS3	Eukaryota	Fungi	Dikarya	Ascomycota
withinsampleotu_2__IRBEFFE01__D8_1__ITS3	Eukaryota	Fungi	Dikarya	Ascomycota	Sordariomycetes
dereplicated_15__IRBEFFE01__D8_1__ITS3	Eukaryota	Fungi	Dikarya	Ascomycota	Leotiomycetes		Helotiales		Helotiaceae			Rhizoscyphus	Rhizoscyphus aff. ericae 1 KO_2013
dereplicated_21__IRBEFFE01__D8_1__ITS3	Eukaryota	Fungi	Dikarya	Ascomycota	Sordariomycetes	Hypocreomycetidae	Hypocreales		Nectriaceae			Fusarium
dereplicated_25__IRBEFFE01__D8_1__ITS3	Eukaryota	Fungi
dereplicated_39__IRBEFFE01__D8_2__ITS3	Eukaryota	Fungi	Dikarya	Basidiomycota	Agaricomycetes		Thelephorales		Thelephoraceae
dereplicated_1__IRE1TFY01__A1_10__ITS3	Eukaryota	Fungi	Dikarya	Ascomycota	Sordariomycetes
dereplicated_64__IRE1TFY01__A1_10__ITS3	Eukaryota
dereplicated_45__IRE1TFY01__A1_13__ITS3	Eukaryota	Fungi	Dikarya	Ascomycota	Sordariomycetes	Sordariomycetidae	Sordariales
withinsampleotu_1__IRE1TFY01__A1_15__ITS3	Eukaryota	Fungi
dereplicated_10__IRE1TFY01__A1_15__ITS3	Eukaryota	Fungi
dereplicated_85__IRE1TFY01__A1_3__ITS3	Eukaryota	Fungi	Dikarya	Ascomycota	Leotiomycetes		Helotiales		Helotiaceae			Meliniomyces
dereplicated_55__IRE1TFY01__A1_7__ITS3	Eukaryota	Fungi	Dikarya	Ascomycota	Eurotiomycetes	Chaetothyriomycetidae	Chaetothyriales		Herpotrichiellaceae			Phialophora
withinsampleotu_13__IRE1TFY01__A5_10__ITS3	Eukaryota	Fungi	Dikarya	Basidiomycota	Tremellomycetes		Tremellales					Dioszegia	Dioszegia zsoltii
dereplicated_70__IRE1TFY01__A5_10__ITS3	Eukaryota	Fungi	Dikarya	Ascomycota	Sordariomycetes	Sordariomycetidae
dereplicated_137__IRE1TFY01__A5_10__ITS3	Eukaryota	Fungi	Dikarya
withinsampleotu_12__IRE1TFY01__A5_12__ITS3	Eukaryota	Fungi		Glomeromycota	Glomeromycetes		Glomerales		Glomeraceae
dereplicated_3__IRE1TFY01__A5_12__ITS3	Eukaryota	Fungi		Glomeromycota	Glomeromycetes		Glomerales
dereplicated_45__IRE1TFY01__A5_12__ITS3	Eukaryota	Fungi		Glomeromycota	Glomeromycetes		Glomerales		Glomeraceae
dereplicated_4__IRE1TFY01__A5_15__ITS3	Eukaryota	Fungi	Dikarya	Ascomycota	Sordariomycetes	Sordariomycetidae	Sordariales
withinsampleotu_11__IRE1TFY01__A5_1__ITS3	Eukaryota	Fungi	Dikarya	Ascomycota	Leotiomycetes		Helotiales		Helotiaceae
dereplicated_28__IRE1TFY01__A5_1__ITS3	Eukaryota	Fungi	Dikarya	Ascomycota	Leotiomycetes		Helotiales		Helotiaceae
dereplicated_22__IRE1TFY01__A5_2__ITS3	Eukaryota	Fungi	Dikarya	Ascomycota	Dothideomycetes	Pleosporomycetidae	Pleosporales	Pleosporineae
dereplicated_60__IRE1TFY01__A5_2__ITS3	Eukaryota	Fungi	Dikarya	Ascomycota	Orbiliomycetes		Orbiliales		Orbiliaceae
dereplicated_54__IRE1TFY01__A5_3__ITS3	Eukaryota	Fungi	Dikarya	Ascomycota	Sordariomycetes	Sordariomycetidae
dereplicated_109__IRE1TFY01__A5_5__ITS3
dereplicated_110__IRE1TFY01__A5_5__ITS3	Eukaryota	Fungi	Dikarya	Ascomycota	Sordariomycetes	Hypocreomycetidae	Microascales		Microascaceae			Lomentospora	Lomentospora prolificans
dereplicated_6__IRE1TFY01__A5_7__ITS3	Eukaryota	Fungi	Dikarya	Basidiomycota	Agaricomycetes		Sebacinales
dereplicated_20__IRE1TFY01__A5_7__ITS3	Eukaryota
dereplicated_16__IRE1TFY01__A7_13__ITS3	Eukaryota
dereplicated_61__IRE1TFY01__A7_14__ITS3	Eukaryota	Fungi	Dikarya	Ascomycota	Dothideomycetes	Pleosporomycetidae	Pleosporales	Pleosporineae
dereplicated_150__IRE1TFY01__A7_15__ITS3	Eukaryota	Fungi	Dikarya	Ascomycota	Sordariomycetes	Sordariomycetidae	Coniochaetales		Coniochaetaceae			Coniochaeta
dereplicated_43__IRE1TFY01__A7_16__ITS3	Eukaryota	Fungi	Dikarya	Ascomycota	Pezizomycetes		Pezizales		Pyronemataceae			Wilcoxina	Wilcoxina mikolae
dereplicated_16__IRE1TFY01__A7_1__ITS3	Eukaryota	Fungi	Dikarya	Basidiomycota	Cystobasidiomycetes		Erythrobasidiales		Erythrobasidiaceae
dereplicated_23__IRE1TFY01__A7_1__ITS3	Eukaryota
dereplicated_52__IRE1TFY01__A7_1__ITS3	Eukaryota
withinsampleotu_14__IRE1TFY01__A7_5__ITS3	Eukaryota	Fungi	Dikarya	Basidiomycota	Agaricomycetes		Sebacinales					Serendipita
dereplicated_16__IRE1TFY01__A7_5__ITS3	Eukaryota	Fungi	Dikarya	Ascomycota	Pezizomycetes		Pezizales		Pyronemataceae
dereplicated_110__IRE1TFY01__A7_5__ITS3	Eukaryota	Fungi	Dikarya	Basidiomycota	Agaricomycetes
dereplicated_1__IRE1TFY01__A7_7__ITS3	Eukaryota	Fungi	Dikarya	Ascomycota	Dothideomycetes
dereplicated_105__IRE1TFY01__A7_8__ITS3	Eukaryota	Fungi	Dikarya	Ascomycota
dereplicated_1__IRE1TFY01__A8_1__ITS3	Eukaryota	Fungi	Dikarya	Ascomycota	Sordariomycetes	Sordariomycetidae	Diaporthales
dereplicated_29__IRE1TFY01__A8_1__ITS3	Eukaryota	Fungi	Dikarya	Ascomycota
dereplicated_19__IRE1TFY01__A8_3__ITS3	Eukaryota	Fungi	Dikarya	Ascomycota	Sordariomycetes	Sordariomycetidae	Sordariales		Sordariaceae
dereplicated_20__IRE1TFY01__A8_3__ITS3	Eukaryota	Fungi	Dikarya	Ascomycota	Sordariomycetes	Sordariomycetidae	Sordariales
withinsampleotu_6__IRE1TFY01__A8_7__ITS3	Eukaryota	Fungi	Dikarya	Basidiomycota	Agaricomycetes		Polyporales		Polyporaceae			Neofavolus	Neofavolus alveolaris
dereplicated_6__IRE1TFY01__A9_13__ITS3	Eukaryota	Fungi		Glomeromycota	Glomeromycetes		Glomerales		Glomeraceae			Rhizophagus
dereplicated_7__IRE1TFY01__A9_13__ITS3	Eukaryota	Fungi		Glomeromycota	Glomeromycetes		Glomerales		Glomeraceae			Rhizophagus	Rhizophagus intraradices
dereplicated_2__IRE1TFY01__A9_14__ITS3	Eukaryota	Fungi
dereplicated_56__IRE1TFY01__A9_6__ITS3	Eukaryota	Fungi		Glomeromycota	Glomeromycetes		Glomerales		Glomeraceae
dereplicated_18__IRE1TFY01__A9_9__ITS3	Eukaryota	Fungi		Glomeromycota	Glomeromycetes		Glomerales		Glomeraceae
dereplicated_26__IRE1TFY01__A9_9__ITS3	Eukaryota	Fungi		Glomeromycota	Glomeromycetes		Glomerales		Glomeraceae			Glomus
withinsampleotu_5__IRE1TFY01__B2_14__ITS3	Eukaryota	Fungi	Dikarya	Basidiomycota	Agaricomycetes		Thelephorales		Thelephoraceae			Tomentella
dereplicated_58__IRE1TFY01__B2_8__ITS3	Eukaryota	Fungi	Dikarya	Ascomycota	Sordariomycetes	Sordariomycetidae	Sordariales		Lasiosphaeriaceae			Apodus	Apodus deciduus
dereplicated_1__IRE1TFY01__B3_13__ITS3	Eukaryota	Fungi	Dikarya	Ascomycota	Pezizomycetes		Pezizales
dereplicated_22__IRE1TFY01__B3_14__ITS3	Eukaryota	Fungi	Dikarya	Ascomycota
dereplicated_1__IRE1TFY01__B3_5__ITS3	Eukaryota	Fungi	Dikarya	Basidiomycota	Agaricomycetes		Thelephorales		Thelephoraceae
dereplicated_40__IRE1TFY01__B3_7__ITS3	Eukaryota	Fungi	Dikarya	Ascomycota	Sordariomycetes	Sordariomycetidae	Diaporthales
dereplicated_52__IRE1TFY01__B3_7__ITS3	Eukaryota	Fungi	Dikarya	Ascomycota	Sordariomycetes
dereplicated_3__IRE1TFY01__B4_11__ITS3	Eukaryota	Fungi	Dikarya	Ascomycota
dereplicated_18__IRE1TFY01__B4_13__ITS3	Eukaryota	Fungi	Dikarya	Ascomycota
dereplicated_16__IRE1TFY01__B4_4__ITS3	Eukaryota	Fungi	Dikarya	Basidiomycota
withinsampleotu_3__IRE1TFY01__B6_14__ITS3	Eukaryota	Fungi	Dikarya	Basidiomycota	Agaricomycetes		Sebacinales
dereplicated_14__IRE1TFY01__B7_14__ITS3
dereplicated_5__IRE1TFY01__B8_1__ITS3	Eukaryota	Fungi	Dikarya	Ascomycota	Dothideomycetes	Pleosporomycetidae	Pleosporales
dereplicated_4__IRE1TFY01__B8_7__ITS3	Eukaryota	Fungi	Dikarya	Ascomycota	Sordariomycetes	Sordariomycetidae
withinsampleotu_17__IRE1TFY01__C1_5__ITS3	Eukaryota	Fungi	Dikarya	Ascomycota
dereplicated_216__IRE1TFY01__C1_5__ITS3	Eukaryota	Viridiplantae		Streptophyta		rosids	Fagales		Fagaceae
dereplicated_1__IRE1TFY01__C2_8__ITS3	Eukaryota	Fungi	Dikarya	Basidiomycota	Agaricomycetes		Sebacinales
dereplicated_46__IRE1TFY01__C3_13__ITS3	Eukaryota	Fungi	Dikarya	Ascomycota	Leotiomycetes		Helotiales					Leptodontidium
withinsampleotu_7__IRE1TFY01__C3_14__ITS3	Eukaryota	Fungi	Dikarya	Ascomycota
dereplicated_66__IRE1TFY01__C3_4__ITS3	Eukaryota	Fungi		Glomeromycota	Glomeromycetes		Glomerales		Glomeraceae			Rhizophagus
dereplicated_1__IRE1TFY01__C3_6__ITS3	Eukaryota	Fungi		Glomeromycota	Glomeromycetes		Glomerales		Glomeraceae
dereplicated_59__IRE1TFY01__C3_7__ITS3	Eukaryota	Fungi	Dikarya	Ascomycota
dereplicated_26__IRE1TFY01__C3_8__ITS3	Eukaryota	Fungi	Dikarya	Ascomycota
dereplicated_46__IRE1TFY01__C3_8__ITS3	Eukaryota	Fungi	Dikarya	Ascomycota
dereplicated_1__IRE1TFY01__C4_11__ITS3	Eukaryota
dereplicated_15__IRE1TFY01__C5_8__ITS3	Eukaryota	Fungi	Dikarya	Ascomycota	Sordariomycetes	Sordariomycetidae	Sordariales
dereplicated_2__IRE1TFY01__C8_16__ITS3	Eukaryota	Fungi
withinsampleotu_13__IRE1TFY01__C8_8__ITS3	Eukaryota	Fungi	Dikarya	Ascomycota
dereplicated_95__IRE1TFY01__D1_14__ITS3	Eukaryota	Fungi	Dikarya	Ascomycota
dereplicated_3__IRE1TFY01__D3_14__ITS3	Eukaryota	Fungi		Glomeromycota	Glomeromycetes		Glomerales		Glomeraceae
dereplicated_1__IRE1TFY01__D3_1__ITS3	Eukaryota	Fungi	Dikarya	Ascomycota	Leotiomycetes		Helotiales					Acephala
withinsampleotu_1__IRE1TFY01__D3_4__ITS3	Eukaryota	Fungi	Dikarya	Ascomycota
withinsampleotu_1__IRE1TFY01__D3_9__ITS3	Eukaryota	Fungi	Dikarya	Ascomycota	Sordariomycetes
dereplicated_31__IRE1TFY01__D4_2__ITS3	Eukaryota	Fungi	Dikarya	Ascomycota	Pezizomycetes		Pezizales		Pyronemataceae			Wilcoxina
dereplicated_76__IRE1TFY01__D4_2__ITS3	Eukaryota	Fungi	Dikarya	Ascomycota	Leotiomycetes		Helotiales		Sclerotiniaceae
dereplicated_3__IRE1TFY01__D6_16__ITS3	Eukaryota	Viridiplantae		Streptophyta		rosids	Sapindales		Aceraceae			Acer
dereplicated_2__IRE1TFY01__D7_11__ITS3	Eukaryota	Fungi	Dikarya	Ascomycota	Sordariomycetes	Sordariomycetidae	Chaetosphaeriales		Chaetosphaeriaceae			Chaetosphaeria
dereplicated_18__IRE1TFY01__D7_11__ITS3	Eukaryota	Fungi	Dikarya	Ascomycota	Sordariomycetes	Sordariomycetidae
dereplicated_6__IRE1TFY01__D7_16__ITS3	Eukaryota	Fungi	Dikarya	Ascomycota	Sordariomycetes	Sordariomycetidae
dereplicated_1__IRE1TFY01__D7_2__ITS3	Eukaryota	Fungi	Dikarya	Ascomycota	Dothideomycetes	Dothideomycetidae	Capnodiales		Mycosphaerellaceae			Mycocentrospora	Mycocentrospora acerina
dereplicated_54__IRE1TFY01__D8_8__ITS3	Eukaryota	Fungi	Dikarya	Ascomycota

## Sheet: Supplementary_Data2.txt
Block	Grid	Resident	Res_species	Immigrant
A1	1	EcM	Carpinus	Con
A1	2	EcM	Pinus	Con
A1	3	EcM	Quercus	Con
A1	4	EcM	Castanopsis	Con
A1	5	EcM	Castanopsis	Con
A1	6	EcM	Quercus	Con
A1	7	EcM	Carpinus	Con
A1	8	EcM	Pinus	Con
A1	9	EcM	Pinus	Con
A1	10	EcM	Carpinus	Con
A1	11	EcM	Castanopsis	Con
A1	12	EcM	Quercus	Con
A1	13	EcM	Quercus	Con
A1	14	EcM	Castanopsis	Con
A1	15	EcM	Pinus	Con
A1	16	EcM	Carpinus	Con
A2	1	Con	Con	Con
A2	2	Con	Con	Con
A2	3	Con	Con	Con
A2	4	Con	Con	Con
A2	5	Con	Con	Con
A2	6	Con	Con	Con
A2	7	Con	Con	Con
A2	8	Con	Con	Con
A2	9	Con	Con	Con
A2	10	Con	Con	Con
A2	11	Con	Con	Con
A2	12	Con	Con	Con
A2	13	Con	Con	Con
A2	14	Con	Con	Con
A2	15	Con	Con	Con
A2	16	Con	Con	Con
A3	1	Con	Con	AM
A3	2	Con	Con	AM
A3	3	Con	Con	AM
A3	4	Con	Con	AM
A3	5	Con	Con	AM
A3	6	Con	Con	AM
A3	7	Con	Con	AM
A3	8	Con	Con	AM
A3	9	Con	Con	AM
A3	10	Con	Con	AM
A3	11	Con	Con	AM
A3	12	Con	Con	AM
A3	13	Con	Con	AM
A3	14	Con	Con	AM
A3	15	Con	Con	AM
A3	16	Con	Con	AM
A4	1	Con	Con	EcM
A4	2	Con	Con	EcM
A4	3	Con	Con	EcM
A4	4	Con	Con	EcM
A4	5	Con	Con	EcM
A4	6	Con	Con	EcM
A4	7	Con	Con	EcM
A4	8	Con	Con	EcM
A4	9	Con	Con	EcM
A4	10	Con	Con	EcM
A4	11	Con	Con	EcM
A4	12	Con	Con	EcM
A4	13	Con	Con	EcM
A4	14	Con	Con	EcM
A4	15	Con	Con	EcM
A4	16	Con	Con	EcM
A5	1	AM	Acer	EcM
A5	2	AM	Cinnamonum	EcM
A5	3	AM	Camellia	EcM
A5	4	AM	Prunus	EcM
A5	5	AM	Prunus	EcM
A5	6	AM	Camellia	EcM
A5	7	AM	Acer	EcM
A5	8	AM	Cinnamonum	EcM
A5	9	AM	Cinnamonum	EcM
A5	10	AM	Acer	EcM
A5	11	AM	Prunus	EcM
A5	12	AM	Camellia	EcM
A5	13	AM	Camellia	EcM
A5	14	AM	Prunus	EcM
A5	15	AM	Cinnamonum	EcM
A5	16	AM	Acer	EcM
A6	1	EcM	Carpinus	AM
A6	2	EcM	Pinus	AM
A6	3	EcM	Quercus	AM
A6	4	EcM	Castanopsis	AM
A6	5	EcM	Castanopsis	AM
A6	6	EcM	Quercus	AM
A6	7	EcM	Carpinus	AM
A6	8	EcM	Pinus	AM
A6	9	EcM	Pinus	AM
A6	10	EcM	Carpinus	AM
A6	11	EcM	Castanopsis	AM
A6	12	EcM	Quercus	AM
A6	13	EcM	Quercus	AM
A6	14	EcM	Castanopsis	AM
A6	15	EcM	Pinus	AM
A6	16	EcM	Carpinus	AM
A7	1	AM	Acer	Con
A7	2	AM	Cinnamonum	Con
A7	3	AM	Camellia	Con
A7	4	AM	Prunus	Con
A7	5	AM	Prunus	Con
A7	6	AM	Camellia	Con
A7	7	AM	Acer	Con
A7	8	AM	Cinnamonum	Con
A7	9	AM	Cinnamonum	Con
A7	10	AM	Acer	Con
A7	11	AM	Prunus	Con
A7	12	AM	Camellia	Con
A7	13	AM	Camellia	Con
A7	14	AM	Prunus	Con
A7	15	AM	Cinnamonum	Con
A7	16	AM	Acer	Con
A8	1	EcM	Carpinus	EcM
A8	2	EcM	Pinus	EcM
A8	3	EcM	Quercus	EcM
A8	4	EcM	Castanopsis	EcM
A8	5	EcM	Castanopsis	EcM
A8	6	EcM	Quercus	EcM
A8	7	EcM	Carpinus	EcM
A8	8	EcM	Pinus	EcM
A8	9	EcM	Pinus	EcM
A8	10	EcM	Carpinus	EcM
A8	11	EcM	Castanopsis	EcM
A8	12	EcM	Quercus	EcM
A8	13	EcM	Quercus	EcM
A8	14	EcM	Castanopsis	EcM
A8	15	EcM	Pinus	EcM
A8	16	EcM	Carpinus	EcM
A9	1	AM	Acer	AM
A9	2	AM	Cinnamonum	AM
A9	3	AM	Camellia	AM
A9	4	AM	Prunus	AM
A9	5	AM	Prunus	AM
A9	6	AM	Camellia	AM
A9	7	AM	Acer	AM
A9	8	AM	Cinnamonum	AM
A9	9	AM	Cinnamonum	AM
A9	10	AM	Acer	AM
A9	11	AM	Prunus	AM
A9	12	AM	Camellia	AM
A9	13	AM	Camellia	AM
A9	14	AM	Prunus	AM
A9	15	AM	Cinnamonum	AM
A9	16	AM	Acer	AM
B1	1	Con	Con	Con
B1	2	Con	Con	Con
B1	3	Con	Con	Con
B1	4	Con	Con	Con
B1	5	Con	Con	Con
B1	6	Con	Con	Con
B1	7	Con	Con	Con
B1	8	Con	Con	Con
B1	9	Con	Con	Con
B1	10	Con	Con	Con
B1	11	Con	Con	Con
B1	12	Con	Con	Con
B1	13	Con	Con	Con
B1	14	Con	Con	Con
B1	15	Con	Con	Con
B1	16	Con	Con	Con
B2	1	EcM	Carpinus	Con
B2	2	EcM	Pinus	Con
B2	3	EcM	Quercus	Con
B2	4	EcM	Castanopsis	Con
B2	5	EcM	Castanopsis	Con
B2	6	EcM	Quercus	Con
B2	7	EcM	Carpinus	Con
B2	8	EcM	Pinus	Con
B2	9	EcM	Pinus	Con
B2	10	EcM	Carpinus	Con
B2	11	EcM	Castanopsis	Con
B2	12	EcM	Quercus	Con
B2	13	EcM	Quercus	Con
B2	14	EcM	Castanopsis	Con
B2	15	EcM	Pinus	Con
B2	16	EcM	Carpinus	Con
B3	1	EcM	Carpinus	AM
B3	2	EcM	Pinus	AM
B3	3	EcM	Quercus	AM
B3	4	EcM	Castanopsis	AM
B3	5	EcM	Castanopsis	AM
B3	6	EcM	Quercus	AM
B3	7	EcM	Carpinus	AM
B3	8	EcM	Pinus	AM
B3	9	EcM	Pinus	AM
B3	10	EcM	Carpinus	AM
B3	11	EcM	Castanopsis	AM
B3	12	EcM	Quercus	AM
B3	13	EcM	Quercus	AM
B3	14	EcM	Castanopsis	AM
B3	15	EcM	Pinus	AM
B3	16	EcM	Carpinus	AM
B4	1	EcM	Carpinus	EcM
B4	2	EcM	Pinus	EcM
B4	3	EcM	Quercus	EcM
B4	4	EcM	Castanopsis	EcM
B4	5	EcM	Castanopsis	EcM
B4	6	EcM	Quercus	EcM
B4	7	EcM	Carpinus	EcM
B4	8	EcM	Pinus	EcM
B4	9	EcM	Pinus	EcM
B4	10	EcM	Carpinus	EcM
B4	11	EcM	Castanopsis	EcM
B4	12	EcM	Quercus	EcM
B4	13	EcM	Quercus	EcM
B4	14	EcM	Castanopsis	EcM
B4	15	EcM	Pinus	EcM
B4	16	EcM	Carpinus	EcM
B5	1	Con	Con	AM
B5	2	Con	Con	AM
B5	3	Con	Con	AM
B5	4	Con	Con	AM
B5	5	Con	Con	AM
B5	6	Con	Con	AM
B5	7	Con	Con	AM
B5	8	Con	Con	AM
B5	9	Con	Con	AM
B5	10	Con	Con	AM
B5	11	Con	Con	AM
B5	12	Con	Con	AM
B5	13	Con	Con	AM
B5	14	Con	Con	AM
B5	15	Con	Con	AM
B5	16	Con	Con	AM
B6	1	AM	Acer	Con
B6	2	AM	Cinnamonum	Con
B6	3	AM	Camellia	Con
B6	4	AM	Prunus	Con
B6	5	AM	Prunus	Con
B6	6	AM	Camellia	Con
B6	7	AM	Acer	Con
B6	8	AM	Cinnamonum	Con
B6	9	AM	Cinnamonum	Con
B6	10	AM	Acer	Con
B6	11	AM	Prunus	Con
B6	12	AM	Camellia	Con
B6	13	AM	Camellia	Con
B6	14	AM	Prunus	Con
B6	15	AM	Cinnamonum	Con
B6	16	AM	Acer	Con
B7	1	AM	Acer	EcM
B7	2	AM	Cinnamonum	EcM
B7	3	AM	Camellia	EcM
B7	4	AM	Prunus	EcM
B7	5	AM	Prunus	EcM
B7	6	AM	Camellia	EcM
B7	7	AM	Acer	EcM
B7	8	AM	Cinnamonum	EcM
B7	9	AM	Cinnamonum	EcM
B7	10	AM	Acer	EcM
B7	11	AM	Prunus	EcM
B7	12	AM	Camellia	EcM
B7	13	AM	Camellia	EcM
B7	14	AM	Prunus	EcM
B7	15	AM	Cinnamonum	EcM
B7	16	AM	Acer	EcM
B8	1	AM	Acer	AM
B8	2	AM	Cinnamonum	AM
B8	3	AM	Camellia	AM
B8	4	AM	Prunus	AM
B8	5	AM	Prunus	AM
B8	6	AM	Camellia	AM
B8	7	AM	Acer	AM
B8	8	AM	Cinnamonum	AM
B8	9	AM	Cinnamonum	AM
B8	10	AM	Acer	AM
B8	11	AM	Prunus	AM
B8	12	AM	Camellia	AM
B8	13	AM	Camellia	AM
B8	14	AM	Prunus	AM
B8	15	AM	Cinnamonum	AM
B8	16	AM	Acer	AM
B9	1	Con	Con	EcM
B9	2	Con	Con	EcM
B9	3	Con	Con	EcM
B9	4	Con	Con	EcM
B9	5	Con	Con	EcM
B9	6	Con	Con	EcM
B9	7	Con	Con	EcM
B9	8	Con	Con	EcM
B9	9	Con	Con	EcM
B9	10	Con	Con	EcM
B9	11	Con	Con	EcM
B9	12	Con	Con	EcM
B9	13	Con	Con	EcM
B9	14	Con	Con	EcM
B9	15	Con	Con	EcM
B9	16	Con	Con	EcM
C1	1	EcM	Carpinus	EcM
C1	2	EcM	Pinus	EcM
C1	3	EcM	Quercus	EcM
C1	4	EcM	Castanopsis	EcM
C1	5	EcM	Castanopsis	EcM
C1	6	EcM	Quercus	EcM
C1	7	EcM	Carpinus	EcM
C1	8	EcM	Pinus	EcM
C1	9	EcM	Pinus	EcM
C1	10	EcM	Carpinus	EcM
C1	11	EcM	Castanopsis	EcM
C1	12	EcM	Quercus	EcM
C1	13	EcM	Quercus	EcM
C1	14	EcM	Castanopsis	EcM
C1	15	EcM	Pinus	EcM
C1	16	EcM	Carpinus	EcM
C2	1	EcM	Carpinus	AM
C2	2	EcM	Pinus	AM
C2	3	EcM	Quercus	AM
C2	4	EcM	Castanopsis	AM
C2	5	EcM	Castanopsis	AM
C2	6	EcM	Quercus	AM
C2	7	EcM	Carpinus	AM
C2	8	EcM	Pinus	AM
C2	9	EcM	Pinus	AM
C2	10	EcM	Carpinus	AM
C2	11	EcM	Castanopsis	AM
C2	12	EcM	Quercus	AM
C2	13	EcM	Quercus	AM
C2	14	EcM	Castanopsis	AM
C2	15	EcM	Pinus	AM
C2	16	EcM	Carpinus	AM
C3	1	AM	Acer	Con
C3	2	AM	Cinnamonum	Con
C3	3	AM	Camellia	Con
C3	4	AM	Prunus	Con
C3	5	AM	Prunus	Con
C3	6	AM	Camellia	Con
C3	7	AM	Acer	Con
C3	8	AM	Cinnamonum	Con
C3	9	AM	Cinnamonum	Con
C3	10	AM	Acer	Con
C3	11	AM	Prunus	Con
C3	12	AM	Camellia	Con
C3	13	AM	Camellia	Con
C3	14	AM	Prunus	Con
C3	15	AM	Cinnamonum	Con
C3	16	AM	Acer	Con
C4	1	AM	Acer	EcM
C4	2	AM	Cinnamonum	EcM
C4	3	AM	Camellia	EcM
C4	4	AM	Prunus	EcM
C4	5	AM	Prunus	EcM
C4	6	AM	Camellia	EcM
C4	7	AM	Acer	EcM
C4	8	AM	Cinnamonum	EcM
C4	9	AM	Cinnamonum	EcM
C4	10	AM	Acer	EcM
C4	11	AM	Prunus	EcM
C4	12	AM	Camellia	EcM
C4	13	AM	Camellia	EcM
C4	14	AM	Prunus	EcM
C4	15	AM	Cinnamonum	EcM
C4	16	AM	Acer	EcM
C5	1	AM	Acer	AM
C5	2	AM	Cinnamonum	AM
C5	3	AM	Camellia	AM
C5	4	AM	Prunus	AM
C5	5	AM	Prunus	AM
C5	6	AM	Camellia	AM
C5	7	AM	Acer	AM
C5	8	AM	Cinnamonum	AM
C5	9	AM	Cinnamonum	AM
C5	10	AM	Acer	AM
C5	11	AM	Prunus	AM
C5	12	AM	Camellia	AM
C5	13	AM	Camellia	AM
C5	14	AM	Prunus	AM
C5	15	AM	Cinnamonum	AM
C5	16	AM	Acer	AM
C6	1	Con	Con	EcM
C6	2	Con	Con	EcM
C6	3	Con	Con	EcM
C6	4	Con	Con	EcM
C6	5	Con	Con	EcM
C6	6	Con	Con	EcM
C6	7	Con	Con	EcM
C6	8	Con	Con	EcM
C6	9	Con	Con	EcM
C6	10	Con	Con	EcM
C6	11	Con	Con	EcM
C6	12	Con	Con	EcM
C6	13	Con	Con	EcM
C6	14	Con	Con	EcM
C6	15	Con	Con	EcM
C6	16	Con	Con	EcM
C7	1	Con	Con	AM
C7	2	Con	Con	AM
C7	3	Con	Con	AM
C7	4	Con	Con	AM
C7	5	Con	Con	AM
C7	6	Con	Con	AM
C7	7	Con	Con	AM
C7	8	Con	Con	AM
C7	9	Con	Con	AM
C7	10	Con	Con	AM
C7	11	Con	Con	AM
C7	12	Con	Con	AM
C7	13	Con	Con	AM
C7	14	Con	Con	AM
C7	15	Con	Con	AM
C7	16	Con	Con	AM
C8	1	EcM	Carpinus	Con
C8	2	EcM	Pinus	Con
C8	3	EcM	Quercus	Con
C8	4	EcM	Castanopsis	Con
C8	5	EcM	Castanopsis	Con
C8	6	EcM	Quercus	Con
C8	7	EcM	Carpinus	Con
C8	8	EcM	Pinus	Con
C8	9	EcM	Pinus	Con
C8	10	EcM	Carpinus	Con
C8	11	EcM	Castanopsis	Con
C8	12	EcM	Quercus	Con
C8	13	EcM	Quercus	Con
C8	14	EcM	Castanopsis	Con
C8	15	EcM	Pinus	Con
C8	16	EcM	Carpinus	Con
C9	1	Con	Con	Con
C9	2	Con	Con	Con
C9	3	Con	Con	Con
C9	4	Con	Con	Con
C9	5	Con	Con	Con
C9	6	Con	Con	Con
C9	7	Con	Con	Con
C9	8	Con	Con	Con
C9	9	Con	Con	Con
C9	10	Con	Con	Con
C9	11	Con	Con	Con
C9	12	Con	Con	Con
C9	13	Con	Con	Con
C9	14	Con	Con	Con
C9	15	Con	Con	Con
C9	16	Con	Con	Con
D1	1	AM	Acer	Con
D1	2	AM	Cinnamonum	Con
D1	3	AM	Camellia	Con
D1	4	AM	Prunus	Con
D1	5	AM	Prunus	Con
D1	6	AM	Camellia	Con
D1	7	AM	Acer	Con
D1	8	AM	Cinnamonum	Con
D1	9	AM	Cinnamonum	Con
D1	10	AM	Acer	Con
D1	11	AM	Prunus	Con
D1	12	AM	Camellia	Con
D1	13	AM	Camellia	Con
D1	14	AM	Prunus	Con
D1	15	AM	Cinnamonum	Con
D1	16	AM	Acer	Con
D2	1	Con	Con	Con
D2	2	Con	Con	Con
D2	3	Con	Con	Con
D2	4	Con	Con	Con
D2	5	Con	Con	Con
D2	6	Con	Con	Con
D2	7	Con	Con	Con
D2	8	Con	Con	Con
D2	9	Con	Con	Con
D2	10	Con	Con	Con
D2	11	Con	Con	Con
D2	12	Con	Con	Con
D2	13	Con	Con	Con
D2	14	Con	Con	Con
D2	15	Con	Con	Con
D2	16	Con	Con	Con
D3	1	AM	Acer	EcM
D3	2	AM	Cinnamonum	EcM
D3	3	AM	Camellia	EcM
D3	4	AM	Prunus	EcM
D3	5	AM	Prunus	EcM
D3	6	AM	Camellia	EcM
D3	7	AM	Acer	EcM
D3	8	AM	Cinnamonum	EcM
D3	9	AM	Cinnamonum	EcM
D3	10	AM	Acer	EcM
D3	11	AM	Prunus	EcM
D3	12	AM	Camellia	EcM
D3	13	AM	Camellia	EcM
D3	14	AM	Prunus	EcM
D3	15	AM	Cinnamonum	EcM
D3	16	AM	Acer	EcM
D4	1	EcM	Carpinus	EcM
D4	2	EcM	Pinus	EcM
D4	3	EcM	Quercus	EcM
D4	4	EcM	Castanopsis	EcM
D4	5	EcM	Castanopsis	EcM
D4	6	EcM	Quercus	EcM
D4	7	EcM	Carpinus	EcM
D4	8	EcM	Pinus	EcM
D4	9	EcM	Pinus	EcM
D4	10	EcM	Carpinus	EcM
D4	11	EcM	Castanopsis	EcM
D4	12	EcM	Quercus	EcM
D4	13	EcM	Quercus	EcM
D4	14	EcM	Castanopsis	EcM
D4	15	EcM	Pinus	EcM
D4	16	EcM	Carpinus	EcM
D5	1	Con	Con	EcM
D5	2	Con	Con	EcM
D5	3	Con	Con	EcM
D5	4	Con	Con	EcM
D5	5	Con	Con	EcM
D5	6	Con	Con	EcM
D5	7	Con	Con	EcM
D5	8	Con	Con	EcM
D5	9	Con	Con	EcM
D5	10	Con	Con	EcM
D5	11	Con	Con	EcM
D5	12	Con	Con	EcM
D5	13	Con	Con	EcM
D5	14	Con	Con	EcM
D5	15	Con	Con	EcM
D5	16	Con	Con	EcM
D6	1	AM	Acer	AM
D6	2	AM	Cinnamonum	AM
D6	3	AM	Camellia	AM
D6	4	AM	Prunus	AM
D6	5	AM	Prunus	AM
D6	6	AM	Camellia	AM
D6	7	AM	Acer	AM
D6	8	AM	Cinnamonum	AM
D6	9	AM	Cinnamonum	AM
D6	10	AM	Acer	AM
D6	11	AM	Prunus	AM
D6	12	AM	Camellia	AM
D6	13	AM	Camellia	AM
D6	14	AM	Prunus	AM
D6	15	AM	Cinnamonum	AM
D6	16	AM	Acer	AM
D7	1	EcM	Carpinus	Con
D7	2	EcM	Pinus	Con
D7	3	EcM	Quercus	Con
D7	4	EcM	Castanopsis	Con
D7	5	EcM	Castanopsis	Con
D7	6	EcM	Quercus	Con
D7	7	EcM	Carpinus	Con
D7	8	EcM	Pinus	Con
D7	9	EcM	Pinus	Con
D7	10	EcM	Carpinus	Con
D7	11	EcM	Castanopsis	Con
D7	12	EcM	Quercus	Con
D7	13	EcM	Quercus	Con
D7	14	EcM	Castanopsis	Con
D7	15	EcM	Pinus	Con
D7	16	EcM	Carpinus	Con
D8	1	EcM	Carpinus	AM
D8	2	EcM	Pinus	AM
D8	3	EcM	Quercus	AM
D8	4	EcM	Castanopsis	AM
D8	5	EcM	Castanopsis	AM
D8	6	EcM	Quercus	AM
D8	7	EcM	Carpinus	AM
D8	8	EcM	Pinus	AM
D8	9	EcM	Pinus	AM
D8	10	EcM	Carpinus	AM
D8	11	EcM	Castanopsis	AM
D8	12	EcM	Quercus	AM
D8	13	EcM	Quercus	AM
D8	14	EcM	Castanopsis	AM
D8	15	EcM	Pinus	AM
D8	16	EcM	Carpinus	AM
D9	1	Con	Con	AM
D9	2	Con	Con	AM
D9	3	Con	Con	AM
D9	4	Con	Con	AM
D9	5	Con	Con	AM
D9	6	Con	Con	AM
D9	7	Con	Con	AM
D9	8	Con	Con	AM
D9	9	Con	Con	AM
D9	10	Con	Con	AM
D9	11	Con	Con	AM
D9	12	Con	Con	AM
D9	13	Con	Con	AM
D9	14	Con	Con	AM
D9	15	Con	Con	AM
D9	16	Con	Con	AM
